# Supplementary material for: Transcriptome analysis of two cultivars of tobacco in response to Cucumber mosaic virus infection
Source: Sci Rep. 2019 Feb 28;9:3124. doi: 10.1038/s41598-019-39734-w (PMC6395745; doi:10.1038/s41598-019-39734-w)
Supplement: Supplementary file 2 — Supplementary Table 1 [file 41598_2019_39734_MOESM2_ESM.xlsx]

## Sheet: Sheet1
Supplementary Table 1 Length distribution of assembled transcripts and unigenes
	Transcripts	Unigene
Min Length	201	201
Mean Length	1131	1177
Median Length	698	752
Max Length	16749	16749
N50	1939	1960
N90	475	506
Total Number	377547	359112
Total Nucleotides	427029904	422569607
