# Supplementary material for: Transcriptome analysis of two cultivars of tobacco in response to Cucumber mosaic virus infection
Source: Sci Rep. 2019 Feb 28;9:3124. doi: 10.1038/s41598-019-39734-w (PMC6395745; doi:10.1038/s41598-019-39734-w)
Supplement: Supplementary file 3 — Supplementary Table 2 [file 41598_2019_39734_MOESM3_ESM.xlsx]

## Sheet: Sheet1
Supplementary Table 2 Summary for clean reads mapping to Trinity assembled transcriptome
Sample name	Total reads	Total mapped
NBC1_1	78411710	63449764(80.92%)
NBC1_2	71557292	57687412(80.62%)
NBC1_3	65276484	52411960(80.29%)
NBC3_1	67298720	54192068(80.52%)
NBC3_2	67324834	54070050(80.31%)
NBC3_3	60692282	49070362(80.85%)
NBC5_1	87643800	69778656(79.62%)
NBC5_2	75387696	60260730(79.93%)
NBC5_3	80225336	63885418(79.63%)
NB1_1	83146050	66816780(80.36%)
NB1_2	69294324	55885914(80.65%)
NB1_3	68128674	55036100(80.78%)
NB3_1	63304072	51206692(80.89%)
NB3_2	74071664	59279784(80.03%)
NB3_3	83339370	67273300(80.72%)
NB5_1	60357490	49042038(81.25%)
NB5_2	80186954	64268276(80.15%)
NB5_3	73091330	58680166(80.28%)
TBC1_1	86830442	69341272(79.86%)
TBC1_2	61100982	48297812(79.05%)
TBC1_3	74625470	59841568(80.19%)
TBC3_1	71612746	57118366(79.76%)
TBC3_2	64511680	51237588(79.42%)
TBC3_3	77651532	62706384(80.75%)
TBC5_1	73584628	59294418(80.58%)
TBC5_2	71941468	58239328(80.95%)
TBC5_3	71396726	57381936(80.37%)
TB1_1	62389162	49920558(80.01%)
TB1_2	70452578	56963444(80.85%)
TB1_3	74267020	59711098(80.40%)
TB3_1	63374188	51021928(80.51%)
TB3_2	76620158	61517316(80.29%)
TB3_3	67429888	54135528(80.28%)
TB5_1	76454506	60809156(79.54%)
TB5_2	63879292	50920248(79.71%)
TB5_3	67585204	54462034(80.58%)
