# Supplementary material for: Transcriptome analysis of two cultivars of tobacco in response to Cucumber mosaic virus infection
Source: Sci Rep. 2019 Feb 28;9:3124. doi: 10.1038/s41598-019-39734-w (PMC6395745; doi:10.1038/s41598-019-39734-w)
Supplement: Supplementary file 4 — Supplementary Table 3 [file 41598_2019_39734_MOESM4_ESM.xlsx]

## Sheet: NC82_DEG_annotation
Supplementary Table 3 Annotation of DEGs in both tobacco cultivars at different time points (TB for Taiyan8; NB for NC82)
Genes	Gene Length	NR GI	NR ID	NR Score	NR Evalue	NR Description	NT GI	NT ID	NT Score	NT Evalue	NT Description	KO ID	KO Name	KO Description	Http Link	Swissprot ID	Swissprot Score	Swissprot Evalue	Swissprot Description	PFAM ID	PFAM description	Gene Ontology Biological Pathway	BP Description	Gene Ontology Molecular Function	MF Description	Gene Ontology Cellular Component	CC Description	KOG ID	KOG Description
Cluster-14949.260995	3286	697162092	XP_009589848.1	749	8.8e-77	PREDICTED: G-type lectin S-receptor-like serine/threonine-protein kinase At1g11330 [Nicotiana tomentosiformis]	5814092	AF088885.1	658	0	AF088885 Nicotiana tabacum receptor-like kinase CHRK1 (Chrk1) mRNA, complete cds	--	--	--	--	Q9SY89	275	1.1e-22	Putative G-type lectin S-receptor-like serine/threonine-protein kinase At1g61610 OS=Arabidopsis thaliana GN=At1g61610 PE=3 SV=1	PF07714//PF11883//PF00069	Protein tyrosine kinase//Domain of unknown function (DUF3403)//Protein kinase domain	GO:0009069//GO:0006468//GO:0016310	serine family amino acid metabolic process//protein phosphorylation//phosphorylation	GO:0004674//GO:0004672//GO:0005524	protein serine/threonine kinase activity//protein kinase activity//ATP binding	--	--	--	--
Cluster-14949.166662	2797	698515140	XP_009802442.1	1421	9e-155	PREDICTED: serine/threonine-protein kinase HT1-like [Nicotiana sylvestris]>gi|698515142|ref|XP_009802443.1| PREDICTED: serine/threonine-protein kinase HT1-like [Nicotiana sylvestris]>gi|698515144|ref|XP_009802444.1| PREDICTED: serine/threonine-protein kinase HT1-like [Nicotiana sylvestris]>gi|698515146|ref|XP_009802445.1| PREDICTED: serine/threonine-protein kinase HT1-like [Nicotiana sylvestris]>…	698515147	XM_009804144.1	913	0	PREDICTED: Nicotiana sylvestris serine/threonine-protein kinase HT1-like (LOC104247973), transcript variant X5, mRNA	--	--	--	--	Q2MHE4	277	5.7e-23	Serine/threonine-protein kinase HT1 OS=Arabidopsis thaliana GN=HT1 PE=1 SV=1	PF00069//PF07714	Protein kinase domain//Protein tyrosine kinase	GO:0006468	protein phosphorylation	GO:0004672//GO:0005524	protein kinase activity//ATP binding	--	--	--	--
Cluster-14949.247284	1062	698583269	XP_009778056.1	282	4e-23	PREDICTED: uncharacterized protein LOC104227505 [Nicotiana sylvestris]	--	--	--	--	--	--	--	--	--	--	--	--	--	--	--	--	--	--	--	--	--	--	--
Cluster-14949.71708	711	698529485	XP_009761561.1	194	4.3e-13	PREDICTED: CASP-like protein PIMP1 [Nicotiana sylvestris]	698529481	XR_707727.1	425	0	PREDICTED: Nicotiana sylvestris uncharacterized LOC104213720 (LOC104213720), ncRNA	--	--	--	--	A1XGB4	160	5.3e-10	CASP-like protein PIMP1 OS=Capsicum annuum GN=PIMP1 PE=2 SV=1	--	--	--	--	--	--	--	--	--	--
Cluster-14949.128585	2772	698496045	XP_009794095.1	2211	2.2e-246	PREDICTED: probable metal-nicotianamine transporter YSL7 isoform X1 [Nicotiana sylvestris]	698496046	XM_009795794.1	1512	0	PREDICTED: Nicotiana sylvestris probable metal-nicotianamine transporter YSL7 (LOC104240894), transcript variant X2, mRNA	--	--	--	--	Q9SHY2	1783	1.3e-197	Probable metal-nicotianamine transporter YSL7 OS=Arabidopsis thaliana GN=YSL7 PE=2 SV=1	PF00452//PF03169	Apoptosis regulator proteins, Bcl-2 family//OPT oligopeptide transporter protein	GO:0055085//GO:0042981	transmembrane transport//regulation of apoptotic process	--	--	--	--	--	--
Cluster-14949.290092	1637	698432695	XP_009796407.1	981	5.5e-104	PREDICTED: uncharacterized protein LOC104242989 [Nicotiana sylvestris]	698432694	XM_009798105.1	918	0	PREDICTED: Nicotiana sylvestris uncharacterized LOC104242989 (LOC104242989), mRNA	K03265	ETF1, ERF1	peptide chain release factor subunit 1	http://www.genome.jp/dbget-bin/www_bget?ko:K03265	P35614	504	1.6e-49	Eukaryotic peptide chain release factor subunit 1-3 OS=Arabidopsis thaliana GN=ERF1-3 PE=1 SV=1	--	--	--	--	--	--	--	--	KOG0688	Peptide chain release factor 1 (eRF1)
Cluster-14949.241835	3008	698424806	XP_009784370.1	645	9.3e-65	PREDICTED: uncharacterized protein LOC104232777 isoform X3 [Nicotiana sylvestris]	698424805	XM_009786068.1	1260	0	PREDICTED: Nicotiana sylvestris uncharacterized LOC104232777 (LOC104232777), transcript variant X4, mRNA	--	--	--	--	--	--	--	--	PF04434	SWIM zinc finger	--	--	GO:0008270	zinc ion binding	--	--	--	--
Cluster-14949.124966	1181	697183128	XP_009600584.1	302	2.2e-25	PREDICTED: GATA transcription factor 26-like [Nicotiana tomentosiformis]	663673453	HG975447.1	208	1.24117e-102	Solanum pennellii chromosome ch08, complete genome	--	--	--	--	--	--	--	--	--	--	--	--	--	--	--	--	--	--
Cluster-14949.96549	1766	697143008	XP_009625610.1	1849	1.3e-204	PREDICTED: 2-oxoisovalerate dehydrogenase subunit alpha 2, mitochondrial-like [Nicotiana tomentosiformis]	697143007	XM_009627315.1	1074	0	PREDICTED: Nicotiana tomentosiformis 2-oxoisovalerate dehydrogenase subunit alpha 2, mitochondrial-like (LOC104116455), mRNA	K00166	BCKDHA, bkdA1	2-oxoisovalerate dehydrogenase E1 component alpha subunit	http://www.genome.jp/dbget-bin/www_bget?ko:K00166	Q84JL2	1304	2.9e-142	2-oxoisovalerate dehydrogenase subunit alpha 2, mitochondrial OS=Arabidopsis thaliana GN=At5g09300 PE=1 SV=1	PF13292//PF00676//PF06788//PF02775	1-deoxy-D-xylulose-5-phosphate synthase//Dehydrogenase E1 component//Uncharacterised protein family (UPF0257)//Thiamine pyrophosphate enzyme, C-terminal TPP binding domain	GO:0006694//GO:0008152//GO:0016114	steroid biosynthetic process//metabolic process//terpenoid biosynthetic process	GO:0016624//GO:0008661//GO:0030976//GO:0003824	oxidoreductase activity, acting on the aldehyde or oxo group of donors, disulfide as acceptor//1-deoxy-D-xylulose-5-phosphate synthase activity//thiamine pyrophosphate binding//catalytic activity	GO:0005886	plasma membrane	KOG1182	Branched chain alpha-keto acid dehydrogenase complex, alpha subunit
Cluster-14949.276023	2749	697136788	XP_009622478.1	1799	1.3e-198	PREDICTED: ubiquitin carboxyl-terminal hydrolase 24 [Nicotiana tomentosiformis]	697136787	XM_009624183.1	1265	0	PREDICTED: Nicotiana tomentosiformis ubiquitin carboxyl-terminal hydrolase 24 (LOC104113873), mRNA	K11841	USP10, UBP3	ubiquitin carboxyl-terminal hydrolase 10	http://www.genome.jp/dbget-bin/www_bget?ko:K11841	Q9FPS3	665	5.7e-68	Ubiquitin carboxyl-terminal hydrolase 24 OS=Arabidopsis thaliana GN=UBP24 PE=1 SV=1	PF00443	Ubiquitin carboxyl-terminal hydrolase	GO:0016579	protein deubiquitination	GO:0036459	ubiquitinyl hydrolase activity	--	--	KOG1871	Ubiquitin-specific protease
Cluster-14949.198618	4513	698583245	XP_009778048.1	974	9.8e-103	PREDICTED: uncharacterized protein LOC104227499 [Nicotiana sylvestris]	697147131	XR_691222.1	538	0	PREDICTED: Nicotiana tomentosiformis uncharacterized LOC104118216 (LOC104118216), ncRNA	--	--	--	--	P10978	329	8.5e-29	Retrovirus-related Pol polyprotein from transposon TNT 1-94 OS=Nicotiana tabacum PE=2 SV=1	PF00665	Integrase core domain	GO:0015074	DNA integration	--	--	--	--	--	--
Cluster-14949.223969	4246	697154796	XP_009631635.1	2320	7.8e-259	PREDICTED: indole-3-acetic acid-amido synthetase GH3.6-like [Nicotiana tomentosiformis]	663681403	HG975522.1	1020	0	Solanum lycopersicum chromosome ch10, complete genome	K14487	GH3	auxin responsive GH3 gene family	http://www.genome.jp/dbget-bin/www_bget?ko:K14487	Q9LSQ4	1839	6.5e-204	Indole-3-acetic acid-amido synthetase GH3.6 OS=Arabidopsis thaliana GN=GH3.6 PE=1 SV=1	PF03193//PF04548//PF00005	Protein of unknown function, DUF258//AIG1 family//ABC transporter	--	--	GO:0005524//GO:0003924//GO:0005525//GO:0016887	ATP binding//GTPase activity//GTP binding//ATPase activity	--	--	--	--
Cluster-14949.128107	2873	698543102	XP_009766626.1	1512	2.6e-165	PREDICTED: probable purine permease 11 isoform X1 [Nicotiana sylvestris]	697190193	XM_009605862.1	1105	0	PREDICTED: Nicotiana tomentosiformis probable purine permease 11 (LOC104099001), transcript variant X1, mRNA	--	--	--	--	Q9LPF6	979	2.3e-104	Probable purine permease 11 OS=Arabidopsis thaliana GN=PUP11 PE=1 SV=1	PF00892	EamA-like transporter family	--	--	--	--	GO:0016020//GO:0016021	membrane//integral component of membrane	--	--
Cluster-14949.239181	2674	698501109	XP_009796272.1	1450	3.7e-158	PREDICTED: tonoplast dicarboxylate transporter [Nicotiana sylvestris]	698501108	XM_009797970.1	1034	0	PREDICTED: Nicotiana sylvestris tonoplast dicarboxylate transporter (LOC104242854), mRNA	K14445	SLC13A2_3_5	solute carrier family 13 (sodium-dependent dicarboxylate transporter), member 2/3/5	http://www.genome.jp/dbget-bin/www_bget?ko:K14445	Q8LG88	979	2.2e-104	Tonoplast dicarboxylate transporter OS=Arabidopsis thaliana GN=TDT PE=2 SV=2	PF03600//PF02040//PF02447//PF08122//PF03606//PF00939	Citrate transporter//Arsenical pump membrane protein//GntP family permease//NADH-ubiquinone oxidoreductase B12 subunit family//C4-dicarboxylate anaerobic carrier//Sodium:sulfate symporter transmembrane region	GO:0006814//GO:0015725//GO:0035429//GO:0022900//GO:0015700//GO:0055085//GO:0006810	sodium ion transport//gluconate transport//gluconate transmembrane transport//electron transport chain//arsenite transport//transmembrane transport//transport	GO:0015105//GO:0015128//GO:0005215	arsenite transmembrane transporter activity//gluconate transmembrane transporter activity//transporter activity	GO:0005739//GO:0016021//GO:0016020//GO:0005747	mitochondrion//integral component of membrane//membrane//mitochondrial respiratory chain complex I	KOG1281	Na+/dicarboxylate, Na+/tricarboxylate and phosphate transporters
Cluster-14949.125371	2441	698530425	XP_009762037.1	988	1.3e-104	PREDICTED: uncharacterized protein LOC104214110 isoform X2 [Nicotiana sylvestris]	698530424	XM_009763735.1	1744	0	PREDICTED: Nicotiana sylvestris uncharacterized LOC104214110 (LOC104214110), transcript variant X2, mRNA	--	--	--	--	O64823	434	3.1e-41	Calcium uniporter protein 2, mitochondrial OS=Arabidopsis thaliana GN=At2g23790 PE=2 SV=1	PF13499	EF-hand domain pair	--	--	GO:0005509	calcium ion binding	--	--	KOG2966	Uncharacterized conserved protein
Cluster-14949.125736	3751	698469742	XP_009783641.1	1473	1.1e-160	PREDICTED: uncharacterized protein LOC104232199 [Nicotiana sylvestris]	698469736	XM_009785338.1	3399	0	PREDICTED: Nicotiana sylvestris uncharacterized LOC104232197 (LOC104232197), transcript variant X2, mRNA	--	--	--	--	P04323	512	4.3e-50	Retrovirus-related Pol polyprotein from transposon 17.6 OS=Drosophila melanogaster GN=pol PE=3 SV=1	PF01576	Myosin tail	--	--	GO:0003774	motor activity	GO:0016459	myosin complex	--	--
Cluster-14949.74697	362	--	--	--	--	--	--	--	--	--	--	--	--	--	--	--	--	--	--	--	--	--	--	--	--	--	--	--	--
Cluster-14949.89347	4210	698481909	XP_009787910.1	899	4.6e-94	PREDICTED: sodium/hydrogen exchanger 8-like [Nicotiana sylvestris]	663680879	HG975516.1	481	0	Solanum lycopersicum chromosome ch04, complete genome	--	--	--	--	Q9LKW9	355	7.7e-32	Sodium/hydrogen exchanger 7 OS=Arabidopsis thaliana GN=NHX7 PE=1 SV=1	--	--	--	--	--	--	--	--	--	--
Cluster-14949.202180	4792	565393797	XP_006362557.1	1090	3.7e-116	PREDICTED: serine/threonine-protein phosphatase 2A 65 kDa regulatory subunit A beta isoform-like [Solanum tuberosum]	697105435	XM_009608236.1	658	0	PREDICTED: Nicotiana tomentosiformis serine/threonine-protein phosphatase 2A 65 kDa regulatory subunit A beta isoform (LOC104100878), transcript variant X2, mRNA	K03456	PPP2R1	serine/threonine-protein phosphatase 2A regulatory subunit A	http://www.genome.jp/dbget-bin/www_bget?ko:K03456	Q38950	1004	4.9e-107	Serine/threonine-protein phosphatase 2A 65 kDa regulatory subunit A beta isoform OS=Arabidopsis thaliana GN=PP2AA2 PE=1 SV=2	PF02985//PF07571//PF01602//PF00514	HEAT repeat//TAF6 C-terminal HEAT repeat domain//Adaptin N terminal region//Armadillo/beta-catenin-like repeat	GO:0016192//GO:0051090//GO:0006886	vesicle-mediated transport//regulation of sequence-specific DNA binding transcription factor activity//intracellular protein transport	GO:0005515	protein binding	GO:0005634//GO:0030117	nucleus//membrane coat	KOG0211	Protein phosphatase 2A regulatory subunit A and related proteins
Cluster-14949.256997	2614	698507446	XP_009799065.1	1774	9.8e-196	PREDICTED: uncharacterized protein LOC104245195 isoform X1 [Nicotiana sylvestris]	698507445	XM_009800763.1	1745	0	PREDICTED: Nicotiana sylvestris uncharacterized LOC104245195 (LOC104245195), transcript variant X1, mRNA	--	--	--	--	--	--	--	--	PF04428	Choline kinase N terminus	--	--	GO:0016773	phosphotransferase activity, alcohol group as acceptor	--	--	--	--
Cluster-14949.204611	3042	698501084	XP_009796259.1	2238	1.8e-249	PREDICTED: cellulose synthase-like protein E6 [Nicotiana sylvestris]	698501083	XM_009797957.1	1366	0	PREDICTED: Nicotiana sylvestris cellulose synthase-like protein E6 (LOC104242849), mRNA	--	--	--	--	Q651X6	1271	3.4e-138	Cellulose synthase-like protein E6 OS=Oryza sativa subsp. japonica GN=CSLE6 PE=2 SV=1	PF03552	Cellulose synthase	GO:0006011//GO:0005985//GO:0005982//GO:0030244	UDP-glucose metabolic process//sucrose metabolic process//starch metabolic process//cellulose biosynthetic process	GO:0016760	cellulose synthase (UDP-forming) activity	GO:0016020	membrane	--	--
Cluster-14949.211369	4642	697192601	XP_009605392.1	2987	0	PREDICTED: uncharacterized protein LOC104099966 [Nicotiana tomentosiformis]	697192600	XM_009607097.1	1727	0	PREDICTED: Nicotiana tomentosiformis uncharacterized LOC104099966 (LOC104099966), mRNA	--	--	--	--	--	--	--	--	PF13333//PF15339	Integrase core domain//Acrosome formation-associated factor	GO:0060478//GO:0006897//GO:0007342//GO:0015074	acrosomal vesicle exocytosis//endocytosis//fusion of sperm to egg plasma membrane//DNA integration	--	--	GO:0005886	plasma membrane	--	--
Cluster-14949.277016	2701	697132699	XP_009620400.1	315	1.5e-26	PREDICTED: uncharacterized protein LOC104112239 [Nicotiana tomentosiformis]>gi|697132701|ref|XP_009620402.1| PREDICTED: uncharacterized protein LOC104112239 [Nicotiana tomentosiformis]>gi|697132703|ref|XP_009620403.1| PREDICTED: uncharacterized protein LOC104112239 [Nicotiana tomentosiformis]	697132698	XM_009622105.1	550	0	PREDICTED: Nicotiana tomentosiformis uncharacterized LOC104112239 (LOC104112239), transcript variant X1, mRNA	--	--	--	--	--	--	--	--	PF02747	Proliferating cell nuclear antigen, C-terminal domain	GO:0006275	regulation of DNA replication	GO:0003677	DNA binding	--	--	--	--
Cluster-14949.123406	745	--	--	--	--	--	--	--	--	--	--	--	--	--	--	--	--	--	--	--	--	--	--	--	--	--	--	--	--
Cluster-14949.96361	872	697171246	XP_009594555.1	1010	1.3e-107	PREDICTED: uncharacterized protein LOC104091015 isoform X1 [Nicotiana tomentosiformis]>gi|697171252|ref|XP_009594556.1| PREDICTED: uncharacterized protein LOC104091015 isoform X1 [Nicotiana tomentosiformis]	697171251	XM_009596261.1	725	0	PREDICTED: Nicotiana tomentosiformis uncharacterized LOC104091015 (LOC104091015), transcript variant X6, mRNA	--	--	--	--	B3H5R8	133	8.8e-07	Putative small ubiquitin-related modifier 8 OS=Arabidopsis thaliana GN=SUMO8 PE=1 SV=1	PF00240	Ubiquitin family	--	--	GO:0005515	protein binding	--	--	KOG1769	Ubiquitin-like proteins
Cluster-14949.181436	2292	697157748	XP_009587630.1	2253	2.5e-251	PREDICTED: WEB family protein At2g38370 [Nicotiana tomentosiformis]	697157747	XM_009589335.1	2127	0	PREDICTED: Nicotiana tomentosiformis WEB family protein At2g38370 (LOC104085328), mRNA	--	--	--	--	F4ISY0	629	7.1e-64	WEB family protein At2g38370 OS=Arabidopsis thaliana GN=At2g38370 PE=2 SV=1	--	--	--	--	--	--	--	--	--	--
Cluster-14949.278863	1619	697134026	XP_009621065.1	392	1.1e-35	PREDICTED: uncharacterized protein LOC104112760 isoform X2 [Nicotiana tomentosiformis]	697134023	XM_009622769.1	491	0	PREDICTED: Nicotiana tomentosiformis uncharacterized LOC104112760 (LOC104112760), transcript variant X1, mRNA	--	--	--	--	--	--	--	--	--	--	--	--	--	--	--	--	--	--
Cluster-14949.243264	1583	697148965	XP_009628677.1	234	2.2e-17	PREDICTED: profilin-1 [Nicotiana tomentosiformis]>gi|698577176|ref|XP_009776401.1| PREDICTED: profilin-1-like [Nicotiana sylvestris]	697148964	XM_009630382.1	397	0	PREDICTED: Nicotiana tomentosiformis profilin-1 (LOC104118995), mRNA	K05759	PFN	profilin	http://www.genome.jp/dbget-bin/www_bget?ko:K05759	Q64LH2	215	5e-16	Profilin-2 OS=Ambrosia artemisiifolia GN=A0418 PE=1 SV=1	--	--	--	--	--	--	--	--	--	--
Cluster-14949.227250	5132	697118622	XP_009613245.1	960	4.7e-101	PREDICTED: LOW QUALITY PROTEIN: nucleoporin seh1-A [Nicotiana tomentosiformis]	698476509	XM_009787270.1	646	0	PREDICTED: Nicotiana sylvestris nucleoporin seh1 (LOC104233818), mRNA	K14299	SEH1	nucleoporin SEH1	http://www.genome.jp/dbget-bin/www_bget?ko:K14299	Q93VR9	665	1.1e-67	Protein SEH1 OS=Arabidopsis thaliana GN=SEH1 PE=1 SV=1	PF00400	WD domain, G-beta repeat	--	--	GO:0005515	protein binding	--	--	KOG2445	Nuclear pore complex component (sc Seh1)
Cluster-14949.18732	548	698464442	XP_009782442.1	185	3.7e-12	PREDICTED: 11 kDa late embryogenesis abundant protein-like [Nicotiana sylvestris]	698464441	XM_009784140.1	541	0	PREDICTED: Nicotiana sylvestris 11 kDa late embryogenesis abundant protein-like (LOC104231188), mRNA	--	--	--	--	--	--	--	--	PF03760	Late embryogenesis abundant (LEA) group 1	GO:0009790	embryo development	--	--	--	--	--	--
Cluster-14949.88457	4702	697158710	XP_009588119.1	1211	3.4e-130	PREDICTED: NAD-dependent protein deacetylase SRT1 isoform X2 [Nicotiana tomentosiformis]	697158707	XM_009589823.1	665	0	PREDICTED: Nicotiana tomentosiformis NAD-dependent protein deacetylase SRT1 (LOC104085710), transcript variant X1, mRNA	K11416	SIRT6, SIR2L6	mono-ADP-ribosyltransferase sirtuin 6	http://www.genome.jp/dbget-bin/www_bget?ko:K11416	Q9FE17	1054	7.6e-113	NAD-dependent protein deacetylase SRT1 OS=Arabidopsis thaliana GN=SRT1 PE=2 SV=1	PF02146	Sir2 family	--	--	GO:0070403	NAD+ binding	--	--	KOG1905	Class IV sirtuins (SIR2 family)
Cluster-14949.260659	2279	698495686	XP_009793940.1	1294	3.9e-140	PREDICTED: probable E3 ubiquitin-protein ligase HERC2 [Nicotiana sylvestris]	698495685	XM_009795638.1	1333	0	PREDICTED: Nicotiana sylvestris probable E3 ubiquitin-protein ligase HERC2 (LOC104240755), mRNA	--	--	--	--	Q15034	320	4.8e-28	Probable E3 ubiquitin-protein ligase HERC3 OS=Homo sapiens GN=HERC3 PE=1 SV=1	PF00335	Tetraspanin family	--	--	--	--	GO:0016021	integral component of membrane	KOG1426	FOG: RCC1 domain
Cluster-14949.140803	4953	697140141	XP_009624166.1	4116	0	PREDICTED: pentatricopeptide repeat-containing protein At3g22150, chloroplastic [Nicotiana tomentosiformis]	698526097	XM_009761574.1	2734	0	PREDICTED: Nicotiana sylvestris pentatricopeptide repeat-containing protein At3g22150, chloroplastic (LOC104212349), transcript variant X8, mRNA	--	--	--	--	Q9LIE7	2363	1.3e-264	Pentatricopeptide repeat-containing protein At3g22150, chloroplastic OS=Arabidopsis thaliana GN=PCMP-E95 PE=2 SV=1	PF06457	Ectatomin	GO:0006811//GO:0009405	ion transport//pathogenesis	GO:0005216	ion channel activity	GO:0005576	extracellular region	--	--
Cluster-14949.166767	208	697106016	XP_009606841.1	313	2e-27	PREDICTED: 5-epiaristolochene 1,3-dihydroxylase-like, partial [Nicotiana tomentosiformis]	697106015	XM_009608546.1	202	4.13001e-100	PREDICTED: Nicotiana tomentosiformis 5-epiaristolochene 1,3-dihydroxylase-like (LOC104101128), partial mRNA	K15472	CYP71D55	premnaspirodiene oxygenase	http://www.genome.jp/dbget-bin/www_bget?ko:K15472	Q94FM7	309	8.2e-28	5-epiaristolochene 1,3-dihydroxylase OS=Nicotiana tabacum GN=CYP71D20 PE=1 SV=2	PF00067	Cytochrome P450	GO:0055114	oxidation-reduction process	GO:0005506//GO:0016705//GO:0020037	iron ion binding//oxidoreductase activity, acting on paired donors, with incorporation or reduction of molecular oxygen//heme binding	--	--	--	--
Cluster-14949.115275	1082	698435137	XP_009799961.1	679	3.8e-69	PREDICTED: uncharacterized protein LOC104245943 [Nicotiana sylvestris]	698435136	XM_009801659.1	661	0	PREDICTED: Nicotiana sylvestris uncharacterized LOC104245943 (LOC104245943), mRNA	--	--	--	--	--	--	--	--	--	--	--	--	--	--	--	--	--	--
Cluster-14949.168008	6090	697154804	XP_009631639.1	1597	7.6e-175	PREDICTED: bifunctional fucokinase/fucose pyrophosphorylase [Nicotiana tomentosiformis]	663680609	HG975513.1	1267	0	Solanum lycopersicum chromosome ch01, complete genome	K05305	FUK	fucokinase	http://www.genome.jp/dbget-bin/www_bget?ko:K05305	Q9LNJ9	1131	1.2e-121	Bifunctional fucokinase/fucose pyrophosphorylase OS=Arabidopsis thaliana GN=FKGP PE=1 SV=2	PF02519//PF00288//PF07959	Auxin responsive protein//GHMP kinases N terminal domain//L-fucokinase	GO:0009733	response to auxin	GO:0005524//GO:0016772	ATP binding//transferase activity, transferring phosphorus-containing groups	--	--	KOG4644	L-fucose kinase
Cluster-14949.165280	948	697141316	XP_009624772.1	697	2.7e-71	PREDICTED: heme-binding protein 2-like [Nicotiana tomentosiformis]	697141315	XM_009626477.1	657	0	PREDICTED: Nicotiana tomentosiformis heme-binding protein 2-like (LOC104115776), mRNA	--	--	--	--	Q9Y5Z4	140	1.5e-07	Heme-binding protein 2 OS=Homo sapiens GN=HEBP2 PE=1 SV=1	--	--	--	--	--	--	--	--	--	--
Cluster-14949.39101	1262	697131079	XP_009619595.1	1263	8.5e-137	PREDICTED: SWR1 complex subunit 2 [Nicotiana tomentosiformis]	697131078	XM_009621300.1	1049	0	PREDICTED: Nicotiana tomentosiformis SWR1 complex subunit 2 (LOC104111572), mRNA	K11664	VPS72, TCFL1, YL1	vacuolar protein sorting-associated protein 72	http://www.genome.jp/dbget-bin/www_bget?ko:K11664	F4IP06	749	4.7e-78	SWR1 complex subunit 2 OS=Arabidopsis thaliana GN=SWC2 PE=1 SV=1	--	--	--	--	--	--	--	--	KOG2897	DNA-binding protein YL1 and related proteins
Cluster-14949.52946	618	--	--	--	--	--	698463533	XM_009783937.1	294	9.86417e-151	PREDICTED: Nicotiana sylvestris uncharacterized LOC104231015 (LOC104231015), mRNA	--	--	--	--	--	--	--	--	--	--	--	--	--	--	--	--	--	--
Cluster-14949.259837	3992	698490494	XP_009791737.1	1009	7.6e-107	PREDICTED: F-box protein SKIP31-like isoform X3 [Nicotiana sylvestris]	698490491	XM_009793433.1	2246	0	PREDICTED: Nicotiana sylvestris F-box protein SKIP31-like (LOC104238919), transcript variant X7, mRNA	--	--	--	--	Q9FHK0	688	1.8e-70	F-box protein SKIP31 OS=Arabidopsis thaliana GN=SKIP31 PE=1 SV=1	PF12937//PF00646	F-box-like//F-box domain	--	--	GO:0005515	protein binding	--	--	--	--
Cluster-14949.152230	4073	698428023	XP_009789129.1	5520	0	PREDICTED: putative leucine-rich repeat-containing protein DDB_G0290503 isoform X3 [Nicotiana sylvestris]	698428022	XM_009790827.1	3913	0	PREDICTED: Nicotiana sylvestris putative leucine-rich repeat-containing protein DDB_G0290503 (LOC104236779), transcript variant X7, mRNA	--	--	--	--	C9ZN16	242	9.5e-19	Flagellar attachment zone protein 1 OS=Trypanosoma brucei gambiense (strain MHOM/CI/86/DAL972) GN=TbgDal_IV3690 PE=3 SV=1	PF04977	Septum formation initiator	GO:0007049	cell cycle	--	--	--	--	--	--
Cluster-14949.195463	3897	697097397	XP_009621317.1	3512	0	PREDICTED: uncharacterized aarF domain-containing protein kinase At1g79600, chloroplastic [Nicotiana tomentosiformis]	698495705	XM_009795647.1	2362	0	PREDICTED: Nicotiana sylvestris uncharacterized aarF domain-containing protein kinase At1g79600, chloroplastic (LOC104240763), mRNA	K08869	ADCK, ABC1	aarF domain-containing kinase	http://www.genome.jp/dbget-bin/www_bget?ko:K08869	Q55680	1097	6.5e-118	Uncharacterized protein sll0005 OS=Synechocystis sp. (strain PCC 6803 / Kazusa) GN=sll0005 PE=3 SV=1	PF07657//PF00069	N terminus of Notch ligand//Protein kinase domain	GO:0006468//GO:0007275//GO:0007219	protein phosphorylation//multicellular organismal development//Notch signaling pathway	GO:0004672//GO:0005524	protein kinase activity//ATP binding	GO:0016021	integral component of membrane	--	--
Cluster-14949.110227	1974	697172743	XP_009595307.1	2471	1.1e-276	PREDICTED: endoglucanase 18-like [Nicotiana tomentosiformis]	697172742	XM_009597012.1	1720	0	PREDICTED: Nicotiana tomentosiformis endoglucanase 18-like (LOC104091633), mRNA	--	--	--	--	P22503	1675	3.1e-185	Endoglucanase OS=Phaseolus vulgaris PE=2 SV=2	PF00759	Glycosyl hydrolase family 9	GO:0005975	carbohydrate metabolic process	GO:0004553	hydrolase activity, hydrolyzing O-glycosyl compounds	--	--	--	--
Cluster-14949.224887	3219	565395447	XP_006363350.1	1635	1.6e-179	PREDICTED: E3 UFM1-protein ligase 1 homolog [Solanum tuberosum]	697178545	XM_009599962.1	1588	0	PREDICTED: Nicotiana tomentosiformis E3 UFM1-protein ligase 1 homolog (LOC104094099), mRNA	--	--	--	--	Q9LX73	1187	2e-128	E3 UFM1-protein ligase 1 homolog OS=Arabidopsis thaliana GN=At3g46220 PE=1 SV=1	PF02150//PF08529	RNA polymerases M/15 Kd subunit//NusA N-terminal domain	GO:0006206//GO:0006351//GO:0031554//GO:0006144	pyrimidine nucleobase metabolic process//transcription, DNA-templated//regulation of DNA-templated transcription, termination//purine nucleobase metabolic process	GO:0003700//GO:0003899//GO:0003677	transcription factor activity, sequence-specific DNA binding//DNA-directed RNA polymerase activity//DNA binding	GO:0005667//GO:0005730	transcription factor complex//nucleolus	KOG2235	Uncharacterized conserved protein
Cluster-14949.225095	2336	698446211	XP_009768916.1	720	1.4e-73	PREDICTED: putative 4-hydroxy-tetrahydrodipicolinate reductase 3, chloroplastic [Nicotiana sylvestris]	697123906	XM_009617655.1	838	0	PREDICTED: Nicotiana tomentosiformis putative 4-hydroxy-tetrahydrodipicolinate reductase 3, chloroplastic (LOC104108583), mRNA	K16908	CRR1	chloroplast NAD(P)H dehydrogenase	http://www.genome.jp/dbget-bin/www_bget?ko:K16908	Q9FJ82	613	5.2e-62	Dihydrodipicolinate reductase-like protein CRR1, chloroplastic OS=Arabidopsis thaliana GN=DAPB3 PE=2 SV=1	PF05052	MerE protein	GO:0015694	mercury ion transport	GO:0015097	mercury ion transmembrane transporter activity	GO:0016020	membrane	--	--
Cluster-14949.207634	2741	697175457	XP_009596670.1	486	2.3e-46	PREDICTED: RNA-binding protein 5 isoform X4 [Nicotiana tomentosiformis]	697175456	XM_009598375.1	705	0	PREDICTED: Nicotiana tomentosiformis RNA-binding protein 5-B (LOC104092713), transcript variant X4, mRNA	K13094	RBM5_10	RNA-binding protein 5/10	http://www.genome.jp/dbget-bin/www_bget?ko:K13094	--	--	--	--	PF00641	Zn-finger in Ran binding protein and others	--	--	GO:0008270	zinc ion binding	--	--	--	--
Cluster-14949.267114	4589	747064533	XP_011078852.1	3601	0	PREDICTED: multiple C2 and transmembrane domain-containing protein 1 [Sesamum indicum]	697114889	XM_009613070.1	2607	0	PREDICTED: Nicotiana tomentosiformis uncharacterized LOC104104885 (LOC104104885), mRNA	--	--	--	--	B8XCH5	1996	4.4e-222	Protein QUIRKY OS=Arabidopsis thaliana GN=QKY PE=2 SV=1	PF00168	C2 domain	--	--	GO:0005515	protein binding	--	--	--	--
Cluster-14949.297509	1874	--	--	--	--	--	--	--	--	--	--	--	--	--	--	--	--	--	--	--	--	--	--	--	--	--	--	--	--
Cluster-14949.108497	1446	697114863	XP_009611351.1	1525	4e-167	PREDICTED: cinnamoyl-CoA reductase 1-like [Nicotiana tomentosiformis]	697114862	XM_009613056.1	1324	0	PREDICTED: Nicotiana tomentosiformis cinnamoyl-CoA reductase 1-like (LOC104104870), mRNA	--	--	--	--	Q9S9N9	614	2.4e-62	Cinnamoyl-CoA reductase 1 OS=Arabidopsis thaliana GN=CCR1 PE=1 SV=1	PF01073//PF00106//PF01370	3-beta hydroxysteroid dehydrogenase/isomerase family//short chain dehydrogenase//NAD dependent epimerase/dehydratase family	GO:0008152//GO:0055114//GO:0008210//GO:0008209//GO:0006694//GO:0008207	metabolic process//oxidation-reduction process//estrogen metabolic process//androgen metabolic process//steroid biosynthetic process//C21-steroid hormone metabolic process	GO:0003824//GO:0050662//GO:0016491//GO:0016616//GO:0003854	catalytic activity//coenzyme binding//oxidoreductase activity//oxidoreductase activity, acting on the CH-OH group of donors, NAD or NADP as acceptor//3-beta-hydroxy-delta5-steroid dehydrogenase activity	--	--	--	--
Cluster-14949.197201	481	29826242	AAO91861.1	454	2.1e-43	TGB12K interacting protein 2 [Nicotiana tabacum]	697125361	XM_009618409.1	364	0	PREDICTED: Nicotiana tomentosiformis ankyrin repeat domain-containing protein 2-like (LOC104109181), mRNA	--	--	--	--	Q9SAR5	212	3.4e-16	Ankyrin repeat domain-containing protein 2 OS=Arabidopsis thaliana GN=AKR2 PE=1 SV=2	--	--	--	--	--	--	--	--	--	--
Cluster-14949.212038	2633	697136667	XP_009622417.1	1866	2.1e-206	PREDICTED: uncharacterized protein LOC104113825 isoform X5 [Nicotiana tomentosiformis]	697136666	XM_009624122.1	1362	0	PREDICTED: Nicotiana tomentosiformis HEAT repeat-containing protein 5B (LOC104113825), transcript variant X5, mRNA	--	--	--	--	--	--	--	--	PF04252	Predicted SAM-dependent RNA methyltransferase	--	--	GO:0008168	methyltransferase activity	--	--	--	--
Cluster-14949.246596	1168	697100912	XP_009593421.1	1686	7e-186	PREDICTED: histone-lysine N-methyltransferase, H3 lysine-9 specific SUVH6-like [Nicotiana tomentosiformis]>gi|697100914|ref|XP_009593425.1| PREDICTED: histone-lysine N-methyltransferase, H3 lysine-9 specific SUVH6-like [Nicotiana tomentosiformis]>gi|697100916|ref|XP_009593435.1| PREDICTED: histone-lysine N-methyltransferase, H3 lysine-9 specific SUVH6-like [Nicotiana tomentosiformis]>gi|697100918…	697100919	XM_009595156.1	671	0	PREDICTED: Nicotiana tomentosiformis histone-lysine N-methyltransferase, H3 lysine-9 specific SUVH6-like (LOC104090089), transcript variant X5, mRNA	K11420	EHMT	euchromatic histone-lysine N-methyltransferase	http://www.genome.jp/dbget-bin/www_bget?ko:K11420	Q8VZ17	384	9.3e-36	Histone-lysine N-methyltransferase, H3 lysine-9 specific SUVH6 OS=Arabidopsis thaliana GN=SUVH6 PE=2 SV=2	PF02182	SAD/SRA domain	--	--	GO:0042393	histone binding	--	--	--	--
Cluster-14949.199950	6061	23343581	CAC88762.1	1659	4.9e-182	serine acetyltransferase 1 [Nicotiana tabacum]	697166566	XM_009593822.1	936	0	PREDICTED: Nicotiana tomentosiformis serine acetyltransferase 1, chloroplastic-like (LOC104089014), mRNA	K00640	cysE	serine O-acetyltransferase	http://www.genome.jp/dbget-bin/www_bget?ko:K00640	Q39218	989	3.4e-105	Serine acetyltransferase 3, mitochondrial OS=Arabidopsis thaliana GN=SAT3 PE=1 SV=3	PF08465//PF06426	Thymidine kinase from Herpesvirus C-terminal//Serine acetyltransferase, N-terminal	GO:0006206//GO:0006230//GO:0006534//GO:0006535//GO:0042967	pyrimidine nucleobase metabolic process//TMP biosynthetic process//cysteine metabolic process//cysteine biosynthetic process from serine//acyl-carrier-protein biosynthetic process	GO:0009001//GO:0004797//GO:0005524	serine O-acetyltransferase activity//thymidine kinase activity//ATP binding	GO:0005737	cytoplasm	KOG4410	5-formyltetrahydrofolate cyclo-ligase
Cluster-14949.182406	2877	27764548	AAO23078.1	2180	9e-243	polyprotein [Glycine max]	697188337	XM_009604914.1	143	4.18104e-66	PREDICTED: Nicotiana tomentosiformis uncharacterized LOC104098239 (LOC104098239), mRNA	--	--	--	--	P0CT34	1009	7.7e-108	Transposon Tf2-1 polyprotein OS=Schizosaccharomyces pombe (strain 972 / ATCC 24843) GN=Tf2-1 PE=3 SV=1	PF03837//PF00665	RecT family//Integrase core domain	GO:0015074//GO:0006259	DNA integration//DNA metabolic process	GO:0003677	DNA binding	--	--	--	--
Cluster-14949.176033	4248	698534510	XP_009763883.1	3686	0	PREDICTED: calmodulin-binding transcription activator 3-like isoform X2 [Nicotiana sylvestris]	698534509	XM_009765581.1	2568	0	PREDICTED: Nicotiana sylvestris calmodulin-binding transcription activator 3-like (LOC104215720), transcript variant X2, mRNA	--	--	--	--	Q8GSA7	1383	4.9e-151	Calmodulin-binding transcription activator 3 OS=Arabidopsis thaliana GN=CMTA3 PE=1 SV=1	PF03859//PF01833//PF13606//PF00612	CG-1 domain//IPT/TIG domain//Ankyrin repeat//IQ calmodulin-binding motif	--	--	GO:0003677//GO:0005515	DNA binding//protein binding	GO:0005634	nucleus	KOG0520	Uncharacterized conserved protein, contains IPT/TIG domain
Cluster-14949.177379	1151	698527597	XP_009760643.1	207	2.2e-14	PREDICTED: uncharacterized protein LOC104212969 [Nicotiana sylvestris]	148538426	AK247192.1	578	0	Solanum lycopersicum cDNA, clone: LEFL1055BF06, HTC in leaf	--	--	--	--	--	--	--	--	--	--	--	--	--	--	--	--	--	--
Cluster-14949.260513	1899	723706948	XP_010322323.1	2190	4.1e-244	PREDICTED: amino acid transporter isoform X1 [Solanum lycopersicum]	697175557	XM_009598425.1	1766	0	PREDICTED: Nicotiana tomentosiformis amino acid permease 3-like (LOC104092762), transcript variant X1, mRNA	--	--	--	--	Q39134	1874	2.5e-208	Amino acid permease 3 OS=Arabidopsis thaliana GN=AAP3 PE=1 SV=2	--	--	--	--	--	--	--	--	--	--
Cluster-14949.78638	460	--	--	--	--	--	697095992	XM_009615881.1	421	0	PREDICTED: Nicotiana tomentosiformis gibberellin receptor GID1B-like (LOC104107145), mRNA	--	--	--	--	--	--	--	--	--	--	--	--	--	--	--	--	--	--
Cluster-14949.235316	2962	698530548	XP_009762096.1	469	2.3e-44	PREDICTED: bidirectional sugar transporter SWEET2-like [Nicotiana sylvestris]	697151655	XM_009631758.1	475	0	PREDICTED: Nicotiana tomentosiformis bidirectional sugar transporter SWEET2-like (LOC104120074), transcript variant X2, mRNA	K15382	SLC50A, SWEET	solute carrier family 50 (sugar transporter)	http://www.genome.jp/dbget-bin/www_bget?ko:K15382	Q9LH79	336	8.7e-30	Bidirectional sugar transporter SWEET2 OS=Arabidopsis thaliana GN=SWEET2 PE=2 SV=1	PF03083	Sugar efflux transporter for intercellular exchange	--	--	--	--	GO:0016021	integral component of membrane	--	--
Cluster-14949.195330	512	697097686	XP_009622859.1	423	8.7e-40	PREDICTED: peptidyl-prolyl cis-trans isomerase CYP38, chloroplastic [Nicotiana tomentosiformis]	697097685	XM_009624564.1	487	0	PREDICTED: Nicotiana tomentosiformis peptidyl-prolyl cis-trans isomerase CYP38, chloroplastic (LOC104114183), mRNA	--	--	--	--	--	--	--	--	--	--	--	--	--	--	--	--	--	--
Cluster-14949.150793	844	698426012	XP_009786128.1	407	1e-37	PREDICTED: putative late blight resistance protein homolog R1A-3 isoform X3 [Nicotiana sylvestris]	697137800	XR_690355.1	468	0	PREDICTED: Nicotiana tomentosiformis putative late blight resistance protein homolog R1A-3 (LOC104114278), transcript variant X2, misc_RNA	--	--	--	--	Q6L3Z0	141	1e-07	Putative late blight resistance protein homolog R1B-13 OS=Solanum demissum GN=R1B-13 PE=3 SV=1	--	--	--	--	--	--	--	--	--	--
Cluster-14949.150796	3659	565347374	XP_006340706.1	2789	0	PREDICTED: probable serine/threonine-protein kinase abkC-like [Solanum tuberosum]	697152272	XM_009632076.1	1947	0	PREDICTED: Nicotiana tomentosiformis probable serine/threonine-protein kinase abkC (LOC104120332), transcript variant X1, mRNA	K08869	ADCK, ABC1	aarF domain-containing kinase	http://www.genome.jp/dbget-bin/www_bget?ko:K08869	Q55G83	586	1.1e-58	Probable serine/threonine-protein kinase abkC OS=Dictyostelium discoideum GN=abkC PE=3 SV=1	--	--	--	--	--	--	--	--	KOG1236	Predicted unusual protein kinase
Cluster-14949.150797	3584	565347374	XP_006340706.1	2792	0	PREDICTED: probable serine/threonine-protein kinase abkC-like [Solanum tuberosum]	697152272	XM_009632076.1	1971	0	PREDICTED: Nicotiana tomentosiformis probable serine/threonine-protein kinase abkC (LOC104120332), transcript variant X1, mRNA	K08869	ADCK, ABC1	aarF domain-containing kinase	http://www.genome.jp/dbget-bin/www_bget?ko:K08869	Q55G83	586	1.1e-58	Probable serine/threonine-protein kinase abkC OS=Dictyostelium discoideum GN=abkC PE=3 SV=1	--	--	--	--	--	--	--	--	KOG1236	Predicted unusual protein kinase
Cluster-14949.33772	1149	697097700	XP_009622928.1	1531	6.5e-168	PREDICTED: endonuclease 2-like [Nicotiana tomentosiformis]	697097699	XM_009624633.1	912	0	PREDICTED: Nicotiana tomentosiformis endonuclease 2-like (LOC104114240), mRNA	--	--	--	--	Q9C9G4	1046	1.6e-112	Endonuclease 2 OS=Arabidopsis thaliana GN=ENDO2 PE=1 SV=1	PF02265	S1/P1 Nuclease	GO:0006308	DNA catabolic process	GO:0004519//GO:0003676	endonuclease activity//nucleic acid binding	--	--	--	--
Cluster-14949.119233	2525	565361663	XP_006347574.1	2611	8.3e-293	PREDICTED: ATPase family AAA domain-containing protein 3-like [Solanum tuberosum]	697119824	XM_009615579.1	2204	0	PREDICTED: Nicotiana tomentosiformis ATPase family AAA domain-containing protein 3-A-like (LOC104106917), mRNA	K17681	ATAD3A_B	ATPase family AAA domain-containing protein 3A/B	http://www.genome.jp/dbget-bin/www_bget?ko:K17681	Q6NVR9	917	3.1e-97	ATPase family AAA domain-containing protein 3 OS=Xenopus tropicalis GN=atad3 PE=2 SV=1	PF05496//PF01695//PF14532//PF00910//PF03153//PF00004//PF02367//PF07728//PF08704	Holliday junction DNA helicase ruvB N-terminus//IstB-like ATP binding protein//Sigma-54 interaction domain//RNA helicase//Transcription factor IIA, alpha/beta subunit//ATPase family associated with various cellular activities (AAA)//Threonylcarbamoyl adenosine biosynthesis protein TsaE//AAA domain (dynein-related subfamily)//tRNA methyltransferase complex GCD14 subunit	GO:0002949//GO:0009451//GO:0008033//GO:0006310//GO:0006355//GO:0030488//GO:0006367//GO:0006281	tRNA threonylcarbamoyladenosine modification//RNA modification//tRNA processing//DNA recombination//regulation of transcription, DNA-templated//tRNA methylation//transcription initiation from RNA polymerase II promoter//DNA repair	GO:0016887//GO:0003724//GO:0005524//GO:0016429//GO:0003723//GO:0009378//GO:0008134	ATPase activity//RNA helicase activity//ATP binding//tRNA (adenine-N1-)-methyltransferase activity//RNA binding//four-way junction helicase activity//transcription factor binding	GO:0005667//GO:0005657//GO:0031515//GO:0005672//GO:0009379	transcription factor complex//replication fork//tRNA (m1A) methyltransferase complex//transcription factor TFIIA complex//Holliday junction helicase complex	KOG0742	AAA+-type ATPase
Cluster-14949.99865	963	848889430	XP_012844878.1	403	3.4e-37	PREDICTED: uncharacterized protein LOC105964917 [Erythranthe guttatus]	698525076	XM_009761048.1	224	1.28366e-111	PREDICTED: Nicotiana sylvestris uncharacterized transporter C5D6.04-like (LOC104211907), transcript variant X2, mRNA	--	--	--	--	--	--	--	--	PF03547	Membrane transport protein	GO:0055085	transmembrane transport	--	--	GO:0016021	integral component of membrane	--	--
Cluster-14949.181424	1057	460371184	XP_004231423.1	222	3.6e-16	PREDICTED: transcription factor RADIALIS [Solanum lycopersicum]	697129275	XM_009620399.1	425	0	PREDICTED: Nicotiana tomentosiformis protein RADIALIS-like 2 (LOC104110841), mRNA	--	--	--	--	Q58FS3	192	1.5e-13	Transcription factor RADIALIS OS=Antirrhinum majus GN=RAD PE=1 SV=1	--	--	--	--	--	--	--	--	--	--
Cluster-14949.218172	3595	565343105	XP_006338680.1	2773	1.7e-311	PREDICTED: ankyrin-3-like [Solanum tuberosum]	697177234	XM_009599276.1	2090	0	PREDICTED: Nicotiana tomentosiformis ankyrin-3 (LOC104093523), mRNA	--	--	--	--	G5E8K5	276	9.5e-23	Ankyrin-3 OS=Mus musculus GN=Ank3 PE=1 SV=1	PF03859//PF00023//PF13606//PF02952	CG-1 domain//Ankyrin repeat//Ankyrin repeat//L-fucose isomerase, C-terminal domain	GO:0006000//GO:0006004//GO:0006013	fructose metabolic process//fucose metabolic process//mannose metabolic process	GO:0005515//GO:0003677//GO:0008736	protein binding//DNA binding//L-fucose isomerase activity	GO:0005634//GO:0005737	nucleus//cytoplasm	--	--
Cluster-14949.178419	3107	747082045	XP_011088325.1	2127	1.4e-236	PREDICTED: long chain acyl-CoA synthetase 2 [Sesamum indicum]	697129148	XM_009620338.1	1789	0	PREDICTED: Nicotiana tomentosiformis long chain acyl-CoA synthetase 2 (LOC104110787), mRNA	K01897	ACSL, fadD	long-chain acyl-CoA synthetase	http://www.genome.jp/dbget-bin/www_bget?ko:K01897	Q9XIA9	1818	1.3e-201	Long chain acyl-CoA synthetase 2 OS=Arabidopsis thaliana GN=LACS2 PE=2 SV=1	PF00501	AMP-binding enzyme	GO:0008152	metabolic process	GO:0003824	catalytic activity	--	--	KOG1256	Long-chain acyl-CoA synthetases (AMP-forming)
Cluster-14949.160574	3379	698521531	XP_009757572.1	1718	3.9e-189	PREDICTED: protein NRT1/ PTR FAMILY 4.5-like isoform X1 [Nicotiana sylvestris]	698521532	XM_009759271.1	1244	0	PREDICTED: Nicotiana sylvestris protein NRT1/ PTR FAMILY 4.5-like (LOC104210376), transcript variant X2, mRNA	K14638	SLC15A3_4, PHT	solute carrier family 15 (peptide/histidine transporter), member 3/4	http://www.genome.jp/dbget-bin/www_bget?ko:K14638	Q93VV5	656	7.7e-67	Protein NRT1/ PTR FAMILY 4.3 OS=Arabidopsis thaliana GN=NPF4.3 PE=2 SV=1	PF00854//PF01372//PF06049	POT family//Melittin//Coagulation Factor V LSPD Repeat	GO:0007596//GO:0006810//GO:0045859	blood coagulation//transport//regulation of protein kinase activity	GO:0005215//GO:0004860	transporter activity//protein kinase inhibitor activity	GO:0005576//GO:0016020	extracellular region//membrane	--	--
Cluster-14949.103292	1736	698567866	XP_009773897.1	2114	2.4e-235	PREDICTED: basic 7S globulin-like [Nicotiana sylvestris]	698567865	XM_009775595.1	1455	0	PREDICTED: Nicotiana sylvestris basic 7S globulin-like (LOC104224038), mRNA	--	--	--	--	P13917	702	1.8e-72	Basic 7S globulin OS=Glycine max GN=BG PE=1 SV=2	--	--	--	--	--	--	--	--	--	--
Cluster-14949.239251	3771	723718596	XP_010324354.1	2282	1.8e-254	PREDICTED: lysine-specific histone demethylase 1 homolog 2-like [Solanum lycopersicum]	697120834	XM_009616092.1	2069	0	PREDICTED: Nicotiana tomentosiformis lysine-specific histone demethylase 1 homolog 2 (LOC104107329), mRNA	K11450	KDM1A, AOF2, LSD1	lysine-specific histone demethylase 1A	http://www.genome.jp/dbget-bin/www_bget?ko:K11450	Q9LID0	1844	1.5e-204	Lysine-specific histone demethylase 1 homolog 2 OS=Arabidopsis thaliana GN=LDL2 PE=2 SV=1	PF05834//PF04433//PF01494//PF01266//PF01593//PF00070//PF12831//PF02826//PF01134//PF07992	Lycopene cyclase protein//SWIRM domain//FAD binding domain//FAD dependent oxidoreductase//Flavin containing amine oxidoreductase//Pyridine nucleotide-disulphide oxidoreductase//FAD dependent oxidoreductase//D-isomer specific 2-hydroxyacid dehydrogenase, NAD binding domain//Glucose inhibited division protein A//Pyridine nucleotide-disulphide oxidoreductase	GO:0055114//GO:0008033//GO:0016117	oxidation-reduction process//tRNA processing//carotenoid biosynthetic process	GO:0071949//GO:0050660//GO:0016491//GO:0005515//GO:0016705//GO:0051287	FAD binding//flavin adenine dinucleotide binding//oxidoreductase activity//protein binding//oxidoreductase activity, acting on paired donors, with incorporation or reduction of molecular oxygen//NAD binding	--	--	KOG0029	Amine oxidase
Cluster-14949.52844	2403	698581938	XP_009777686.1	2864	0	PREDICTED: myosin-7-like isoform X5 [Nicotiana sylvestris]	698581937	XM_009779384.1	2094	0	PREDICTED: Nicotiana sylvestris myosin-7-like (LOC104227188), transcript variant X5, mRNA	K10357	MYO5	myosin V	http://www.genome.jp/dbget-bin/www_bget?ko:K10357	Q9LKB9	1478	2.7e-162	Myosin-6 OS=Arabidopsis thaliana GN=XI-2 PE=1 SV=1	--	--	--	--	--	--	--	--	--	--
Cluster-14949.265727	1363	723744112	XP_010313091.1	684	1.3e-69	PREDICTED: probable serine/threonine-protein kinase GCN2 [Solanum lycopersicum]>gi|723744115|ref|XP_010313092.1| PREDICTED: probable serine/threonine-protein kinase GCN2 [Solanum lycopersicum]>gi|723744118|ref|XP_010313093.1| PREDICTED: probable serine/threonine-protein kinase GCN2 [Solanum lycopersicum]	697138370	XR_690411.1	1074	0	PREDICTED: Nicotiana tomentosiformis uncharacterized LOC104114506 (LOC104114506), transcript variant X2, ncRNA	K16196	EIF2AK4	eukaryotic translation initiation factor 2-alpha kinase 4	http://www.genome.jp/dbget-bin/www_bget?ko:K16196	Q9LX30	499	5e-49	Probable serine/threonine-protein kinase GCN2 OS=Arabidopsis thaliana GN=GCN2 PE=2 SV=2	--	--	--	--	--	--	--	--	--	--
Cluster-14949.148884	2912	697094968	XP_009608989.1	551	7.1e-54	PREDICTED: glutathione S-transferase U17-like [Nicotiana tomentosiformis]	698553842	XM_009771746.1	586	0	PREDICTED: Nicotiana sylvestris glutathione S-transferase U17-like (LOC104220805), mRNA	K00799	GST, gst	glutathione S-transferase	http://www.genome.jp/dbget-bin/www_bget?ko:K00799	Q9FUS8	431	8.2e-41	Glutathione S-transferase U17 OS=Arabidopsis thaliana GN=GSTU17 PE=2 SV=1	PF13417//PF13409//PF02798	Glutathione S-transferase, N-terminal domain//Glutathione S-transferase, N-terminal domain//Glutathione S-transferase, N-terminal domain	--	--	GO:0005515	protein binding	--	--	--	--
Cluster-14949.152159	2875	698492670	XP_009792656.1	1926	2.5e-213	PREDICTED: sucrose synthase [Nicotiana sylvestris]	698492669	XM_009794354.1	1073	0	PREDICTED: Nicotiana sylvestris sucrose synthase (LOC104239665), mRNA	K00695	E2.4.1.13	sucrose synthase	http://www.genome.jp/dbget-bin/www_bget?ko:K00695	P49039	1896	1.1e-210	Sucrose synthase OS=Solanum tuberosum PE=3 SV=1	PF03581//PF00185//PF00862	Herpesvirus UL33-like protein//Aspartate/ornithine carbamoyltransferase, Asp/Orn binding domain//Sucrose synthase	GO:0019073//GO:0005985//GO:0006520//GO:0005982	viral DNA genome packaging//sucrose metabolic process//cellular amino acid metabolic process//starch metabolic process	GO:0016743//GO:0016157//GO:0016597	carboxyl- or carbamoyltransferase activity//sucrose synthase activity//amino acid binding	--	--	--	--
Cluster-14949.70204	774	--	--	--	--	--	697157666	XR_683813.1	664	0	PREDICTED: Nicotiana tomentosiformis uncharacterized LOC104085290 (LOC104085290), ncRNA	--	--	--	--	--	--	--	--	--	--	--	--	--	--	--	--	--	--
Cluster-14949.191097	1254	698564087	XP_009772885.1	237	7.9e-18	PREDICTED: chlorophyll a-b binding protein 50, chloroplastic-like [Nicotiana sylvestris]	698564086	XM_009774583.1	246	9.92129e-124	PREDICTED: Nicotiana sylvestris chlorophyll a-b binding protein 50, chloroplastic-like (LOC104223206), mRNA	K08912	LHCB1	light-harvesting complex II chlorophyll a/b binding protein 1	http://www.genome.jp/dbget-bin/www_bget?ko:K08912	P27496	230	7.2e-18	Chlorophyll a-b binding protein 50, chloroplastic OS=Nicotiana tabacum GN=CAB50 PE=2 SV=1	--	--	--	--	--	--	--	--	--	--
Cluster-14949.193583	4434	698502765	XP_009797007.1	5443	0	PREDICTED: uncharacterized protein LOC104243510 [Nicotiana sylvestris]>gi|698502767|ref|XP_009797008.1| PREDICTED: uncharacterized protein LOC104243510 [Nicotiana sylvestris]>gi|698502770|ref|XP_009797009.1| PREDICTED: uncharacterized protein LOC104243510 [Nicotiana sylvestris]>gi|698502772|ref|XP_009797010.1| PREDICTED: uncharacterized protein LOC104243510 [Nicotiana sylvestris]	698502769	XM_009798707.1	3479	0	PREDICTED: Nicotiana sylvestris uncharacterized LOC104243510 (LOC104243510), transcript variant X3, mRNA	--	--	--	--	Q54BC9	566	2.8e-56	Probable serine/threonine-protein kinase dyrk2 OS=Dictyostelium discoideum GN=dyrk2 PE=3 SV=1	PF07714//PF00069	Protein tyrosine kinase//Protein kinase domain	GO:0006468	protein phosphorylation	GO:0005524//GO:0004672	ATP binding//protein kinase activity	--	--	KOG0667	Dual-specificity tyrosine-phosphorylation regulated kinase
Cluster-14949.191526	2767	698513276	XP_009801595.1	475	4.4e-45	PREDICTED: ribonuclease P protein subunit p25-like protein isoform X2 [Nicotiana sylvestris]	698513275	XM_009803293.1	608	0	PREDICTED: Nicotiana sylvestris ribonuclease P protein subunit p25-like protein (LOC104247320), transcript variant X2, mRNA	--	--	--	--	--	--	--	--	PF01918//PF05750//PF12328//PF12235	Alba//Rubella capsid protein//Rpp20 subunit of nuclear RNase MRP and P//Fragile X-related 1 protein core C terminal	GO:0008033//GO:0051252	tRNA processing//regulation of RNA metabolic process	GO:0004526//GO:0003723//GO:0003676	ribonuclease P activity//RNA binding//nucleic acid binding	GO:0005634//GO:0030677//GO:0019013//GO:0016021	nucleus//ribonuclease P complex//viral nucleocapsid//integral component of membrane	--	--
Cluster-14949.171042	3597	661893400	CDP03209.1	2563	4.4e-287	unnamed protein product [Coffea canephora]	698536564	XM_009766254.1	1707	0	PREDICTED: Nicotiana sylvestris uncharacterized LOC104216239 (LOC104216239), transcript variant X1, mRNA	--	--	--	--	P45181	410	2.8e-38	Probable zinc protease PqqL OS=Haemophilus influenzae (strain ATCC 51907 / DSM 11121 / KW20 / Rd) GN=pqqL PE=3 SV=1	PF01602	Adaptin N terminal region	GO:0016192//GO:0006886	vesicle-mediated transport//intracellular protein transport	--	--	GO:0030117	membrane coat	KOG0960	Mitochondrial processing peptidase, beta subunit, and related enzymes (insulinase superfamily)
Cluster-14949.225939	5099	698494054	XP_009793247.1	4142	0	PREDICTED: ubiquitin carboxyl-terminal hydrolase 26 [Nicotiana sylvestris]	698494056	XR_714354.1	2712	0	PREDICTED: Nicotiana sylvestris ubiquitin carboxyl-terminal hydrolase 26 (LOC104240170), transcript variant X4, misc_RNA	K11858	USP48	ubiquitin carboxyl-terminal hydrolase 48	http://www.genome.jp/dbget-bin/www_bget?ko:K11858	Q9SCJ9	2461	5.8e-276	Ubiquitin carboxyl-terminal hydrolase 26 OS=Arabidopsis thaliana GN=UBP26 PE=1 SV=3	PF00443//PF06337//PF00240//PF05280//PF15499//PF02430	Ubiquitin carboxyl-terminal hydrolase//DUSP domain//Ubiquitin family//Flagellar transcriptional activator (FlhC)//Ubiquitin-specific peptidase-like, SUMO isopeptidase//Apical membrane antigen 1	GO:0009405//GO:0045893//GO:1902208//GO:0016579//GO:0006508	pathogenesis//positive regulation of transcription, DNA-templated//regulation of bacterial-type flagellum assembly//protein deubiquitination//proteolysis	GO:0005515//GO:0036459//GO:0003677//GO:0070140//GO:0032183//GO:0004843	protein binding//ubiquitinyl hydrolase activity//DNA binding//SUMO-specific isopeptidase activity//SUMO binding//ubiquitin-specific protease activity	GO:0016020	membrane	KOG1863	Ubiquitin carboxyl-terminal hydrolase
Cluster-14949.258307	982	--	--	--	--	--	--	--	--	--	--	--	--	--	--	--	--	--	--	--	--	--	--	--	--	--	--	--	--
Cluster-14949.193959	1117	697130499	XP_009619307.1	483	2.1e-46	PREDICTED: photosystem II repair protein PSB27-H1, chloroplastic [Nicotiana tomentosiformis]	697130498	XM_009621012.1	604	0	PREDICTED: Nicotiana tomentosiformis photosystem II repair protein PSB27-H1, chloroplastic (LOC104111334), mRNA	K08902	psb27	photosystem II Psb27 protein	http://www.genome.jp/dbget-bin/www_bget?ko:K08902	Q8DG60	139	2.3e-07	Photosystem II lipoprotein Psb27 OS=Thermosynechococcus elongatus (strain BP-1) GN=psb27 PE=1 SV=1	PF13326	Photosystem II Pbs27	GO:0010207	photosystem II assembly	--	--	--	--	--	--
Cluster-14949.206851	3531	697155241	XP_009631856.1	1563	3.9e-171	PREDICTED: protease Do-like 2, chloroplastic isoform X1 [Nicotiana tomentosiformis]	698565556	XM_009774991.1	841	0	PREDICTED: Nicotiana sylvestris protease Do-like 2, chloroplastic (LOC104223534), mRNA	--	--	--	--	O82261	1414	1e-154	Protease Do-like 2, chloroplastic OS=Arabidopsis thaliana GN=DEGP2 PE=1 SV=2	PF00089//PF00811//PF07425	Trypsin//Ependymin//Pardaxin	GO:0007160//GO:0006508	cell-matrix adhesion//proteolysis	GO:0005509//GO:0004252	calcium ion binding//serine-type endopeptidase activity	GO:0005576	extracellular region	--	--
Cluster-14949.292861	1688	698485649	XP_009789596.1	1586	4e-174	PREDICTED: protein TRANSPARENT TESTA 12-like isoform X1 [Nicotiana sylvestris]	698485648	XM_009791294.1	1158	0	PREDICTED: Nicotiana sylvestris protein TRANSPARENT TESTA 12-like (LOC104237189), transcript variant X1, mRNA	K03327	TC.MATE, SLC47A, norM, mdtK, dinF	multidrug resistance protein, MATE family	http://www.genome.jp/dbget-bin/www_bget?ko:K03327	Q9LYT3	588	3e-59	Protein TRANSPARENT TESTA 12 OS=Arabidopsis thaliana GN=TT12 PE=2 SV=1	PF02687//PF01554	FtsX-like permease family//MatE	GO:0006855//GO:0006810//GO:0055085//GO:0015893	drug transmembrane transport//transport//transmembrane transport//drug transport	GO:0015297//GO:0015238	antiporter activity//drug transmembrane transporter activity	GO:0016020	membrane	--	--
Cluster-14949.99583	810	698430475	XP_009793048.1	478	5.8e-46	PREDICTED: sphingosine kinase 1-like isoform X1 [Nicotiana sylvestris]	698430474	XM_009794746.1	452	0	PREDICTED: Nicotiana sylvestris sphingosine kinase 2-like (LOC104239972), transcript variant X1, mRNA	K04718	SPHK	sphingosine kinase	http://www.genome.jp/dbget-bin/www_bget?ko:K04718	Q8L7L1	190	2e-13	Sphingosine kinase 1 OS=Arabidopsis thaliana GN=SPHK1 PE=1 SV=1	--	--	--	--	--	--	--	--	--	--
Cluster-14949.264537	4265	697126746	XP_009617408.1	720	2.6e-73	PREDICTED: uncharacterized protein LOC104109757 [Nicotiana tomentosiformis]	697114619	XR_688192.1	188	6.00742e-91	PREDICTED: Nicotiana tomentosiformis uncharacterized LOC104104770 (LOC104104770), transcript variant X3, ncRNA	--	--	--	--	--	--	--	--	--	--	--	--	--	--	--	--	--	--
Cluster-14949.182897	1538	698521151	XP_009757390.1	1863	2.8e-206	PREDICTED: GDSL esterase/lipase At1g28590-like [Nicotiana sylvestris]	698521150	XM_009759088.1	1443	0	PREDICTED: Nicotiana sylvestris GDSL esterase/lipase At1g28590-like (LOC104210238), mRNA	--	--	--	--	Q3MKY2	770	2.1e-80	Acetylajmalan esterase OS=Rauvolfia serpentina GN=AAE PE=1 SV=1	PF00657	GDSL-like Lipase/Acylhydrolase	--	--	GO:0016788	hydrolase activity, acting on ester bonds	--	--	--	--
Cluster-14949.91954	513	698529485	XP_009761561.1	697	1.5e-71	PREDICTED: CASP-like protein PIMP1 [Nicotiana sylvestris]	698529484	XM_009763259.1	504	0	PREDICTED: Nicotiana sylvestris CASP-like protein PIMP1 (LOC104213722), mRNA	--	--	--	--	A1XGB4	546	6.7e-55	CASP-like protein PIMP1 OS=Capsicum annuum GN=PIMP1 PE=2 SV=1	--	--	--	--	--	--	--	--	--	--
Cluster-14949.122987	3451	698544164	XP_009766973.1	1956	1e-216	PREDICTED: formin-like protein 11 [Nicotiana sylvestris]	698544163	XM_009768671.1	1961	0	PREDICTED: Nicotiana sylvestris formin-like protein 11 (LOC104218226), mRNA	--	--	--	--	Q9MA60	1347	5.9e-147	Formin-like protein 11 OS=Arabidopsis thaliana GN=FH11 PE=2 SV=1	--	--	--	--	--	--	--	--	--	--
Cluster-14949.214351	7497	698510865	XP_009800573.1	4556	0	PREDICTED: uncharacterized protein LOC104246462 [Nicotiana sylvestris]	697188482	XM_009604989.1	3439	0	PREDICTED: Nicotiana tomentosiformis uncharacterized LOC104098295 (LOC104098295), mRNA	--	--	--	--	--	--	--	--	PF05956//PF04108//PF12179//PF02601//PF07525//PF03821	APC basic domain//Autophagy protein Apg17//I-kappa-kinase-beta NEMO binding domain//Exonuclease VII, large subunit//SOCS box//Golgi 4-transmembrane spanning transporter	GO:0016055//GO:0035556//GO:0009069//GO:0006308//GO:0016310//GO:0006914	Wnt signaling pathway//intracellular signal transduction//serine family amino acid metabolic process//DNA catabolic process//phosphorylation//autophagy	GO:0008017//GO:0008855//GO:0008384	microtubule binding//exodeoxyribonuclease VII activity//IkappaB kinase activity	GO:0009318//GO:0008385//GO:0045298//GO:0016021	exodeoxyribonuclease VII complex//IkappaB kinase complex//tubulin complex//integral component of membrane	--	--
Cluster-14949.214352	7448	698510865	XP_009800573.1	4556	0	PREDICTED: uncharacterized protein LOC104246462 [Nicotiana sylvestris]	697188482	XM_009604989.1	3439	0	PREDICTED: Nicotiana tomentosiformis uncharacterized LOC104098295 (LOC104098295), mRNA	--	--	--	--	--	--	--	--	PF05956//PF04108//PF02601//PF12179//PF07525	APC basic domain//Autophagy protein Apg17//Exonuclease VII, large subunit//I-kappa-kinase-beta NEMO binding domain//SOCS box	GO:0009069//GO:0035556//GO:0016055//GO:0006308//GO:0006914//GO:0016310	serine family amino acid metabolic process//intracellular signal transduction//Wnt signaling pathway//DNA catabolic process//autophagy//phosphorylation	GO:0008017//GO:0008855//GO:0008384	microtubule binding//exodeoxyribonuclease VII activity//IkappaB kinase activity	GO:0009318//GO:0008385//GO:0045298	exodeoxyribonuclease VII complex//IkappaB kinase complex//tubulin complex	--	--
Cluster-14949.129796	1398	--	--	--	--	--	--	--	--	--	--	--	--	--	--	--	--	--	--	PF00616	GTPase-activator protein for Ras-like GTPase	GO:0043087	regulation of GTPase activity	--	--	--	--	--	--
Cluster-14949.110436	1969	697127992	XP_009618045.1	1295	2.6e-140	PREDICTED: vacuolar iron transporter homolog 1-like [Nicotiana tomentosiformis]	698539066	XM_009767030.1	1265	0	PREDICTED: Nicotiana sylvestris vacuolar iron transporter homolog 1-like (LOC104216890), mRNA	--	--	--	--	Q9LPU9	628	7.9e-64	Vacuolar iron transporter homolog 1 OS=Arabidopsis thaliana GN=At1g21140 PE=2 SV=1	PF06645	Microsomal signal peptidase 12 kDa subunit (SPC12)	GO:0006465	signal peptide processing	GO:0008233	peptidase activity	GO:0016021//GO:0005787	integral component of membrane//signal peptidase complex	--	--
Cluster-14949.137842	1855	698535353	XP_009764156.1	216	3.2e-15	PREDICTED: lysophospholipid acyltransferase 1-like [Nicotiana sylvestris]	697143007	XM_009627315.1	129	1.62397e-58	PREDICTED: Nicotiana tomentosiformis 2-oxoisovalerate dehydrogenase subunit alpha 2, mitochondrial-like (LOC104116455), mRNA	K13519	LPT1, ALE1	lysophospholipid acyltransferase	http://www.genome.jp/dbget-bin/www_bget?ko:K13519	Q9CAN8	192	2.7e-13	Lysophospholipid acyltransferase 2 OS=Arabidopsis thaliana GN=LPLAT2 PE=1 SV=1	--	--	--	--	--	--	--	--	--	--
Cluster-14949.54873	1608	697115781	XP_009611805.1	1101	6.6e-118	PREDICTED: homeobox-leucine zipper protein ATHB-7-like [Nicotiana tomentosiformis]	697115780	XM_009613510.1	1009	0	PREDICTED: Nicotiana tomentosiformis homeobox-leucine zipper protein ATHB-7-like (LOC104105256), mRNA	K09338	HD-ZIP	homeobox-leucine zipper protein	http://www.genome.jp/dbget-bin/www_bget?ko:K09338	Q9M276	353	5e-32	Homeobox-leucine zipper protein ATHB-12 OS=Arabidopsis thaliana GN=ATHB-12 PE=2 SV=1	PF02183//PF05920//PF00046	Homeobox associated leucine zipper//Homeobox KN domain//Homeobox domain	GO:0006355	regulation of transcription, DNA-templated	GO:0043565//GO:0003700//GO:0003677	sequence-specific DNA binding//transcription factor activity, sequence-specific DNA binding//DNA binding	GO:0005667	transcription factor complex	--	--
Cluster-14949.37546	5017	697171139	XP_009594498.1	4801	0	PREDICTED: ABC transporter B family member 21-like isoform X1 [Nicotiana tomentosiformis]	697171138	XM_009596203.1	3025	0	PREDICTED: Nicotiana tomentosiformis ABC transporter B family member 21-like (LOC104090978), transcript variant X1, mRNA	K05658	ABCB1	ATP-binding cassette, subfamily B (MDR/TAP), member 1	http://www.genome.jp/dbget-bin/www_bget?ko:K05658	Q9M1Q9	2992	0	ABC transporter B family member 21 OS=Arabidopsis thaliana GN=ABCB21 PE=1 SV=2	PF13304//PF00910//PF00005//PF00503//PF03193//PF00664//PF06414//PF00485//PF07728//PF00270//PF01926//PF00006	AAA domain, putative AbiEii toxin, Type IV TA system//RNA helicase//ABC transporter//G-protein alpha subunit//Protein of unknown function, DUF258//ABC transporter transmembrane region//Zeta toxin//Phosphoribulokinase / Uridine kinase family//AAA domain (dynein-related subfamily)//DEAD/DEAH box helicase//50S ribosome-binding GTPase//ATP synthase alpha/beta family, nucleotide-binding domain	GO:0007165//GO:0006810//GO:0007186//GO:0055085//GO:0008152	signal transduction//transport//G-protein coupled receptor signaling pathway//transmembrane transport//metabolic process	GO:0003723//GO:0003924//GO:0005524//GO:0016887//GO:0003724//GO:0042626//GO:0031683//GO:0004871//GO:0005525//GO:0019001//GO:0003676//GO:0016301	RNA binding//GTPase activity//ATP binding//ATPase activity//RNA helicase activity//ATPase activity, coupled to transmembrane movement of substances//G-protein beta/gamma-subunit complex binding//signal transducer activity//GTP binding//guanyl nucleotide binding//nucleic acid binding//kinase activity	GO:0016021	integral component of membrane	--	--
Cluster-14949.214283	4812	697120917	XP_009614428.1	5956	0	PREDICTED: putative late blight resistance protein homolog R1A-3 [Nicotiana tomentosiformis]>gi|697120919|ref|XP_009614429.1| PREDICTED: putative late blight resistance protein homolog R1A-3 [Nicotiana tomentosiformis]>gi|697120921|ref|XP_009614430.1| PREDICTED: putative late blight resistance protein homolog R1A-3 [Nicotiana tomentosiformis]	697120920	XM_009616135.1	3515	0	PREDICTED: Nicotiana tomentosiformis putative late blight resistance protein homolog R1A-3 (LOC104107355), transcript variant X3, mRNA	--	--	--	--	Q6L400	1191	1e-128	Putative late blight resistance protein homolog R1B-16 OS=Solanum demissum GN=R1B-16 PE=3 SV=1	PF00004//PF13855//PF05496//PF00931//PF12179	ATPase family associated with various cellular activities (AAA)//Leucine rich repeat//Holliday junction DNA helicase ruvB N-terminus//NB-ARC domain//I-kappa-kinase-beta NEMO binding domain	GO:0009069//GO:0006310//GO:0006281//GO:0016310	serine family amino acid metabolic process//DNA recombination//DNA repair//phosphorylation	GO:0009378//GO:0005515//GO:0043531//GO:0008384//GO:0005524	four-way junction helicase activity//protein binding//ADP binding//IkappaB kinase activity//ATP binding	GO:0005657//GO:0009379//GO:0008385	replication fork//Holliday junction helicase complex//IkappaB kinase complex	--	--
Cluster-14949.114716	3994	697117371	XP_009612622.1	1139	6.4e-122	PREDICTED: GATA transcription factor 24-like isoform X1 [Nicotiana tomentosiformis]	697117370	XM_009614327.1	711	0	PREDICTED: Nicotiana tomentosiformis GATA transcription factor 24-like (LOC104105900), transcript variant X1, mRNA	--	--	--	--	Q8GXL7	386	1.9e-35	GATA transcription factor 24 OS=Arabidopsis thaliana GN=GATA24 PE=2 SV=2	PF02701//PF00320	Dof domain, zinc finger//GATA zinc finger	GO:0006355	regulation of transcription, DNA-templated	GO:0003700//GO:0043565//GO:0003677//GO:0008270	transcription factor activity, sequence-specific DNA binding//sequence-specific DNA binding//DNA binding//zinc ion binding	GO:0005667	transcription factor complex	--	--
Cluster-14949.75069	987	372995481	AEY11296.1	823	6.9e-86	pathogenesis-related protein PR10 [Nicotiana tabacum]	697164395	XM_009592712.1	765	0	PREDICTED: Nicotiana tomentosiformis pathogenesis-related protein STH-2-like (LOC104088090), mRNA	--	--	--	--	P17642	654	3.8e-67	Pathogenesis-related protein STH-2 OS=Solanum tuberosum GN=STH-2 PE=2 SV=1	PF00407	Pathogenesis-related protein Bet v I family	GO:0006952//GO:0009607	defense response//response to biotic stimulus	--	--	--	--	--	--
Cluster-14949.135945	911	697119171	XP_009613533.1	1050	3.1e-112	PREDICTED: uncharacterized protein LOC104106651 [Nicotiana tomentosiformis]	697119170	XM_009615238.1	561	0	PREDICTED: Nicotiana tomentosiformis uncharacterized LOC104106651 (LOC104106651), mRNA	--	--	--	--	P10978	227	1.2e-17	Retrovirus-related Pol polyprotein from transposon TNT 1-94 OS=Nicotiana tabacum PE=2 SV=1	PF00098	Zinc knuckle	--	--	GO:0003676//GO:0008270	nucleic acid binding//zinc ion binding	--	--	--	--
Cluster-14949.180602	1568	697146774	XP_009627535.1	1571	2e-172	PREDICTED: transmembrane 9 superfamily member 4-like [Nicotiana tomentosiformis]	698471220	XM_009785690.1	1444	0	PREDICTED: Nicotiana sylvestris transmembrane 9 superfamily member 4-like (LOC104232473), mRNA	K17086	TM9SF2_4	transmembrane 9 superfamily member 2/4	http://www.genome.jp/dbget-bin/www_bget?ko:K17086	Q9LIC2	1448	5.2e-159	Transmembrane 9 superfamily member 7 OS=Arabidopsis thaliana GN=TMN7 PE=2 SV=1	PF05425//PF02990	Copper resistance protein D//Endomembrane protein 70	--	--	--	--	GO:0016021	integral component of membrane	KOG1278	Endosomal membrane proteins, EMP70
Cluster-14949.59645	2653	697110212	XP_009608974.1	154	7e-08	PREDICTED: uncharacterized protein LOC104102838 [Nicotiana tomentosiformis]	698565522	XR_710113.1	191	7.99587e-93	PREDICTED: Nicotiana sylvestris uncharacterized LOC104223524 (LOC104223524), ncRNA	--	--	--	--	--	--	--	--	--	--	--	--	--	--	--	--	--	--
Cluster-14949.93154	3177	698480580	XP_009787335.1	1150	2.7e-123	PREDICTED: uncharacterized protein LOC104235302 isoform X1 [Nicotiana sylvestris]	698480588	XM_009789037.1	706	0	PREDICTED: Nicotiana sylvestris uncharacterized LOC104235302 (LOC104235302), transcript variant X5, mRNA	--	--	--	--	--	--	--	--	PF00519//PF00005//PF01926//PF00503//PF01637	Papillomavirus helicase//ABC transporter//50S ribosome-binding GTPase//G-protein alpha subunit//Archaeal ATPase	GO:0006260//GO:0007186//GO:0007165	DNA replication//G-protein coupled receptor signaling pathway//signal transduction	GO:0005524//GO:0019001//GO:0016887//GO:0004871//GO:0004003//GO:0031683//GO:0003924//GO:0003677//GO:0005525	ATP binding//guanyl nucleotide binding//ATPase activity//signal transducer activity//ATP-dependent DNA helicase activity//G-protein beta/gamma-subunit complex binding//GTPase activity//DNA binding//GTP binding	GO:0005657	replication fork	--	--
Cluster-14949.175084	3766	697173032	XP_009595442.1	1560	9.2e-171	PREDICTED: two-component response regulator-like APRR2 [Nicotiana tomentosiformis]	697173031	XM_009597147.1	965	0	PREDICTED: Nicotiana tomentosiformis two-component response regulator-like APRR2 (LOC104091745), mRNA	--	--	--	--	Q6LA43	520	5.1e-51	Two-component response regulator-like APRR2 OS=Arabidopsis thaliana GN=APRR2 PE=2 SV=2	PF00072//PF05944	Response regulator receiver domain//Phage small terminase subunit	GO:0000160//GO:0019069	phosphorelay signal transduction system//viral capsid assembly	GO:0004519//GO:0003677	endonuclease activity//DNA binding	--	--	--	--
Cluster-14949.212226	2325	697112473	XP_009610115.1	2787	0	PREDICTED: cytochrome P450 86A7-like [Nicotiana tomentosiformis]	698503765	XM_009799146.1	1983	0	PREDICTED: Nicotiana sylvestris cytochrome P450 86A7-like (LOC104243883), mRNA	K15398	CYP86A4S	fatty acid omega-hydroxylase	http://www.genome.jp/dbget-bin/www_bget?ko:K15398	O23066	2022	2.1e-225	Cytochrome P450 86A2 OS=Arabidopsis thaliana GN=CYP86A2 PE=1 SV=1	PF00067	Cytochrome P450	GO:0055114	oxidation-reduction process	GO:0016705//GO:0005506//GO:0020037	oxidoreductase activity, acting on paired donors, with incorporation or reduction of molecular oxygen//iron ion binding//heme binding	--	--	--	--
Cluster-14949.99851	967	697129276	XP_009618694.1	315	5.5e-27	PREDICTED: protein RADIALIS-like 2 [Nicotiana tomentosiformis]	697129275	XM_009620399.1	516	0	PREDICTED: Nicotiana tomentosiformis protein RADIALIS-like 2 (LOC104110841), mRNA	--	--	--	--	Q58FS3	263	8.2e-22	Transcription factor RADIALIS OS=Antirrhinum majus GN=RAD PE=1 SV=1	--	--	--	--	--	--	--	--	--	--
Cluster-14949.193792	322	--	--	--	--	--	697111680	XM_009611422.1	170	4.16775e-82	PREDICTED: Nicotiana tomentosiformis chlorophyll a-b binding protein 1D (LOC104103511), partial mRNA	--	--	--	--	--	--	--	--	--	--	--	--	--	--	--	--	--	--
Cluster-14949.182026	2722	2497541	Q40545.1	1976	3.8e-219	RecName: Full=Pyruvate kinase isozyme A, chloroplastic; Flags: Precursor [Nicotiana tabacum]>gi|482936|emb|CAA82222.1| pyruvate kinase; plastid isozyme [Nicotiana tabacum]	482935	Z28373.1	996	0	N.tabacum mRNA for pyruvate kinase (plastid isozyme)	K00873	PK, pyk	pyruvate kinase	http://www.genome.jp/dbget-bin/www_bget?ko:K00873	Q40545	1976	5.4e-220	Pyruvate kinase isozyme A, chloroplastic OS=Nicotiana tabacum PE=2 SV=1	PF03328//PF05356//PF00224	HpcH/HpaI aldolase/citrate lyase family//Phage Coat protein B//Pyruvate kinase, barrel domain	GO:0006096//GO:0015976//GO:0006144//GO:0006094	glycolytic process//carbon utilization//purine nucleobase metabolic process//gluconeogenesis	GO:0000287//GO:0004743//GO:0030955//GO:0003824	magnesium ion binding//pyruvate kinase activity//potassium ion binding//catalytic activity	GO:0019028	viral capsid	KOG2323	Pyruvate kinase
Cluster-14949.219159	2604	698505698	XP_009798287.1	1329	3.9e-144	PREDICTED: uncharacterized protein LOC104244540 [Nicotiana sylvestris]>gi|698505701|ref|XP_009798288.1| PREDICTED: uncharacterized protein LOC104244540 [Nicotiana sylvestris]>gi|698505703|ref|XP_009798289.1| PREDICTED: uncharacterized protein LOC104244540 [Nicotiana sylvestris]	697156373	XM_009588643.1	2117	0	PREDICTED: Nicotiana tomentosiformis uncharacterized LOC104084719 (LOC104084719), transcript variant X2, mRNA	K08869	ADCK, ABC1	aarF domain-containing kinase	http://www.genome.jp/dbget-bin/www_bget?ko:K08869	--	--	--	--	PF01275//PF00424//PF01664	Myelin proteolipid protein (PLP or lipophilin)//REV protein (anti-repression trans-activator protein)//Reovirus viral attachment protein sigma 1	GO:0019058//GO:0006355//GO:0007155//GO:0019062	viral life cycle//regulation of transcription, DNA-templated//cell adhesion//virion attachment to host cell	GO:0003700	transcription factor activity, sequence-specific DNA binding	GO:0016021//GO:0042025//GO:0005667	integral component of membrane//host cell nucleus//transcription factor complex	--	--
Cluster-14949.153530	4653	698530152	XP_009761897.1	962	2.5e-101	PREDICTED: nuclear transcription factor Y subunit A-10-like [Nicotiana sylvestris]	698530151	XM_009763595.1	1015	0	PREDICTED: Nicotiana sylvestris nuclear transcription factor Y subunit A-10-like (LOC104214005), mRNA	K08064	NFYA	nuclear transcription factor Y, alpha	http://www.genome.jp/dbget-bin/www_bget?ko:K08064	Q9M9X4	300	2e-25	Nuclear transcription factor Y subunit A-2 OS=Arabidopsis thaliana GN=NFYA2 PE=2 SV=1	PF02045	CCAAT-binding transcription factor (CBF-B/NF-YA) subunit B	GO:0006355	regulation of transcription, DNA-templated	GO:0003700	transcription factor activity, sequence-specific DNA binding	GO:0005667	transcription factor complex	--	--
Cluster-14949.226091	5249	698546626	XP_009767769.1	3615	0	PREDICTED: RRP12-like protein [Nicotiana sylvestris]	698546625	XM_009769467.1	2347	0	PREDICTED: Nicotiana sylvestris RRP12-like protein (LOC104218881), mRNA	K14794	RRP12	ribosomal RNA-processing protein 12	http://www.genome.jp/dbget-bin/www_bget?ko:K14794	Q5ZKD5	532	2.9e-52	RRP12-like protein OS=Gallus gallus GN=RRP12 PE=2 SV=1	PF08054//PF06018//PF02237	Leucine operon leader peptide//CodY GAF-like domain//Biotin protein ligase C terminal domain	GO:0006464//GO:0009098	cellular protein modification process//leucine biosynthetic process	GO:0003677//GO:0005525	DNA binding//GTP binding	--	--	KOG1248	Uncharacterized conserved protein
Cluster-14949.194836	4719	698516012	XP_009802889.1	7496	0	PREDICTED: LOW QUALITY PROTEIN: DNA-directed RNA polymerase V subunit 1 [Nicotiana sylvestris]	698516011	XM_009804587.1	4477	0	PREDICTED: Nicotiana sylvestris DNA-directed RNA polymerase V subunit 1 (LOC104248340), mRNA	K16251	NRPE1	DNA-directed RNA polymerase V subunit 1	http://www.genome.jp/dbget-bin/www_bget?ko:K16251	Q5D869	3795	0	DNA-directed RNA polymerase V subunit 1 OS=Arabidopsis thaliana GN=NRPE1 PE=1 SV=1	PF04997//PF04983//PF04998//PF00623//PF07821	RNA polymerase Rpb1, domain 1//RNA polymerase Rpb1, domain 3//RNA polymerase Rpb1, domain 5//RNA polymerase Rpb1, domain 2//Alpha-amylase C-terminal beta-sheet domain	GO:0005985//GO:0006144//GO:0005975//GO:0005982//GO:0006351//GO:0006206	sucrose metabolic process//purine nucleobase metabolic process//carbohydrate metabolic process//starch metabolic process//transcription, DNA-templated//pyrimidine nucleobase metabolic process	GO:0003677//GO:0004556//GO:0005509//GO:0003899	DNA binding//alpha-amylase activity//calcium ion binding//DNA-directed RNA polymerase activity	GO:0005730	nucleolus	KOG0260	RNA polymerase II, large subunit
Cluster-14949.172519	5134	698475218	XP_009785001.1	4161	0	PREDICTED: protein argonaute 4-like [Nicotiana sylvestris]	698475217	XM_009786699.1	2488	0	PREDICTED: Nicotiana sylvestris protein argonaute 4-like (LOC104233311), mRNA	K11593	ELF2C, AGO	eukaryotic translation initiation factor 2C	http://www.genome.jp/dbget-bin/www_bget?ko:K11593	Q9ZVD5	3116	0	Protein argonaute 4 OS=Arabidopsis thaliana GN=AGO4 PE=1 SV=2	PF02170//PF02171	PAZ domain//Piwi domain	--	--	GO:0005515//GO:0003676	protein binding//nucleic acid binding	--	--	KOG1041	Translation initiation factor 2C (eIF-2C) and related proteins
Cluster-14949.262032	3553	698564500	XP_009772999.1	920	1.4e-96	PREDICTED: adenylate kinase 4, partial [Nicotiana sylvestris]	698495865	XM_009795718.1	468	0	PREDICTED: Nicotiana sylvestris adenylate kinase 4-like (LOC104240827), transcript variant X2, mRNA	K00939	adk, AK	adenylate kinase	http://www.genome.jp/dbget-bin/www_bget?ko:K00939	Q08480	873	5.6e-92	Adenylate kinase 4 OS=Oryza sativa subsp. japonica GN=ADK-B PE=2 SV=1	PF05191//PF09286	Adenylate kinase, active site lid//Pro-kumamolisin, activation domain	GO:0046034//GO:0006144	ATP metabolic process//purine nucleobase metabolic process	GO:0008236//GO:0004017	serine-type peptidase activity//adenylate kinase activity	--	--	KOG3078	Adenylate kinase
Cluster-14949.160050	2150	697191186	XP_009604659.1	866	1.6e-90	PREDICTED: metal tolerance protein 2 isoform X2 [Nicotiana tomentosiformis]	697191185	XM_009606364.1	785	0	PREDICTED: Nicotiana tomentosiformis metal tolerance protein 2 (LOC104099394), transcript variant X2, mRNA	--	--	--	--	Q8L725	346	4.3e-31	Metal tolerance protein C1 OS=Arabidopsis thaliana GN=MTPC1 PE=2 SV=1	--	--	--	--	--	--	--	--	--	--
Cluster-14949.247758	2642	697181986	XP_009599990.1	1168	1.8e-125	PREDICTED: uncharacterized protein LOC104095546 [Nicotiana tomentosiformis]	698529811	XM_009763425.1	1075	0	PREDICTED: Nicotiana sylvestris uncharacterized LOC104213869 (LOC104213869), mRNA	--	--	--	--	--	--	--	--	PF01436	NHL repeat	--	--	GO:0005515	protein binding	--	--	--	--
Cluster-14949.165802	1727	698567223	XP_009773714.1	1280	1.2e-138	PREDICTED: ATPase GET3-like isoform X1 [Nicotiana sylvestris]	697094137	XM_009601014.1	1037	0	PREDICTED: Nicotiana tomentosiformis ATPase GET3 {ECO:0000255|HAMAP-Rule:MF_03112}-like (LOC104094964), transcript variant X1, mRNA	K01551	arsA, ASNA1	arsenite-transporting ATPase	http://www.genome.jp/dbget-bin/www_bget?ko:K01551	Q16MG9	654	6.7e-67	ATPase ASNA1 homolog OS=Aedes aegypti GN=AAEL011136 PE=3 SV=1	PF16716//PF00448//PF06414//PF11629//PF02562//PF00931//PF06418	Bone marrow stromal antigen 2//SRP54-type protein, GTPase domain//Zeta toxin//C terminal SARAH domain of Mst1//PhoH-like protein//NB-ARC domain//CTP synthase N-terminus	GO:0051607//GO:0009069//GO:0006614//GO:0016310//GO:0006221//GO:0006206	defense response to virus//serine family amino acid metabolic process//SRP-dependent cotranslational protein targeting to membrane//phosphorylation//pyrimidine nucleotide biosynthetic process//pyrimidine nucleobase metabolic process	GO:0005525//GO:0003883//GO:0016301//GO:0005524//GO:0004674//GO:0043531	GTP binding//CTP synthase activity//kinase activity//ATP binding//protein serine/threonine kinase activity//ADP binding	--	--	KOG2825	Putative arsenite-translocating ATPase
Cluster-14949.231331	3162	697128468	XP_009618288.1	3792	0	PREDICTED: G-type lectin S-receptor-like serine/threonine-protein kinase SD3-1 [Nicotiana tomentosiformis]>gi|697128471|ref|XP_009618289.1| PREDICTED: G-type lectin S-receptor-like serine/threonine-protein kinase SD3-1 [Nicotiana tomentosiformis]>gi|697128473|ref|XP_009618290.1| PREDICTED: G-type lectin S-receptor-like serine/threonine-protein kinase SD3-1 [Nicotiana tomentosiformis]	697128470	XM_009619994.1	2789	0	PREDICTED: Nicotiana tomentosiformis G-type lectin S-receptor-like serine/threonine-protein kinase SD3-1 (LOC104110483), transcript variant X3, mRNA	--	--	--	--	P93756	1744	5e-193	G-type lectin S-receptor-like serine/threonine-protein kinase SD3-1 OS=Arabidopsis thaliana GN=SD31 PE=3 SV=1	PF00954//PF00270//PF07714//PF00008//PF00069	S-locus glycoprotein domain//DEAD/DEAH box helicase//Protein tyrosine kinase//EGF-like domain//Protein kinase domain	GO:0006468//GO:0048544	protein phosphorylation//recognition of pollen	GO:0005515//GO:0003676//GO:0004672//GO:0005524	protein binding//nucleic acid binding//protein kinase activity//ATP binding	--	--	--	--
Cluster-14949.269953	1031	698547864	XP_009768154.1	1004	7.5e-107	PREDICTED: 1-aminocyclopropane-1-carboxylate oxidase 1 [Nicotiana sylvestris]	2826768	X98493.1	820	0	Nicotiana tabacum mRNA for ACC-oxidase (clone TEFE)	K05933	E1.14.17.4	aminocyclopropanecarboxylate oxidase	http://www.genome.jp/dbget-bin/www_bget?ko:K05933	Q08506	970	9.2e-104	1-aminocyclopropane-1-carboxylate oxidase 1 OS=Petunia hybrida GN=ACO1 PE=1 SV=1	PF03171	2OG-Fe(II) oxygenase superfamily	GO:0055114	oxidation-reduction process	GO:0016491	oxidoreductase activity	--	--	--	--
Cluster-14949.284574	2396	697126217	XP_009617140.1	1061	4.3e-113	PREDICTED: RING finger protein 44 [Nicotiana tomentosiformis]	697161042	XM_009591007.1	821	0	PREDICTED: Nicotiana tomentosiformis bidirectional sugar transporter SWEET1-like (LOC104086686), mRNA	K15382	SLC50A, SWEET	solute carrier family 50 (sugar transporter)	http://www.genome.jp/dbget-bin/www_bget?ko:K15382	Q8L9J7	453	1.9e-43	Bidirectional sugar transporter SWEET1 OS=Arabidopsis thaliana GN=SWEET1 PE=1 SV=1	PF14634//PF11789//PF00097//PF12861//PF17123//PF12906//PF00628//PF12678//PF03083//PF07649//PF13639	zinc-RING finger domain//Zinc-finger of the MIZ type in Nse subunit//Zinc finger, C3HC4 type (RING finger)//Anaphase-promoting complex subunit 11 RING-H2 finger//RING-like zinc finger//RING-variant domain//PHD-finger//RING-H2 zinc finger//Sugar efflux transporter for intercellular exchange//C1-like domain//Ring finger domain	GO:0055114//GO:0016567	oxidation-reduction process//protein ubiquitination	GO:0005515//GO:0047134//GO:0008270//GO:0004842//GO:0046872	protein binding//protein-disulfide reductase activity//zinc ion binding//ubiquitin-protein transferase activity//metal ion binding	GO:0016021//GO:0005680	integral component of membrane//anaphase-promoting complex	--	--
Cluster-14949.284573	2212	698548061	XP_009768213.1	1080	2.5e-115	PREDICTED: RING finger protein 44 [Nicotiana sylvestris]	697126216	XM_009618845.1	997	0	PREDICTED: Nicotiana tomentosiformis RING finger protein 44 (LOC104109520), mRNA	--	--	--	--	Q8AWW4	166	3.3e-10	E3 ubiquitin-protein ligase RNF128 OS=Xenopus laevis GN=rnf128 PE=2 SV=2	PF12861//PF00097//PF17123//PF14634//PF11789//PF13639//PF07649//PF12678//PF00745//PF12906//PF00628	Anaphase-promoting complex subunit 11 RING-H2 finger//Zinc finger, C3HC4 type (RING finger)//RING-like zinc finger//zinc-RING finger domain//Zinc-finger of the MIZ type in Nse subunit//Ring finger domain//C1-like domain//RING-H2 zinc finger//Glutamyl-tRNAGlu reductase, dimerisation domain//RING-variant domain//PHD-finger	GO:0016567//GO:0055114//GO:0033014	protein ubiquitination//oxidation-reduction process//tetrapyrrole biosynthetic process	GO:0046872//GO:0004842//GO:0050661//GO:0008883//GO:0047134//GO:0008270//GO:0005515	metal ion binding//ubiquitin-protein transferase activity//NADP binding//glutamyl-tRNA reductase activity//protein-disulfide reductase activity//zinc ion binding//protein binding	GO:0005680	anaphase-promoting complex	KOG0800	FOG: Predicted E3 ubiquitin ligase
Cluster-14949.232563	2817	697166982	XP_009592330.1	968	3e-102	PREDICTED: monoglyceride lipase-like isoform X3 [Nicotiana tomentosiformis]	698482859	XM_009790022.1	845	0	PREDICTED: Nicotiana sylvestris monoglyceride lipase-like (LOC104236143), mRNA	--	--	--	--	Q99685	282	1.5e-23	Monoglyceride lipase OS=Homo sapiens GN=MGLL PE=1 SV=2	PF02230//PF02129//PF00326//PF06821//PF03002//PF07859	Phospholipase/Carboxylesterase//X-Pro dipeptidyl-peptidase (S15 family)//Prolyl oligopeptidase family//Serine hydrolase//Somatostatin/Cortistatin family//alpha/beta hydrolase fold	GO:0006508//GO:0007165//GO:0008152	proteolysis//signal transduction//metabolic process	GO:0005179//GO:0008236//GO:0016787	hormone activity//serine-type peptidase activity//hydrolase activity	GO:0005576	extracellular region	--	--
Cluster-14949.142276	733	697165289	XP_009591453.1	593	2.4e-59	PREDICTED: kirola {ECO:0000303|PubMed:21309790}-like [Nicotiana tomentosiformis]	697165288	XM_009593158.1	586	0	PREDICTED: Nicotiana tomentosiformis kirola {ECO:0000303|PubMed:21309790}-like (LOC104088486), mRNA	--	--	--	--	P85524	319	2e-28	Kirola OS=Actinidia deliciosa PE=1 SV=1	PF00407	Pathogenesis-related protein Bet v I family	GO:0009607//GO:0006952	response to biotic stimulus//defense response	--	--	--	--	--	--
Cluster-14949.233394	2492	697150299	XP_009629354.1	230	1e-16	PREDICTED: uncharacterized protein LOC104119535 isoform X3 [Nicotiana tomentosiformis]	697150304	XR_691483.1	703	0	PREDICTED: Nicotiana tomentosiformis uncharacterized LOC104119535 (LOC104119535), transcript variant X8, misc_RNA	--	--	--	--	--	--	--	--	--	--	--	--	--	--	--	--	--	--
Cluster-14949.98109	2451	697184504	XP_009601267.1	1615	2.5e-177	PREDICTED: UDP-galactose/UDP-glucose transporter 4-like [Nicotiana tomentosiformis]	697184503	XM_009602972.1	1162	0	PREDICTED: Nicotiana tomentosiformis UDP-galactose/UDP-glucose transporter 4-like (LOC104096587), mRNA	K15277	SLC35B3, PAPST2	solute carrier family 35 (adenosine 3'-phospho 5'-phosphosulfate transporter), member B3	http://www.genome.jp/dbget-bin/www_bget?ko:K15277	Q9LDX3	1197	1e-129	UDP-galactose/UDP-glucose transporter 4 OS=Arabidopsis thaliana GN=UTR4 PE=2 SV=1	PF00892//PF08449	EamA-like transporter family//UAA transporter family	GO:0055085	transmembrane transport	--	--	GO:0016020//GO:0016021	membrane//integral component of membrane	KOG1582	UDP-galactose transporter related protein
Cluster-14949.201790	531	697134342	XP_009621223.1	395	1.6e-36	PREDICTED: uncharacterized protein LOC104112888 [Nicotiana tomentosiformis]	697134341	XM_009622928.1	379	0	PREDICTED: Nicotiana tomentosiformis uncharacterized LOC104112888 (LOC104112888), mRNA	--	--	--	--	--	--	--	--	--	--	--	--	--	--	--	--	--	--
Cluster-14949.189338	301	698525904	XP_009759782.1	357	2.3e-32	PREDICTED: 50S ribosomal protein L12, chloroplastic-like [Nicotiana sylvestris]	698525903	XM_009761480.1	258	4.6581e-131	PREDICTED: Nicotiana sylvestris 50S ribosomal protein L12, chloroplastic-like (LOC104212261), mRNA	K02935	RP-L7, MRPL12, rplL	large subunit ribosomal protein L7/L12	http://www.genome.jp/dbget-bin/www_bget?ko:K02935	P24929	249	1.1e-20	50S ribosomal protein L12, chloroplastic OS=Nicotiana tabacum GN=RPL12 PE=1 SV=1	PF03553	Na+/H+ antiporter family	--	--	--	--	GO:0016021	integral component of membrane	--	--
Cluster-14949.139265	2370	698532977	XP_009763307.1	2762	2.4e-310	PREDICTED: myosin-11 [Nicotiana sylvestris]	698532976	XM_009765005.1	2090	0	PREDICTED: Nicotiana sylvestris myosin-11 (LOC104215246), mRNA	--	--	--	--	Q8IUD2	266	9.1e-22	ELKS/Rab6-interacting/CAST family member 1 OS=Homo sapiens GN=ERC1 PE=1 SV=1	PF10473//PF00312//PF00038//PF05557//PF06156	Leucine-rich repeats of kinetochore protein Cenp-F/LEK1//Ribosomal protein S15//Intermediate filament protein//Mitotic checkpoint protein//Protein of unknown function (DUF972)	GO:0006412//GO:0007094//GO:0042254//GO:0006260	translation//mitotic spindle assembly checkpoint//ribosome biogenesis//DNA replication	GO:0042803//GO:0003735//GO:0045502//GO:0005198//GO:0008134	protein homodimerization activity//structural constituent of ribosome//dynein binding//structural molecule activity//transcription factor binding	GO:0005840//GO:0005622//GO:0005667//GO:0005882//GO:0030286	ribosome//intracellular//transcription factor complex//intermediate filament//dynein complex	--	--
Cluster-14949.117452	1270	697129382	XP_009618748.1	1889	2.2e-209	PREDICTED: uncharacterized protein LOC104110893 [Nicotiana tomentosiformis]	697129381	XM_009620453.1	893	0	PREDICTED: Nicotiana tomentosiformis uncharacterized LOC104110893 (LOC104110893), mRNA	K09955	K09955	uncharacterized protein	http://www.genome.jp/dbget-bin/www_bget?ko:K09955	--	--	--	--	PF05270	Alpha-L-arabinofuranosidase B (ABFB) domain	GO:0005975//GO:0046373//GO:0009117	carbohydrate metabolic process//L-arabinose metabolic process//nucleotide metabolic process	GO:0046556	alpha-L-arabinofuranosidase activity	--	--	--	--
Cluster-14949.151873	3024	698520714	XP_009757169.1	2207	7e-246	PREDICTED: probable serine/threonine-protein kinase At1g54610 isoform X3 [Nicotiana sylvestris]	698520713	XM_009758867.1	1457	0	PREDICTED: Nicotiana sylvestris probable serine/threonine-protein kinase At1g09600 (LOC104210065), transcript variant X4, mRNA	--	--	--	--	F4I114	1369	1.5e-149	Probable serine/threonine-protein kinase At1g09600 OS=Arabidopsis thaliana GN=At1g09600 PE=3 SV=1	PF00069//PF07714	Protein kinase domain//Protein tyrosine kinase	GO:0006468	protein phosphorylation	GO:0005524//GO:0004672	ATP binding//protein kinase activity	--	--	--	--
Cluster-14949.52155	828	698539279	XP_009765400.1	575	3.3e-57	PREDICTED: fruit-specific protein-like [Nicotiana sylvestris]	698539278	XM_009767098.1	566	0	PREDICTED: Nicotiana sylvestris fruit-specific protein-like (LOC104216956), mRNA	--	--	--	--	P14903	136	3.7e-07	Fruit-specific protein OS=Solanum lycopersicum GN=2A11 PE=1 SV=1	PF04661	Poxvirus I3 ssDNA-binding protein	--	--	GO:0003697	single-stranded DNA binding	--	--	--	--
Cluster-14949.171297	1555	697138802	XP_009623477.1	1619	5.5e-178	PREDICTED: uncharacterized protein LOC104114682 [Nicotiana tomentosiformis]	697138801	XM_009625182.1	1427	0	PREDICTED: Nicotiana tomentosiformis uncharacterized LOC104114682 (LOC104114682), mRNA	--	--	--	--	--	--	--	--	PF00096	Zinc finger, C2H2 type	--	--	GO:0046872	metal ion binding	--	--	--	--
Cluster-14949.259791	900	697134664	XP_009621379.1	728	6.6e-75	PREDICTED: ammonium transporter 2 [Nicotiana tomentosiformis]	697134663	XM_009623084.1	729	0	PREDICTED: Nicotiana tomentosiformis ammonium transporter 2 (LOC104113015), mRNA	K03320	amt, AMT, MEP	ammonium transporter, Amt family	http://www.genome.jp/dbget-bin/www_bget?ko:K03320	Q9M6N7	473	3.4e-46	Ammonium transporter 2 OS=Arabidopsis thaliana GN=AMT2 PE=1 SV=2	PF00909	Ammonium Transporter Family	GO:0015696	ammonium transport	GO:0008519	ammonium transmembrane transporter activity	GO:0016020	membrane	--	--
Cluster-14949.254993	3560	698554299	XP_009770178.1	750	7.3e-77	PREDICTED: LRR receptor-like serine/threonine-protein kinase FEI 2 [Nicotiana sylvestris]	5814092	AF088885.1	652	0	AF088885 Nicotiana tabacum receptor-like kinase CHRK1 (Chrk1) mRNA, complete cds	--	--	--	--	Q3E9X6	272	2.7e-22	Cysteine-rich receptor-like protein kinase 21 OS=Arabidopsis thaliana GN=CRK21 PE=2 SV=1	PF11883//PF07714//PF00069	Domain of unknown function (DUF3403)//Protein tyrosine kinase//Protein kinase domain	GO:0009069//GO:0006468//GO:0016310	serine family amino acid metabolic process//protein phosphorylation//phosphorylation	GO:0004672//GO:0004674//GO:0005524	protein kinase activity//protein serine/threonine kinase activity//ATP binding	--	--	--	--
Cluster-14949.178668	1603	698499883	XP_009795736.1	1520	1.7e-166	PREDICTED: NAC domain-containing protein 2-like isoform X1 [Nicotiana sylvestris]	698499882	XM_009797434.1	1244	0	PREDICTED: Nicotiana sylvestris NAC domain-containing protein 2-like (LOC104242393), transcript variant X1, mRNA	--	--	--	--	Q39013	991	5.2e-106	NAC domain-containing protein 2 OS=Arabidopsis thaliana GN=NAC002 PE=2 SV=2	PF02365	No apical meristem (NAM) protein	GO:0006355	regulation of transcription, DNA-templated	GO:0003677	DNA binding	--	--	--	--
Cluster-14949.170119	3137	698557110	XP_009770932.1	2182	5.8e-243	PREDICTED: probable methyltransferase PMT15 [Nicotiana sylvestris]	698557109	XM_009772630.1	1383	0	PREDICTED: Nicotiana sylvestris probable methyltransferase PMT15 (LOC104221567), mRNA	--	--	--	--	Q9ZPH9	1664	9.4e-184	Probable methyltransferase PMT15 OS=Arabidopsis thaliana GN=At4g00750 PE=2 SV=1	PF01691//PF03141//PF08241	Adenovirus E1B 19K protein / small t-antigen//Putative S-adenosyl-L-methionine-dependent methyltransferase//Methyltransferase domain	GO:0008152//GO:0043066	metabolic process//negative regulation of apoptotic process	GO:0005521//GO:0008168	lamin binding//methyltransferase activity	--	--	--	--
Cluster-14949.193636	2355	697095220	XP_009610286.1	2107	2.1e-234	PREDICTED: auxin transporter-like protein 2 [Nicotiana tomentosiformis]>gi|697095222|ref|XP_009610290.1| PREDICTED: auxin transporter-like protein 2 [Nicotiana tomentosiformis]	698419828	XM_009800633.1	1154	0	PREDICTED: Nicotiana sylvestris auxin transporter-like protein 2 (LOC104245050), mRNA	K13946	AUX1, LAX	auxin influx carrier (AUX1 LAX family)	http://www.genome.jp/dbget-bin/www_bget?ko:K13946	Q8L883	1983	7.2e-221	Auxin transporter-like protein 5 OS=Medicago truncatula GN=LAX5 PE=2 SV=1	--	--	--	--	--	--	--	--	--	--
Cluster-14949.95292	955	697107254	XP_009607461.1	872	1.4e-91	PREDICTED: calcium-binding protein KIC [Nicotiana tomentosiformis]	697107253	XM_009609166.1	861	0	PREDICTED: Nicotiana tomentosiformis calcium-binding protein KIC (LOC104101676), mRNA	--	--	--	--	Q9ZPX9	431	2.7e-41	Calcium-binding protein KIC OS=Arabidopsis thaliana GN=KIC PE=1 SV=2	PF12763//PF00036//PF13499//PF13833	Cytoskeletal-regulatory complex EF hand//EF hand//EF-hand domain pair//EF-hand domain pair	--	--	GO:0005515//GO:0005509	protein binding//calcium ion binding	--	--	--	--
Cluster-14949.252991	3549	698528629	XP_009761148.1	1703	2.3e-187	PREDICTED: pentatricopeptide repeat-containing protein At2g17033 [Nicotiana sylvestris]	698528628	XM_009762846.1	2023	0	PREDICTED: Nicotiana sylvestris pentatricopeptide repeat-containing protein At2g17033 (LOC104213350), transcript variant X1, mRNA	--	--	--	--	Q8GWA9	890	6e-94	Pentatricopeptide repeat-containing protein At2g17033 OS=Arabidopsis thaliana GN=At2g17033 PE=2 SV=1	PF12422//PF00220	Condensin II non structural maintenance of chromosomes subunit//Neurohypophysial hormones, N-terminal Domain	GO:0007218	neuropeptide signaling pathway	GO:0005185	neurohypophyseal hormone activity	GO:0005634//GO:0005576	nucleus//extracellular region	--	--
Cluster-14949.193172	2696	697111963	XP_009609855.1	1017	6.1e-108	PREDICTED: peroxiredoxin Q, chloroplastic-like [Nicotiana tomentosiformis]	697111962	XM_009611560.1	858	0	PREDICTED: Nicotiana tomentosiformis peroxiredoxin Q, chloroplastic-like (LOC104103648), mRNA	K03564	BCP, PRXQ, DOT5	peroxiredoxin Q/BCP	http://www.genome.jp/dbget-bin/www_bget?ko:K03564	Q6QPJ6	855	5.2e-90	Peroxiredoxin Q, chloroplastic OS=Populus jackii GN=PRXQ PE=1 SV=1	PF00743//PF00578//PF08534//PF07992//PF00255	Flavin-binding monooxygenase-like//AhpC/TSA family//Redoxin//Pyridine nucleotide-disulphide oxidoreductase//Glutathione peroxidase	GO:0006979//GO:0006749//GO:0006804//GO:0055114	response to oxidative stress//glutathione metabolic process//obsolete peroxidase reaction//oxidation-reduction process	GO:0050661//GO:0004602//GO:0016209//GO:0004499//GO:0016491//GO:0050660	NADP binding//glutathione peroxidase activity//antioxidant activity//N,N-dimethylaniline monooxygenase activity//oxidoreductase activity//flavin adenine dinucleotide binding	--	--	KOG0855	Alkyl hydroperoxide reductase, thiol specific antioxidant and related enzymes
Cluster-14949.133918	2180	698491402	XP_009792126.1	2861	0	PREDICTED: ATP-dependent DNA helicase DDM1 isoform X2 [Nicotiana sylvestris]	698491401	XM_009793824.1	1660	0	PREDICTED: Nicotiana sylvestris ATP-dependent DNA helicase DDM1 (LOC104239241), transcript variant X3, mRNA	K19001	HELLS, DDM1	ATP-dependent DNA helicase	http://www.genome.jp/dbget-bin/www_bget?ko:K19001	Q9XFH4	2278	4.1e-255	ATP-dependent DNA helicase DDM1 OS=Arabidopsis thaliana GN=DDM1 PE=1 SV=1	PF00270//PF04851//PF00176	DEAD/DEAH box helicase//Type III restriction enzyme, res subunit//SNF2 family N-terminal domain	--	--	GO:0003677//GO:0005524//GO:0016787//GO:0003676	DNA binding//ATP binding//hydrolase activity//nucleic acid binding	--	--	KOG0385	Chromatin remodeling complex WSTF-ISWI, small subunit
Cluster-14949.194077	4158	697132153	XP_009620119.1	2009	8.8e-223	PREDICTED: VIN3-like protein 2 [Nicotiana tomentosiformis]	698507749	XM_009800894.1	1608	0	PREDICTED: Nicotiana sylvestris VIN3-like protein 2 (LOC104245304), transcript variant X3, mRNA	--	--	--	--	Q9SUM4	983	1.2e-104	VIN3-like protein 2 OS=Arabidopsis thaliana GN=VIL2 PE=1 SV=1	PF00041	Fibronectin type III domain	--	--	GO:0005515	protein binding	--	--	--	--
Cluster-14949.237282	2785	697158252	XP_009587882.1	325	1.1e-27	PREDICTED: KRR1 small subunit processome component [Nicotiana tomentosiformis]	698545140	XM_009768987.1	363	0	PREDICTED: Nicotiana sylvestris KRR1 small subunit processome component (LOC104218491), transcript variant X1, mRNA	K06961	KRR1	ribosomal RNA assembly protein	http://www.genome.jp/dbget-bin/www_bget?ko:K06961	Q54UU6	214	1.1e-15	KRR1 small subunit processome component homolog OS=Dictyostelium discoideum GN=krr1 PE=3 SV=1	--	--	--	--	--	--	--	--	KOG2874	rRNA processing protein
Cluster-14949.170021	2629	66841325	BAD99221.1	816	1.2e-84	polypepetide with reverse transcriptase and RNaseH domains [Petunia x hybrida]	697128880	XR_689519.1	758	0	PREDICTED: Nicotiana tomentosiformis uncharacterized LOC104110662 (LOC104110662), transcript variant X2, ncRNA	--	--	--	--	P04146	311	6.1e-27	Copia protein OS=Drosophila melanogaster GN=GIP PE=1 SV=3	--	--	--	--	--	--	--	--	--	--
Cluster-14949.279157	1905	698476100	XP_009785385.1	1837	3.5e-203	PREDICTED: gibberellin receptor GID1B-like [Nicotiana sylvestris]	698476099	XM_009787083.1	1802	0	PREDICTED: Nicotiana sylvestris gibberellin receptor GID1B-like (LOC104233657), mRNA	K14493	GID1	gibberellin receptor GID1	http://www.genome.jp/dbget-bin/www_bget?ko:K14493	Q9LYC1	1487	1.9e-163	Gibberellin receptor GID1B OS=Arabidopsis thaliana GN=GID1B PE=1 SV=1	PF00975//PF07859//PF12740//PF03403	Thioesterase domain//alpha/beta hydrolase fold//Chlorophyllase enzyme//Platelet-activating factor acetylhydrolase, isoform II	GO:0015994//GO:0016042//GO:0009058//GO:0015996//GO:0046486//GO:0008152	chlorophyll metabolic process//lipid catabolic process//biosynthetic process//chlorophyll catabolic process//glycerolipid metabolic process//metabolic process	GO:0016787//GO:0003847//GO:0016788//GO:0047746	hydrolase activity//1-alkyl-2-acetylglycerophosphocholine esterase activity//hydrolase activity, acting on ester bonds//chlorophyllase activity	GO:0008247	1-alkyl-2-acetylglycerophosphocholine esterase complex	--	--
Cluster-14949.176799	1882	697099200	XP_009630604.1	1256	8.2e-136	PREDICTED: synaptotagmin-1-like isoform X2 [Nicotiana tomentosiformis]	698472161	XM_009785902.1	745	0	PREDICTED: Nicotiana sylvestris synaptotagmin-1-like (LOC104232646), mRNA	--	--	--	--	B6ETT4	955	9.2e-102	Synaptotagmin-2 OS=Arabidopsis thaliana GN=SYT2 PE=2 SV=1	PF17047//PF00168//PF04700	Synaptotagmin-like mitochondrial-lipid-binding domain//C2 domain//Structural glycoprotein p40/gp41 conserved region	--	--	GO:0005515//GO:0005198//GO:0008289	protein binding//structural molecule activity//lipid binding	GO:0019012	virion	--	--
Cluster-14949.129915	2150	698575206	XP_009775871.1	2670	1e-299	PREDICTED: uncharacterized protein LOC104225716 isoform X1 [Nicotiana sylvestris]	698575205	XM_009777569.1	1746	0	PREDICTED: Nicotiana sylvestris uncharacterized LOC104225716 (LOC104225716), transcript variant X1, mRNA	--	--	--	--	Q6K5K2	205	9.7e-15	B3 domain-containing protein Os02g0598200 OS=Oryza sativa subsp. japonica GN=Os02g0598200 PE=2 SV=1	PF02362	B3 DNA binding domain	--	--	GO:0003677	DNA binding	--	--	--	--
Cluster-14949.256716	4395	697169179	XP_009593481.1	689	1.1e-69	PREDICTED: 4-hydroxybenzoate geranyltransferase 2 [Nicotiana tomentosiformis]>gi|697169181|ref|XP_009593482.1| PREDICTED: 4-hydroxybenzoate geranyltransferase 2 [Nicotiana tomentosiformis]>gi|697169183|ref|XP_009593483.1| PREDICTED: 4-hydroxybenzoate geranyltransferase 2 [Nicotiana tomentosiformis]	697169178	XM_009595186.1	473	0	PREDICTED: Nicotiana tomentosiformis 4-hydroxybenzoate geranyltransferase 2 (LOC104090133), transcript variant X1, mRNA	K06125	COQ2	4-hydroxybenzoate polyprenyltransferase	http://www.genome.jp/dbget-bin/www_bget?ko:K06125	Q93YP7	540	2.8e-53	4-hydroxybenzoate polyprenyltransferase, mitochondrial OS=Arabidopsis thaliana GN=PPT1 PE=2 SV=1	PF01040//PF04517	UbiA prenyltransferase family//Microvirus lysis protein (E), C terminus	GO:0019054	modulation by virus of host process	GO:0004857//GO:0004659	enzyme inhibitor activity//prenyltransferase activity	GO:0016021	integral component of membrane	KOG1381	Para-hydroxybenzoate-polyprenyl transferase
Cluster-14949.154318	4043	697170637	XP_009594239.1	1240	1.3e-133	PREDICTED: B3 domain-containing protein Os01g0234100-like [Nicotiana tomentosiformis]	697170636	XM_009595944.1	1092	0	PREDICTED: Nicotiana tomentosiformis B3 domain-containing protein Os01g0234100-like (LOC104090768), mRNA	--	--	--	--	Q0JP99	375	3.5e-34	B3 domain-containing protein Os01g0234100 OS=Oryza sativa subsp. japonica GN=Os01g0234100 PE=2 SV=1	PF05529//PF02362	B-cell receptor-associated protein 31-like//B3 DNA binding domain	GO:0006886	intracellular protein transport	GO:0003677	DNA binding	GO:0016021//GO:0005783	integral component of membrane//endoplasmic reticulum	--	--
Cluster-14949.220649	3710	698549775	XP_009768758.1	664	7.2e-67	PREDICTED: uncharacterized protein LOC104219735 [Nicotiana sylvestris]	697110627	XM_009610885.1	806	0	PREDICTED: Nicotiana tomentosiformis uncharacterized LOC104103019 (LOC104103019), transcript variant X2, mRNA	K07018	K07018	uncharacterized protein	http://www.genome.jp/dbget-bin/www_bget?ko:K07018	--	--	--	--	PF12861//PF02129//PF02273	Anaphase-promoting complex subunit 11 RING-H2 finger//X-Pro dipeptidyl-peptidase (S15 family)//Acyl transferase	GO:0016567//GO:0006631	protein ubiquitination//fatty acid metabolic process	GO:0016746//GO:0016787//GO:0004842	transferase activity, transferring acyl groups//hydrolase activity//ubiquitin-protein transferase activity	GO:0005680	anaphase-promoting complex	--	--
Cluster-14949.154105	1620	--	--	--	--	--	697158916	XM_009589924.1	248	9.97241e-125	PREDICTED: Nicotiana tomentosiformis transcription factor TCP7-like (LOC104085802), mRNA	--	--	--	--	--	--	--	--	--	--	--	--	--	--	--	--	--	--
Cluster-14949.195317	642	698569449	XP_009774336.1	657	8e-67	PREDICTED: protein TIC 62, chloroplastic [Nicotiana sylvestris]	698569448	XM_009776034.1	639	0	PREDICTED: Nicotiana sylvestris protein TIC 62, chloroplastic (LOC104224400), mRNA	--	--	--	--	--	--	--	--	--	--	--	--	--	--	--	--	--	--
Cluster-14949.19202	1518	698527895	XP_009760795.1	752	1.8e-77	PREDICTED: histidine-containing phosphotransfer protein 1-like [Nicotiana sylvestris]	697150753	XM_009631292.1	988	0	PREDICTED: Nicotiana tomentosiformis histidine-containing phosphotransfer protein 1-like (LOC104119717), mRNA	K14490	AHP	histidine-containing phosphotransfer peotein	http://www.genome.jp/dbget-bin/www_bget?ko:K14490	Q9ZNV9	512	1.7e-50	Histidine-containing phosphotransfer protein 1 OS=Arabidopsis thaliana GN=AHP1 PE=1 SV=1	PF00862//PF01627//PF13291	Sucrose synthase//Hpt domain//ACT domain	GO:0005982//GO:0007165//GO:0008152//GO:0000160//GO:0005985	starch metabolic process//signal transduction//metabolic process//phosphorelay signal transduction system//sucrose metabolic process	GO:0004871//GO:0016157//GO:0016597	signal transducer activity//sucrose synthase activity//amino acid binding	--	--	--	--
Cluster-14949.201290	1324	697168275	XP_009593016.1	483	2.5e-46	PREDICTED: uncharacterized protein LOC104089752 [Nicotiana tomentosiformis]>gi|697168277|ref|XP_009593017.1| PREDICTED: uncharacterized protein LOC104089752 [Nicotiana tomentosiformis]	697168276	XM_009594722.1	487	0	PREDICTED: Nicotiana tomentosiformis uncharacterized LOC104089752 (LOC104089752), transcript variant X2, mRNA	--	--	--	--	--	--	--	--	PF06305	Protein of unknown function (DUF1049)	--	--	--	--	GO:0005887	integral component of plasma membrane	--	--
Cluster-14949.219630	602	697156635	XP_009587071.1	169	2.9e-10	PREDICTED: chlorophyll a-b binding protein P4, chloroplastic-like [Nicotiana tomentosiformis]	697156634	XM_009588776.1	139	1.39966e-64	PREDICTED: Nicotiana tomentosiformis chlorophyll a-b binding protein P4, chloroplastic-like (LOC104084820), mRNA	K08910	LHCA4	light-harvesting complex I chlorophyll a/b binding protein 4	http://www.genome.jp/dbget-bin/www_bget?ko:K08910	--	--	--	--	--	--	--	--	--	--	--	--	--	--
Cluster-14949.192766	316	698466492	XP_009782921.1	467	4.2e-45	PREDICTED: chlorophyll a-b binding protein 50, chloroplastic-like [Nicotiana sylvestris]	698525722	XM_009761383.1	285	4.81552e-146	PREDICTED: Nicotiana sylvestris chlorophyll a-b binding protein 40, chloroplastic-like (LOC104212175), mRNA	K08912	LHCB1	light-harvesting complex II chlorophyll a/b binding protein 1	http://www.genome.jp/dbget-bin/www_bget?ko:K08912	P27496	459	5e-45	Chlorophyll a-b binding protein 50, chloroplastic OS=Nicotiana tabacum GN=CAB50 PE=2 SV=1	--	--	--	--	--	--	--	--	--	--
Cluster-14949.214295	1788	--	--	--	--	--	697172947	XM_009597114.1	64	2.12613e-22	PREDICTED: Nicotiana tomentosiformis MADS-box transcription factor 23-like (LOC104091711), transcript variant X2, mRNA	--	--	--	--	--	--	--	--	--	--	--	--	--	--	--	--	--	--
Cluster-14949.200510	2374	698499008	XP_009795362.1	1613	4.2e-177	PREDICTED: V-type proton ATPase subunit a1-like [Nicotiana sylvestris]	698524657	XM_009760831.1	869	0	PREDICTED: Nicotiana sylvestris V-type proton ATPase subunit a1-like (LOC104211733), transcript variant X3, mRNA	K02154	ATPeV0A, ATP6N	V-type H+-transporting ATPase subunit a	http://www.genome.jp/dbget-bin/www_bget?ko:K02154	Q8RWZ7	1509	6.7e-166	V-type proton ATPase subunit a1 OS=Arabidopsis thaliana GN=VHA-a1 PE=2 SV=1	PF01496	V-type ATPase 116kDa subunit family	GO:0015991//GO:0015992	ATP hydrolysis coupled proton transport//proton transport	GO:0015078	hydrogen ion transmembrane transporter activity	GO:0033179	proton-transporting V-type ATPase, V0 domain	KOG2189	Vacuolar H+-ATPase V0 sector, subunit a
Cluster-14949.220247	4785	697182456	XP_009600233.1	3761	0	PREDICTED: histidine kinase 4 [Nicotiana tomentosiformis]	698554930	XM_009772049.1	2948	0	PREDICTED: Nicotiana sylvestris histidine kinase 4 (LOC104221070), transcript variant X1, mRNA	K14489	AHK2_3_4	arabidopsis histidine kinase 2/3/4 (cytokinin receptor)	http://www.genome.jp/dbget-bin/www_bget?ko:K14489	Q9C5U0	2576	2.5e-289	Histidine kinase 4 OS=Arabidopsis thaliana GN=AHK4 PE=1 SV=1	PF06305//PF02513//PF00072//PF09830//PF06574//PF00512	Protein of unknown function (DUF1049)//Spin/Ssty Family//Response regulator receiver domain//ATP adenylyltransferase//FAD synthetase//His Kinase A (phospho-acceptor) domain	GO:0007165//GO:0007276//GO:0006144//GO:0000160//GO:0009231//GO:0006771//GO:0016310	signal transduction//gamete generation//purine nucleobase metabolic process//phosphorelay signal transduction system//riboflavin biosynthetic process//riboflavin metabolic process//phosphorylation	GO:0003919//GO:0000155//GO:0003877	FMN adenylyltransferase activity//phosphorelay sensor kinase activity//ATP adenylyltransferase activity	GO:0005887//GO:0009365	integral component of plasma membrane//protein histidine kinase complex	--	--
Cluster-14949.246555	479	698478679	XP_009786482.1	286	6.2e-24	PREDICTED: endochitinase 3-like [Nicotiana sylvestris]	698478678	XM_009788180.1	376	0	PREDICTED: Nicotiana sylvestris endochitinase 3-like (LOC104234584), mRNA	K01183	E3.2.1.14	chitinase	http://www.genome.jp/dbget-bin/www_bget?ko:K01183	P29059	186	3.5e-13	Endochitinase 3 OS=Nicotiana tabacum GN=CHN14 PE=3 SV=1	PF00187	Chitin recognition protein	--	--	GO:0008061	chitin binding	--	--	--	--
Cluster-14949.107584	803	697109887	XP_009608806.1	613	1.3e-61	PREDICTED: protein ZINC INDUCED FACILITATOR-LIKE 1-like isoform X3 [Nicotiana tomentosiformis]	698576964	XM_009778046.1	551	0	PREDICTED: Nicotiana sylvestris protein ZINC INDUCED FACILITATOR-LIKE 1-like (LOC104226146), transcript variant X5, mRNA	--	--	--	--	Q3EAQ5	423	1.9e-40	Probable peptide/nitrate transporter At3g43790 OS=Arabidopsis thaliana GN=ZIFL2 PE=2 SV=2	PF02468//PF07690	Photosystem II reaction centre N protein (psbN)//Major Facilitator Superfamily	GO:0055085//GO:0015979	transmembrane transport//photosynthesis	--	--	GO:0009539//GO:0016021//GO:0016020//GO:0009523	photosystem II reaction center//integral component of membrane//membrane//photosystem II	--	--
Cluster-14949.138303	2786	697150691	XP_009629554.1	2697	9.8e-303	PREDICTED: WD repeat-containing protein 26 isoform X1 [Nicotiana tomentosiformis]	697150690	XM_009631259.1	2154	0	PREDICTED: Nicotiana tomentosiformis WD repeat-containing protein 26 (LOC104119687), transcript variant X1, mRNA	--	--	--	--	Q5SP67	851	1.6e-89	WD repeat-containing protein 26 OS=Danio rerio GN=wdr26 PE=1 SV=1	PF00400	WD domain, G-beta repeat	--	--	GO:0005515	protein binding	--	--	KOG0266	WD40 repeat-containing protein
Cluster-14949.175099	4033	698479511	XP_009786838.1	5195	0	PREDICTED: clustered mitochondria protein homolog isoform X2 [Nicotiana sylvestris]	698479510	XM_009788536.1	3558	0	PREDICTED: Nicotiana sylvestris clustered mitochondria protein homolog (LOC104234895), transcript variant X2, mRNA	K03255	TIF31, CLU1	protein TIF31	http://www.genome.jp/dbget-bin/www_bget?ko:K03255	F4JKH6	2984	0	Protein TSS OS=Arabidopsis thaliana GN=TSS PE=1 SV=1	PF16711//PF13371//PF13414//PF13181//PF00515//PF13374	Actin-binding domain of plant-specific actin-binding protein//Tetratricopeptide repeat//TPR repeat//Tetratricopeptide repeat//Tetratricopeptide repeat//Tetratricopeptide repeat	--	--	GO:0005515//GO:0003779	protein binding//actin binding	--	--	KOG1839	Uncharacterized protein CLU1/cluA/TIF31 involved in mitochondrial morphology/distribution, also found associated with eIF-3
Cluster-14949.89605	1641	697113868	XP_009610819.1	2076	5.9e-231	PREDICTED: cytochrome P450 94A1-like [Nicotiana tomentosiformis]	18000065	AF092913.1	1550	0	AF092913 Nicotiana tabacum cytochrome P450-dependent fatty acid hydroxylase (CYP94A6) mRNA, complete cds	K13407	CYP94A1	fatty acid omega-hydroxylase	http://www.genome.jp/dbget-bin/www_bget?ko:K13407	O81117	1380	4.2e-151	Cytochrome P450 94A1 OS=Vicia sativa GN=CYP94A1 PE=2 SV=2	PF00067	Cytochrome P450	GO:0055114	oxidation-reduction process	GO:0016705//GO:0005506//GO:0020037	oxidoreductase activity, acting on paired donors, with incorporation or reduction of molecular oxygen//iron ion binding//heme binding	--	--	--	--
Cluster-14949.137535	1529	698524337	XP_009758973.1	1158	1.5e-124	PREDICTED: CDP-diacylglycerol--glycerol-3-phosphate 3-phosphatidyltransferase 2 [Nicotiana sylvestris]	697131043	XM_009621282.1	791	0	PREDICTED: Nicotiana tomentosiformis CDP-diacylglycerol--glycerol-3-phosphate 3-phosphatidyltransferase 2-like (LOC104111559), mRNA	K00995	pgsA, PGS1	CDP-diacylglycerol--glycerol-3-phosphate 3-phosphatidyltransferase	http://www.genome.jp/dbget-bin/www_bget?ko:K00995	O80952	720	1.3e-74	CDP-diacylglycerol--glycerol-3-phosphate 3-phosphatidyltransferase 1, chloroplastic OS=Arabidopsis thaliana GN=PGPS1 PE=1 SV=1	PF13176//PF01066	Tetratricopeptide repeat//CDP-alcohol phosphatidyltransferase	GO:0008654	phospholipid biosynthetic process	GO:0005515//GO:0016780	protein binding//phosphotransferase activity, for other substituted phosphate groups	GO:0016020	membrane	KOG1617	CDP-alcohol phosphatidyltransferase/Phosphatidylglycerol-phosphate synthase
Cluster-14949.92150	5937	697110088	XP_009608911.1	2879	0	PREDICTED: putative acyl-activating enzyme 19 isoform X6 [Nicotiana tomentosiformis]>gi|697110090|ref|XP_009608912.1| PREDICTED: putative acyl-activating enzyme 19 isoform X6 [Nicotiana tomentosiformis]	697110091	XR_687766.1	2332	0	PREDICTED: Nicotiana tomentosiformis putative acyl-activating enzyme 19 (LOC104102786), transcript variant X8, misc_RNA	K00142	AASDH	acyl-CoA synthetase	http://www.genome.jp/dbget-bin/www_bget?ko:K00142	F4K1G2	1165	1.3e-125	Putative acyl-activating enzyme 19 OS=Arabidopsis thaliana GN=At5g35930 PE=2 SV=1	PF00501	AMP-binding enzyme	GO:0008152	metabolic process	GO:0003824	catalytic activity	--	--	KOG1178	Non-ribosomal peptide synthetase/alpha-aminoadipate reductase and related enzymes
Cluster-14949.292134	471	697183955	XP_009601001.1	655	1e-66	PREDICTED: serine carboxypeptidase-like 7 isoform X2 [Nicotiana tomentosiformis]	697183957	XR_686301.1	360	0	PREDICTED: Nicotiana tomentosiformis serine carboxypeptidase-like 7 (LOC104096342), transcript variant X4, misc_RNA	K16296	SCPL-I	serine carboxypeptidase-like clade I	http://www.genome.jp/dbget-bin/www_bget?ko:K16296	O64810	259	1.2e-21	Serine carboxypeptidase-like 10 OS=Arabidopsis thaliana GN=SCPL10 PE=2 SV=1	PF00450//PF06817	Serine carboxypeptidase//Reverse transcriptase thumb domain	GO:0006508//GO:0006278	proteolysis//RNA-dependent DNA replication	GO:0003964//GO:0004185	RNA-directed DNA polymerase activity//serine-type carboxypeptidase activity	--	--	--	--
Cluster-14949.72045	3193	--	--	--	--	--	698577581	XR_710817.1	103	7.99769e-44	PREDICTED: Nicotiana sylvestris uncharacterized LOC104226264 (LOC104226264), transcript variant X3, ncRNA	--	--	--	--	--	--	--	--	PF04117	Mpv17 / PMP22 family	--	--	--	--	GO:0016021	integral component of membrane	--	--
Cluster-14949.286071	3325	698520537	XP_009757082.1	1459	4.2e-159	PREDICTED: uncharacterized protein LOC104209995 [Nicotiana sylvestris]	698520536	XM_009758780.1	1253	0	PREDICTED: Nicotiana sylvestris uncharacterized LOC104209995 (LOC104209995), mRNA	--	--	--	--	--	--	--	--	--	--	--	--	--	--	--	--	--	--
Cluster-14949.184324	3491	697176177	XP_009597039.1	391	3.1e-35	PREDICTED: chlorophyllase-2, chloroplastic [Nicotiana tomentosiformis]	697176176	XM_009598744.1	286	1.63305e-145	PREDICTED: Nicotiana tomentosiformis chlorophyllase-2, chloroplastic (LOC104093037), mRNA	K08099	E3.1.1.14	chlorophyllase	http://www.genome.jp/dbget-bin/www_bget?ko:K08099	Q9M7I7	245	3.6e-19	Chlorophyllase-2, chloroplastic OS=Arabidopsis thaliana GN=CLH2 PE=1 SV=1	PF12740//PF03403//PF07224	Chlorophyllase enzyme//Platelet-activating factor acetylhydrolase, isoform II//Chlorophyllase	GO:0046486//GO:0015996//GO:0015994//GO:0016042	glycerolipid metabolic process//chlorophyll catabolic process//chlorophyll metabolic process//lipid catabolic process	GO:0003847//GO:0047746	1-alkyl-2-acetylglycerophosphocholine esterase activity//chlorophyllase activity	GO:0008247	1-alkyl-2-acetylglycerophosphocholine esterase complex	--	--
Cluster-14949.228441	915	697140746	XP_009624480.1	701	9e-72	PREDICTED: epimerase family protein SDR39U1 isoform X1 [Nicotiana tomentosiformis]	697140745	XM_009626185.1	554	0	PREDICTED: Nicotiana tomentosiformis epimerase family protein SDR39U1 (LOC104115523), transcript variant X1, mRNA	K07071	K07071	uncharacterized protein	http://www.genome.jp/dbget-bin/www_bget?ko:K07071	Q9SJU9	417	1.1e-39	Epimerase family protein SDR39U1 homolog, chloroplastic OS=Arabidopsis thaliana GN=GC1 PE=2 SV=2	PF01118//PF01370//PF03435//PF01073	Semialdehyde dehydrogenase, NAD binding domain//NAD dependent epimerase/dehydratase family//Saccharopine dehydrogenase NADP binding domain//3-beta hydroxysteroid dehydrogenase/isomerase family	GO:0055114//GO:0008210//GO:0006694//GO:0008209//GO:0008207	oxidation-reduction process//estrogen metabolic process//steroid biosynthetic process//androgen metabolic process//C21-steroid hormone metabolic process	GO:0050662//GO:0003824//GO:0016491//GO:0051287//GO:0003854//GO:0016616//GO:0016620	coenzyme binding//catalytic activity//oxidoreductase activity//NAD binding//3-beta-hydroxy-delta5-steroid dehydrogenase activity//oxidoreductase activity, acting on the CH-OH group of donors, NAD or NADP as acceptor//oxidoreductase activity, acting on the aldehyde or oxo group of donors, NAD or NADP as acceptor	--	--	--	--
Cluster-14949.267162	901	698529976	XP_009761805.1	1207	1.9e-130	PREDICTED: scopoletin glucosyltransferase [Nicotiana sylvestris]>gi|1685005|gb|AAB36653.1| immediate-early salicylate-induced glucosyltransferase [Nicotiana tabacum]	698529975	XM_009763503.1	838	0	PREDICTED: Nicotiana sylvestris scopoletin glucosyltransferase (LOC104213934), mRNA	--	--	--	--	Q9AT54	1205	4.5e-131	Scopoletin glucosyltransferase OS=Nicotiana tabacum GN=TOGT1 PE=1 SV=1	PF00201	UDP-glucoronosyl and UDP-glucosyl transferase	GO:0008152	metabolic process	GO:0016758	transferase activity, transferring hexosyl groups	--	--	--	--
Cluster-14949.220868	961	697175394	XP_009596638.1	759	1.8e-78	PREDICTED: CTL-like protein DDB_G0274487 isoform X1 [Nicotiana tomentosiformis]	697175395	XM_009598344.1	709	0	PREDICTED: Nicotiana tomentosiformis CTL-like protein DDB_G0274487 (LOC104092687), transcript variant X2, mRNA	--	--	--	--	P0CM93	130	2.2e-06	Protein PNS1 OS=Cryptococcus neoformans var. neoformans serotype D (strain B-3501A) GN=PNS1 PE=3 SV=1	--	--	--	--	--	--	--	--	--	--
Cluster-14949.193304	4964	698475218	XP_009785001.1	4161	0	PREDICTED: protein argonaute 4-like [Nicotiana sylvestris]	698475217	XM_009786699.1	2488	0	PREDICTED: Nicotiana sylvestris protein argonaute 4-like (LOC104233311), mRNA	K11593	ELF2C, AGO	eukaryotic translation initiation factor 2C	http://www.genome.jp/dbget-bin/www_bget?ko:K11593	Q9ZVD5	3116	0	Protein argonaute 4 OS=Arabidopsis thaliana GN=AGO4 PE=1 SV=2	PF02170//PF02171	PAZ domain//Piwi domain	--	--	GO:0003676//GO:0005515	nucleic acid binding//protein binding	--	--	KOG1041	Translation initiation factor 2C (eIF-2C) and related proteins
Cluster-14949.186492	1942	--	--	--	--	--	698418979	XR_712946.1	1388	0	PREDICTED: Nicotiana sylvestris uncharacterized LOC104234414 (LOC104234414), ncRNA	--	--	--	--	--	--	--	--	PF07425	Pardaxin	--	--	--	--	GO:0005576	extracellular region	--	--
Cluster-14949.186497	1103	--	--	--	--	--	698418979	XR_712946.1	772	0	PREDICTED: Nicotiana sylvestris uncharacterized LOC104234414 (LOC104234414), ncRNA	--	--	--	--	--	--	--	--	PF07425	Pardaxin	--	--	--	--	GO:0005576	extracellular region	--	--
Cluster-14949.208142	1521	697154516	XP_009631496.1	1641	1.5e-180	PREDICTED: uncharacterized protein LOC104121251 [Nicotiana tomentosiformis]	697154515	XM_009633201.1	1065	0	PREDICTED: Nicotiana tomentosiformis uncharacterized LOC104121251 (LOC104121251), mRNA	--	--	--	--	Q9LS48	338	2.6e-30	protein SLOW GREEN 1, chloroplastic OS=Arabidopsis thaliana GN=SG1 PE=1 SV=1	PF00515//PF13176//PF13174//PF13414//PF13181	Tetratricopeptide repeat//Tetratricopeptide repeat//Tetratricopeptide repeat//TPR repeat//Tetratricopeptide repeat	--	--	GO:0005515	protein binding	--	--	--	--
Cluster-14949.272187	1608	697132107	XP_009620096.1	1597	2e-175	PREDICTED: WAT1-related protein At5g07050-like [Nicotiana tomentosiformis]	697113493	XM_009612334.1	1127	0	PREDICTED: Nicotiana tomentosiformis WAT1-related protein At5g07050-like (LOC104104288), transcript variant X1, mRNA	--	--	--	--	Q9FL41	1166	2.7e-126	WAT1-related protein At5g07050 OS=Arabidopsis thaliana GN=At5g07050 PE=2 SV=1	PF00892//PF08988	EamA-like transporter family//Type III secretion system, cytoplasmic E component of needle	GO:0009405	pathogenesis	--	--	GO:0016020//GO:0016021	membrane//integral component of membrane	--	--
Cluster-14949.165878	1640	698432581	XP_009796277.1	405	3.4e-37	PREDICTED: (+)-neomenthol dehydrogenase-like [Nicotiana sylvestris]	698432580	XM_009797975.1	236	4.73161e-118	PREDICTED: Nicotiana sylvestris (+)-neomenthol dehydrogenase-like (LOC104242858), mRNA	K15095	E1.1.1.208	(+)-neomenthol dehydrogenase	http://www.genome.jp/dbget-bin/www_bget?ko:K15095	Q9ZUH5	260	3.1e-21	Short-chain dehydrogenase/reductase 2b OS=Arabidopsis thaliana GN=SDR2b PE=2 SV=1	PF00106	short chain dehydrogenase	GO:0008152	metabolic process	GO:0016491	oxidoreductase activity	--	--	--	--
Cluster-14949.165875	2438	697190337	XP_009604232.1	3494	0	PREDICTED: uncharacterized protein LOC104099060 isoform X1 [Nicotiana tomentosiformis]	697190336	XM_009605937.1	2243	0	PREDICTED: Nicotiana tomentosiformis uncharacterized LOC104099060 (LOC104099060), transcript variant X1, mRNA	--	--	--	--	--	--	--	--	--	--	--	--	--	--	--	--	--	--
Cluster-14949.77413	2604	697126217	XP_009617140.1	1061	4.6e-113	PREDICTED: RING finger protein 44 [Nicotiana tomentosiformis]	697126216	XM_009618845.1	812	0	PREDICTED: Nicotiana tomentosiformis RING finger protein 44 (LOC104109520), mRNA	--	--	--	--	Q8L9J7	231	1.1e-17	Bidirectional sugar transporter SWEET1 OS=Arabidopsis thaliana GN=SWEET1 PE=1 SV=1	PF00097//PF12861//PF17123//PF14634//PF11789//PF07649//PF13639//PF12906//PF00628//PF12678//PF03083	Zinc finger, C3HC4 type (RING finger)//Anaphase-promoting complex subunit 11 RING-H2 finger//RING-like zinc finger//zinc-RING finger domain//Zinc-finger of the MIZ type in Nse subunit//C1-like domain//Ring finger domain//RING-variant domain//PHD-finger//RING-H2 zinc finger//Sugar efflux transporter for intercellular exchange	GO:0016567//GO:0055114	protein ubiquitination//oxidation-reduction process	GO:0046872//GO:0004842//GO:0008270//GO:0047134//GO:0005515	metal ion binding//ubiquitin-protein transferase activity//zinc ion binding//protein-disulfide reductase activity//protein binding	GO:0016021//GO:0005680	integral component of membrane//anaphase-promoting complex	KOG0800	FOG: Predicted E3 ubiquitin ligase
Cluster-14949.54954	315	698517538	XP_009803650.1	543	6.5e-54	PREDICTED: peroxidase 43-like isoform X1 [Nicotiana sylvestris]	698517539	XM_009805349.1	315	1.00971e-162	PREDICTED: Nicotiana sylvestris peroxidase 43-like (LOC104248986), transcript variant X2, mRNA	K00430	E1.11.1.7	peroxidase	http://www.genome.jp/dbget-bin/www_bget?ko:K00430	Q9SZH2	384	2.5e-36	Peroxidase 43 OS=Arabidopsis thaliana GN=PER43 PE=3 SV=2	PF00141	Peroxidase	GO:0055114//GO:0006804//GO:0006979	oxidation-reduction process//obsolete peroxidase reaction//response to oxidative stress	GO:0020037//GO:0004601	heme binding//peroxidase activity	--	--	--	--
Cluster-14949.54955	1084	698517538	XP_009803650.1	260	1.5e-20	PREDICTED: peroxidase 43-like isoform X1 [Nicotiana sylvestris]	698517537	XM_009805348.1	193	2.47986e-94	PREDICTED: Nicotiana sylvestris peroxidase 43-like (LOC104248986), transcript variant X1, mRNA	K00430	E1.11.1.7	peroxidase	http://www.genome.jp/dbget-bin/www_bget?ko:K00430	Q9SZH2	202	1.1e-14	Peroxidase 43 OS=Arabidopsis thaliana GN=PER43 PE=3 SV=2	PF00141	Peroxidase	GO:0055114//GO:0006804//GO:0006979	oxidation-reduction process//obsolete peroxidase reaction//response to oxidative stress	GO:0020037//GO:0004601	heme binding//peroxidase activity	--	--	--	--
Cluster-14949.54953	435	698517540	XP_009803651.1	530	2.9e-52	PREDICTED: peroxidase 43-like isoform X2 [Nicotiana sylvestris]	698517539	XM_009805349.1	432	0	PREDICTED: Nicotiana sylvestris peroxidase 43-like (LOC104248986), transcript variant X2, mRNA	K00430	E1.11.1.7	peroxidase	http://www.genome.jp/dbget-bin/www_bget?ko:K00430	Q9SZH2	339	5.7e-31	Peroxidase 43 OS=Arabidopsis thaliana GN=PER43 PE=3 SV=2	PF00951//PF00141	Arterivirus GL envelope glycoprotein//Peroxidase	GO:0055114//GO:0006804//GO:0006979	oxidation-reduction process//obsolete peroxidase reaction//response to oxidative stress	GO:0020037//GO:0004601	heme binding//peroxidase activity	GO:0019031	viral envelope	--	--
Cluster-14949.124176	555	697165289	XP_009591453.1	788	4.5e-82	PREDICTED: kirola {ECO:0000303|PubMed:21309790}-like [Nicotiana tomentosiformis]	697165288	XM_009593158.1	537	0	PREDICTED: Nicotiana tomentosiformis kirola {ECO:0000303|PubMed:21309790}-like (LOC104088486), mRNA	--	--	--	--	P85524	391	6.8e-37	Kirola OS=Actinidia deliciosa PE=1 SV=1	PF00407	Pathogenesis-related protein Bet v I family	GO:0006952//GO:0009607	defense response//response to biotic stimulus	--	--	--	--	--	--
Cluster-14949.121491	4308	698496827	XP_009794432.1	601	1.7e-59	PREDICTED: auxin-induced protein PCNT115-like [Nicotiana sylvestris]	698496826	XM_009796130.1	515	0	PREDICTED: Nicotiana sylvestris auxin-induced protein PCNT115-like (LOC104241207), mRNA	--	--	--	--	O22707	435	4.2e-41	Probable aldo-keto reductase 3 OS=Arabidopsis thaliana GN=At1g60690 PE=3 SV=1	PF00286	Viral coat protein	--	--	GO:0005198	structural molecule activity	GO:0019028	viral capsid	KOG1575	Voltage-gated shaker-like K+ channel, subunit beta/KCNAB
Cluster-14949.227838	2124	697146199	XP_009627242.1	790	1e-81	PREDICTED: uncharacterized protein LOC104117826 [Nicotiana tomentosiformis]	697146198	XM_009628947.1	546	0	PREDICTED: Nicotiana tomentosiformis uncharacterized LOC104117826 (LOC104117826), mRNA	--	--	--	--	P77931	136	9.6e-07	Polyvinylalcohol dehydrogenase OS=Pseudomonas sp. GN=pvaA PE=1 SV=1	--	--	--	--	--	--	--	--	--	--
Cluster-14949.203524	2662	697190426	XP_009604278.1	675	2.7e-68	PREDICTED: pentatricopeptide repeat-containing protein At4g18975, chloroplastic isoform X2 [Nicotiana tomentosiformis]	698517137	XM_009805149.1	896	0	PREDICTED: Nicotiana sylvestris pentatricopeptide repeat-containing protein At4g18975, chloroplastic (LOC104248827), transcript variant X1, mRNA	--	--	--	--	Q2V3H0	501	5.7e-49	Pentatricopeptide repeat-containing protein At4g18975, chloroplastic OS=Arabidopsis thaliana GN=At4g18975 PE=2 SV=2	PF08335	GlnD PII-uridylyltransferase	--	--	GO:0016779	nucleotidyltransferase activity	--	--	--	--
Cluster-14949.206461	4778	697130748	XP_009619428.1	1835	1.5e-202	PREDICTED: probable LRR receptor-like serine/threonine-protein kinase At1g53430 [Nicotiana tomentosiformis]	697130747	XM_009621133.1	1160	0	PREDICTED: Nicotiana tomentosiformis probable LRR receptor-like serine/threonine-protein kinase At1g53430 (LOC104111434), mRNA	--	--	--	--	C0LGG9	1106	7.2e-119	Probable LRR receptor-like serine/threonine-protein kinase At1g53440 OS=Arabidopsis thaliana GN=At1g53440 PE=2 SV=2	PF13855//PF00560//PF07714//PF00069	Leucine rich repeat//Leucine Rich Repeat//Protein tyrosine kinase//Protein kinase domain	GO:0006468	protein phosphorylation	GO:0005515//GO:0004672//GO:0005524	protein binding//protein kinase activity//ATP binding	--	--	--	--
Cluster-14949.201786	2627	698444951	XP_009767061.1	1546	2.7e-169	PREDICTED: beta-galactosidase 10 [Nicotiana sylvestris]>gi|698444957|ref|XP_009767069.1| PREDICTED: beta-galactosidase 10 [Nicotiana sylvestris]	698444956	XM_009768767.1	1962	0	PREDICTED: Nicotiana sylvestris beta-galactosidase 10 (LOC104218303), transcript variant X2, mRNA	--	--	--	--	Q9FN08	1152	1.8e-124	Beta-galactosidase 10 OS=Arabidopsis thaliana GN=BGAL10 PE=2 SV=1	PF09268	Clathrin, heavy-chain linker	GO:0006886//GO:0016192	intracellular protein transport//vesicle-mediated transport	GO:0005198	structural molecule activity	GO:0030130//GO:0030132	clathrin coat of trans-Golgi network vesicle//clathrin coat of coated pit	--	--
Cluster-14949.186811	618	--	--	--	--	--	697142890	XR_690840.1	180	2.3244e-87	PREDICTED: Nicotiana tomentosiformis uncharacterized LOC104116402 (LOC104116402), ncRNA	--	--	--	--	--	--	--	--	--	--	--	--	--	--	--	--	--	--
Cluster-14949.146434	3815	697156820	XP_009587163.1	877	1.5e-91	PREDICTED: regulator of nonsense transcripts UPF3-like [Nicotiana tomentosiformis]	697156819	XM_009588868.1	617	0	PREDICTED: Nicotiana tomentosiformis regulator of nonsense transcripts UPF3-like (LOC104084910), mRNA	K14328	UPF3, RENT3	regulator of nonsense transcripts 3	http://www.genome.jp/dbget-bin/www_bget?ko:K14328	Q9FVW4	181	1e-11	Regulator of nonsense transcripts UPF3 OS=Arabidopsis thaliana GN=UPF3 PE=1 SV=1	--	--	--	--	--	--	--	--	--	--
Cluster-14949.171065	4479	698433762	XP_009797975.1	498	1.5e-47	PREDICTED: secretory carrier-associated membrane protein 4-like isoform X1 [Nicotiana sylvestris]>gi|218744536|dbj|BAH03477.1| secretory carrier-associated membrane protein 2 [Nicotiana tabacum]	698433766	XM_009799680.1	484	0	PREDICTED: Nicotiana sylvestris secretory carrier-associated membrane protein 4-like (LOC104244282), transcript variant X2, mRNA	--	--	--	--	Q9C6X2	430	1.6e-40	Secretory carrier-associated membrane protein 4 OS=Arabidopsis thaliana GN=SCAMP4 PE=2 SV=1	PF04144	SCAMP family	GO:0015031	protein transport	--	--	GO:0016021	integral component of membrane	KOG3088	Secretory carrier membrane protein
Cluster-14949.181838	3642	698505754	XP_009798310.1	3719	0	PREDICTED: uncharacterized protein LOC104244562 isoform X1 [Nicotiana sylvestris]>gi|698505756|ref|XP_009798311.1| PREDICTED: uncharacterized protein LOC104244562 isoform X1 [Nicotiana sylvestris]>gi|698505758|ref|XP_009798312.1| PREDICTED: uncharacterized protein LOC104244562 isoform X1 [Nicotiana sylvestris]	698505753	XM_009800008.1	2838	0	PREDICTED: Nicotiana sylvestris sn1-specific diacylglycerol lipase beta (LOC104244562), transcript variant X1, mRNA	--	--	--	--	P0C1S9	188	1.5e-12	Sn1-specific diacylglycerol lipase beta OS=Rattus norvegicus GN=Daglb PE=1 SV=1	PF00320//PF03741//PF03348//PF01764	GATA zinc finger//Integral membrane protein TerC family//Serine incorporator (Serinc)//Lipase (class 3)	GO:0006629//GO:0006355	lipid metabolic process//regulation of transcription, DNA-templated	GO:0008270//GO:0043565//GO:0003700	zinc ion binding//sequence-specific DNA binding//transcription factor activity, sequence-specific DNA binding	GO:0005667//GO:0016020//GO:0016021	transcription factor complex//membrane//integral component of membrane	KOG2088	Predicted lipase/calmodulin-binding heat-shock protein
Cluster-14949.52918	2746	698568766	XP_009774144.1	986	2.4e-104	PREDICTED: acyl-protein thioesterase 2-like [Nicotiana sylvestris]>gi|698568769|ref|XP_009774145.1| PREDICTED: acyl-protein thioesterase 2-like [Nicotiana sylvestris]	698568765	XM_009775842.1	956	0	PREDICTED: Nicotiana sylvestris acyl-protein thioesterase 2-like (LOC104224237), transcript variant X1, mRNA	K06130	LYPLA2	lysophospholipase II	http://www.genome.jp/dbget-bin/www_bget?ko:K06130	Q9WTL7	258	8.9e-21	Acyl-protein thioesterase 2 OS=Mus musculus GN=Lypla2 PE=1 SV=1	PF01764//PF02230	Lipase (class 3)//Phospholipase/Carboxylesterase	GO:0006629	lipid metabolic process	GO:0016787	hydrolase activity	--	--	KOG2112	Lysophospholipase
Cluster-14949.222272	3186	698523706	XP_009758667.1	3411	0	PREDICTED: glyoxysomal processing protease, glyoxysomal [Nicotiana sylvestris]	697186551	XM_009604017.1	1898	0	PREDICTED: Nicotiana tomentosiformis glyoxysomal processing protease, glyoxysomal (LOC104097460), mRNA	--	--	--	--	Q8VZD4	1284	1.1e-139	Glyoxysomal processing protease, glyoxysomal OS=Arabidopsis thaliana GN=DEG15 PE=1 SV=2	PF00089//PF02907	Trypsin//Hepatitis C virus NS3 protease	GO:0006508//GO:0019087	proteolysis//transformation of host cell by virus	GO:0008236//GO:0004252	serine-type peptidase activity//serine-type endopeptidase activity	--	--	--	--
Cluster-14949.194191	2422	661876857	CDP19204.1	2694	1.9e-302	unnamed protein product [Coffea canephora]	697124267	XM_009617831.1	1623	0	PREDICTED: Nicotiana tomentosiformis magnesium-chelatase subunit ChlH, chloroplastic (LOC104108725), mRNA	K03403	chlH, bchH	magnesium chelatase subunit H	http://www.genome.jp/dbget-bin/www_bget?ko:K03403	B8ANF1	2014	1.9e-224	Magnesium-chelatase subunit ChlH, chloroplastic OS=Oryza sativa subsp. indica GN=CHLH PE=3 SV=1	PF11965//PF02514	Domain of unknown function (DUF3479)//CobN/Magnesium Chelatase	GO:0009058//GO:0015994	biosynthetic process//chlorophyll metabolic process	GO:0016851	magnesium chelatase activity	GO:0010007	magnesium chelatase complex	--	--
Cluster-14949.184187	2029	698452011	XP_009778977.1	438	6.3e-41	PREDICTED: chaperone protein dnaJ 6-like [Nicotiana sylvestris]	698452010	XM_009780675.1	483	0	PREDICTED: Nicotiana sylvestris chaperone protein dnaJ 6-like (LOC104228238), mRNA	K09529	DNAJC9	DnaJ homolog subfamily C member 9	http://www.genome.jp/dbget-bin/www_bget?ko:K09529	Q9FL54	378	8e-35	Chaperone protein dnaJ 6 OS=Arabidopsis thaliana GN=ATJ6 PE=2 SV=1	PF00531//PF02285	Death domain//Cytochrome oxidase c subunit VIII	GO:0015992//GO:0006123//GO:0007165	proton transport//mitochondrial electron transport, cytochrome c to oxygen//signal transduction	GO:0005515//GO:0004129	protein binding//cytochrome-c oxidase activity	GO:0045277	respiratory chain complex IV	KOG0719	Molecular chaperone (DnaJ superfamily)
Cluster-14949.251416	2182	698565079	XP_009773160.1	173	3.6e-10	PREDICTED: uncharacterized protein LOC104223422 [Nicotiana sylvestris]	698497502	XR_714737.1	117	8.97638e-52	PREDICTED: Nicotiana sylvestris uncharacterized LOC104241482 (LOC104241482), ncRNA	--	--	--	--	--	--	--	--	--	--	--	--	--	--	--	--	--	--
Cluster-14949.118213	1881	698516574	XP_009803168.1	717	2.6e-73	PREDICTED: transcription factor HBI1-like [Nicotiana sylvestris]	698516573	XM_009804866.1	621	0	PREDICTED: Nicotiana sylvestris transcription factor HBI1-like (LOC104248580), mRNA	--	--	--	--	Q9ZPW3	174	3.3e-11	Transcription factor HBI1 OS=Arabidopsis thaliana GN=HBI1 PE=1 SV=3	PF02251	Proteasome activator pa28 alpha subunit	--	--	--	--	GO:0008537	proteasome activator complex	--	--
Cluster-14949.144174	1827	697192227	XP_009605196.1	1067	6.6e-114	PREDICTED: PCTP-like protein [Nicotiana tomentosiformis]	697192226	XM_009606901.1	831	0	PREDICTED: Nicotiana tomentosiformis PCTP-like protein (LOC104099796), mRNA	--	--	--	--	P92961	146	5.7e-08	Proline transporter 1 OS=Arabidopsis thaliana GN=PROT1 PE=1 SV=1	PF01852	START domain	--	--	GO:0008289	lipid binding	--	--	--	--
Cluster-14949.268084	2283	565363493	XP_006348471.1	1792	7e-198	PREDICTED: serine/threonine-protein kinase rio2-like [Solanum tuberosum]	697152003	XM_009631937.1	1749	0	PREDICTED: Nicotiana tomentosiformis serine/threonine-protein kinase rio2 (LOC104120205), transcript variant X1, mRNA	K07179	RIOK2	RIO kinase 2	http://www.genome.jp/dbget-bin/www_bget?ko:K07179	Q54T05	947	9.4e-101	Serine/threonine-protein kinase rio2 OS=Dictyostelium discoideum GN=rio2 PE=3 SV=1	PF06293//PF00069//PF09202	Lipopolysaccharide kinase (Kdo/WaaP) family//Protein kinase domain//Rio2, N-terminal	GO:0016310//GO:0006468//GO:0009069	phosphorylation//protein phosphorylation//serine family amino acid metabolic process	GO:0005524//GO:0004674//GO:0004672//GO:0016773	ATP binding//protein serine/threonine kinase activity//protein kinase activity//phosphotransferase activity, alcohol group as acceptor	GO:0016020	membrane	KOG2268	Serine/threonine protein kinase
Cluster-14949.217693	2967	698493932	XP_009793199.1	731	9.7e-75	PREDICTED: uncharacterized protein LOC104240116 [Nicotiana sylvestris]	698493931	XM_009794897.1	576	0	PREDICTED: Nicotiana sylvestris uncharacterized LOC104240116 (LOC104240116), mRNA	--	--	--	--	P48276	211	2.7e-15	Uncharacterized protein ycf36 OS=Cyanophora paradoxa GN=ycf36 PE=3 SV=1	PF03678	Hexon, adenovirus major coat protein, C-terminal domain	--	--	GO:0005198	structural molecule activity	GO:0019028	viral capsid	--	--
Cluster-14949.208826	2165	698435886	XP_009801175.1	1782	9.6e-197	PREDICTED: protein CHLOROPLAST IMPORT APPARATUS 2-like [Nicotiana sylvestris]	698435885	XM_009802873.1	1969	0	PREDICTED: Nicotiana sylvestris protein CHLOROPLAST IMPORT APPARATUS 2-like (LOC104246955), mRNA	--	--	--	--	Q9LU68	552	5.7e-55	Protein CHLOROPLAST IMPORT APPARATUS 2 OS=Arabidopsis thaliana GN=CIA2 PE=2 SV=1	PF06203	CCT motif	--	--	GO:0005515	protein binding	--	--	--	--
Cluster-14949.220346	1822	--	--	--	--	--	698418979	XR_712946.1	1483	0	PREDICTED: Nicotiana sylvestris uncharacterized LOC104234414 (LOC104234414), ncRNA	--	--	--	--	--	--	--	--	PF07425	Pardaxin	--	--	--	--	GO:0005576	extracellular region	--	--
Cluster-14949.220633	4608	697179104	XP_009598531.1	2216	9.6e-247	PREDICTED: putative leucine-rich repeat receptor-like serine/threonine-protein kinase At2g14440 [Nicotiana tomentosiformis]	697179103	XM_009600236.1	1473	0	PREDICTED: Nicotiana tomentosiformis putative leucine-rich repeat receptor-like serine/threonine-protein kinase At2g14440 (LOC104094318), mRNA	--	--	--	--	Q9FZB1	265	2.3e-21	Probable LRR receptor-like serine/threonine-protein kinase At1g51880 OS=Arabidopsis thaliana GN=At1g51880 PE=2 SV=1	PF00641//PF13495//PF03310	Zn-finger in Ran binding protein and others//Phage integrase, N-terminal SAM-like domain//Caulimovirus DNA-binding protein	GO:0015074	DNA integration	GO:0003677//GO:0008270	DNA binding//zinc ion binding	--	--	--	--
Cluster-14949.220632	3689	698482309	XP_009788086.1	1021	2.9e-108	PREDICTED: putative leucine-rich repeat receptor-like serine/threonine-protein kinase At2g14440 [Nicotiana sylvestris]	111183160	DQ672601.1	669	0	Lycopersicon esculentum cultivar Ailsa Craig leucine-rich repeat family protein, putative polyprotein, auxin repressed/dormancy associated protein, putative zinc finger protein, putative protease/hydrolase, mitochondrial amino acid carrier, squamosa promoter binding-like protein, putative retroelement pol polyprotein, and Dof zinc finger protein genes, complete cds	--	--	--	--	--	--	--	--	PF02723	Non-structural protein NS3/Small envelope protein E	--	--	--	--	GO:0016020	membrane	--	--
Cluster-14949.236960	4221	698478478	XP_009786389.1	2163	1.2e-240	PREDICTED: chromosome transmission fidelity protein 18 homolog isoform X1 [Nicotiana sylvestris]	697119491	XM_009615409.1	1496	0	PREDICTED: Nicotiana tomentosiformis chromosome transmission fidelity protein 18 homolog (LOC104106782), transcript variant X2, mRNA	K11269	CTF18, CHL12	chromosome transmission fidelity protein 18	http://www.genome.jp/dbget-bin/www_bget?ko:K11269	Q6NU40	450	7.5e-43	Chromosome transmission fidelity protein 18 homolog OS=Xenopus laevis GN=chtf18 PE=2 SV=1	PF01810//PF00004//PF10181//PF07728//PF06431//PF05496//PF03193//PF03266//PF01695	LysE type translocator//ATPase family associated with various cellular activities (AAA)//GPI-GlcNAc transferase complex, PIG-H component//AAA domain (dynein-related subfamily)//Polyomavirus large T antigen C-terminus//Holliday junction DNA helicase ruvB N-terminus//Protein of unknown function, DUF258//NTPase//IstB-like ATP binding protein	GO:0006865//GO:0006310//GO:0006281//GO:0006260	amino acid transport//DNA recombination//DNA repair//DNA replication	GO:0005525//GO:0009378//GO:0003677//GO:0003924//GO:0017176//GO:0016887//GO:0098519//GO:0005524	GTP binding//four-way junction helicase activity//DNA binding//GTPase activity//phosphatidylinositol N-acetylglucosaminyltransferase activity//ATPase activity//nucleotide phosphatase activity, acting on free nucleotides//ATP binding	GO:0009379//GO:0005657//GO:0016020	Holliday junction helicase complex//replication fork//membrane	KOG1969	DNA replication checkpoint protein CHL12/CTF18
Cluster-14949.91311	796	697109883	XP_009608804.1	703	4.6e-72	PREDICTED: protein ZINC INDUCED FACILITATOR-LIKE 1-like isoform X1 [Nicotiana tomentosiformis]	697109886	XM_009610511.1	397	0	PREDICTED: Nicotiana tomentosiformis protein ZINC INDUCED FACILITATOR-LIKE 1-like (LOC104102714), transcript variant X3, mRNA	--	--	--	--	Q94BZ1	444	6.9e-43	Protein ZINC INDUCED FACILITATOR-LIKE 1 OS=Arabidopsis thaliana GN=ZIFL1 PE=2 SV=1	PF07690//PF16049	Major Facilitator Superfamily//Frog antimicrobial peptide	GO:0006952//GO:0055085	defense response//transmembrane transport	--	--	GO:0016021//GO:0005576	integral component of membrane//extracellular region	--	--
Cluster-14949.248602	683	--	--	--	--	--	698489127	XM_009792834.1	154	7.33607e-73	PREDICTED: Nicotiana sylvestris uncharacterized LOC104238476 (LOC104238476), transcript variant X2, mRNA	--	--	--	--	--	--	--	--	--	--	--	--	--	--	--	--	--	--
Cluster-14949.140858	2938	697096906	XP_009618712.1	1751	5.1e-193	PREDICTED: uncharacterized protein LOC104110858 [Nicotiana tomentosiformis]	697096905	XM_009620417.1	1215	0	PREDICTED: Nicotiana tomentosiformis uncharacterized LOC104110858 (LOC104110858), mRNA	--	--	--	--	--	--	--	--	PF00895	ATP synthase protein 8	GO:0015986//GO:0015992	ATP synthesis coupled proton transport//proton transport	GO:0015078	hydrogen ion transmembrane transporter activity	GO:0000276	mitochondrial proton-transporting ATP synthase complex, coupling factor F(o)	--	--
Cluster-14949.249451	3200	698509021	XP_009799744.1	3367	0	PREDICTED: probable LRR receptor-like serine/threonine-protein kinase At3g47570 isoform X1 [Nicotiana sylvestris]	698509024	XM_009801444.1	2012	0	PREDICTED: Nicotiana sylvestris probable LRR receptor-like serine/threonine-protein kinase At3g47570 (LOC104245779), transcript variant X3, mRNA	K13420	FLS2	LRR receptor-like serine/threonine-protein kinase FLS2	http://www.genome.jp/dbget-bin/www_bget?ko:K13420	C0LGP4	1195	2.3e-129	Probable LRR receptor-like serine/threonine-protein kinase At3g47570 OS=Arabidopsis thaliana GN=At3g47570 PE=2 SV=1	PF00225//PF04790//PF00560//PF13855//PF07714//PF00069	Kinesin motor domain//Sarcoglycan complex subunit protein//Leucine Rich Repeat//Leucine rich repeat//Protein tyrosine kinase//Protein kinase domain	GO:0007017//GO:0007018//GO:0006468	microtubule-based process//microtubule-based movement//protein phosphorylation	GO:0005524//GO:0004672//GO:0003777//GO:0005515//GO:0008017	ATP binding//protein kinase activity//microtubule motor activity//protein binding//microtubule binding	GO:0045298//GO:0016021//GO:0016012//GO:0005874	tubulin complex//integral component of membrane//sarcoglycan complex//microtubule	--	--
Cluster-14949.81305	1378	697130418	XP_009619266.1	1313	1.5e-142	PREDICTED: uncharacterized protein LOC104111297 [Nicotiana tomentosiformis]	697130417	XM_009620971.1	1321	0	PREDICTED: Nicotiana tomentosiformis uncharacterized LOC104111297 (LOC104111297), mRNA	--	--	--	--	--	--	--	--	--	--	--	--	--	--	--	--	--	--
Cluster-14949.173196	2413	697110365	XP_009609051.1	682	3.8e-69	PREDICTED: GTP-binding protein SAR2 [Nicotiana tomentosiformis]	697110364	XM_009610756.1	859	0	PREDICTED: Nicotiana tomentosiformis GTP-binding protein SAR2 (LOC104102910), mRNA	K07953	SAR1	GTP-binding protein SAR1	http://www.genome.jp/dbget-bin/www_bget?ko:K07953	P52884	669	1.7e-68	GTP-binding protein SAR2 OS=Solanum lycopersicum GN=SAR2 PE=2 SV=1	PF00503//PF10662//PF08477//PF01926//PF00025//PF00071	G-protein alpha subunit//Ethanolamine utilisation - propanediol utilisation//Ras of Complex, Roc, domain of DAPkinase//50S ribosome-binding GTPase//ADP-ribosylation factor family//Ras family	GO:0007264//GO:0007165//GO:0006576//GO:0007186	small GTPase mediated signal transduction//signal transduction//cellular biogenic amine metabolic process//G-protein coupled receptor signaling pathway	GO:0003924//GO:0005525//GO:0004871//GO:0031683//GO:0005524//GO:0019001	GTPase activity//GTP binding//signal transducer activity//G-protein beta/gamma-subunit complex binding//ATP binding//guanyl nucleotide binding	--	--	KOG0077	Vesicle coat complex COPII, GTPase subunit SAR1
Cluster-14949.195954	3711	697129755	XP_009618940.1	699	6.3e-71	PREDICTED: probable LRR receptor-like serine/threonine-protein kinase At3g47570 [Nicotiana tomentosiformis]	698578200	XM_009778382.1	611	0	PREDICTED: Nicotiana sylvestris photosystem I reaction center subunit V, chloroplastic-like (LOC104226391), mRNA	K08905	psaG	photosystem I subunit V	http://www.genome.jp/dbget-bin/www_bget?ko:K08905	Q9SD62	458	7.7e-44	Putative receptor-like protein kinase At3g47110 OS=Arabidopsis thaliana GN=At3g47110 PE=3 SV=1	PF07714//PF00069//PF01241//PF00560//PF13855	Protein tyrosine kinase//Protein kinase domain//Photosystem I psaG / psaK//Leucine Rich Repeat//Leucine rich repeat	GO:0006468//GO:0015979	protein phosphorylation//photosynthesis	GO:0005515//GO:0005524//GO:0004672	protein binding//ATP binding//protein kinase activity	GO:0009522//GO:0016020	photosystem I//membrane	--	--
Cluster-14949.246015	2381	697143590	XP_009625912.1	1339	2.5e-145	PREDICTED: uncharacterized protein LOC104116704 isoform X2 [Nicotiana tomentosiformis]	697143589	XM_009627617.1	911	0	PREDICTED: Nicotiana tomentosiformis uncharacterized LOC104116704 (LOC104116704), transcript variant X2, mRNA	--	--	--	--	Q93YV9	134	1.8e-06	F-box protein SKIP8 OS=Arabidopsis thaliana GN=SKIP8 PE=1 SV=1	PF08332//PF14991//PF02151	Calcium/calmodulin dependent protein kinase II association domain//Protein melan-A//UvrB/uvrC motif	GO:0016310//GO:0006468//GO:0009069	phosphorylation//protein phosphorylation//serine family amino acid metabolic process	GO:0005515//GO:0005516//GO:0004683	protein binding//calmodulin binding//calmodulin-dependent protein kinase activity	GO:0042470	melanosome	--	--
Cluster-14949.133075	2278	698478087	XP_009786223.1	2333	1.3e-260	PREDICTED: folic acid synthesis protein fol1 [Nicotiana sylvestris]	698478086	XM_009787921.1	1690	0	PREDICTED: Nicotiana sylvestris folic acid synthesis protein fol1 (LOC104234368), mRNA	K13941	folKP	2-amino-4-hydroxy-6-hydroxymethyldihydropteridine diphosphokinase / dihydropteroate synthase	http://www.genome.jp/dbget-bin/www_bget?ko:K13941	O04862	1701	3.5e-188	Folate synthesis bifunctional protein, mitochondrial OS=Pisum sativum GN=MitHPPK/DHPS PE=1 SV=1	PF00809//PF01288	Pterin binding enzyme//7,8-dihydro-6-hydroxymethylpterin-pyrophosphokinase (HPPK)	GO:0046656//GO:0042558//GO:0009396	folic acid biosynthetic process//pteridine-containing compound metabolic process//folic acid-containing compound biosynthetic process	GO:0003848	2-amino-4-hydroxy-6-hydroxymethyldihydropteridine diphosphokinase activity	--	--	KOG2544	Dihydropteroate synthase/7,8-dihydro-6-hydroxymethylpterin-pyrophosphokinase/Dihydroneopterin aldolase
Cluster-14949.155538	2717	697169313	XP_009593545.1	1967	4.2e-218	PREDICTED: cytochrome P450 704C1-like [Nicotiana tomentosiformis]	697169312	XM_009595250.1	1370	0	PREDICTED: Nicotiana tomentosiformis cytochrome P450 704C1-like (LOC104090199), mRNA	--	--	--	--	Q50EK3	845	7.5e-89	Cytochrome P450 704C1 OS=Pinus taeda GN=CYP704C1 PE=2 SV=1	PF02777//PF00067//PF08996	Iron/manganese superoxide dismutases, C-terminal domain//Cytochrome P450//DNA Polymerase alpha zinc finger	GO:0006801//GO:0055114//GO:0006260	superoxide metabolic process//oxidation-reduction process//DNA replication	GO:0001882//GO:0020037//GO:0046872//GO:0005506//GO:0016705//GO:0003887//GO:0004784	nucleoside binding//heme binding//metal ion binding//iron ion binding//oxidoreductase activity, acting on paired donors, with incorporation or reduction of molecular oxygen//DNA-directed DNA polymerase activity//superoxide dismutase activity	GO:0042575	DNA polymerase complex	--	--
Cluster-14949.67749	1446	698575813	XP_009776045.1	589	1.4e-58	PREDICTED: probable glutathione S-transferase parA [Nicotiana sylvestris]	530739	X80829.1	1427	0	N.tabacum str246C gene	K00799	GST, gst	glutathione S-transferase	http://www.genome.jp/dbget-bin/www_bget?ko:K00799	P25317	612	4.2e-62	Probable glutathione S-transferase parA OS=Nicotiana tabacum GN=PARA PE=2 SV=1	PF02798//PF13417//PF13409	Glutathione S-transferase, N-terminal domain//Glutathione S-transferase, N-terminal domain//Glutathione S-transferase, N-terminal domain	--	--	GO:0005515	protein binding	--	--	--	--
Cluster-14949.204140	2467	698546933	XP_009767876.1	575	9.9e-57	PREDICTED: probable carboxylesterase 15 [Nicotiana sylvestris]	697093951	XM_009592692.1	413	0	PREDICTED: Nicotiana tomentosiformis probable carboxylesterase 15 (LOC104088052), mRNA	--	--	--	--	Q9FG13	308	1.3e-26	Probable carboxylesterase 15 OS=Arabidopsis thaliana GN=CXE15 PE=2 SV=1	PF07859	alpha/beta hydrolase fold	GO:0008152	metabolic process	GO:0016787	hydrolase activity	--	--	--	--
Cluster-14949.256332	2420	698562552	XP_009772442.1	1206	6.6e-130	PREDICTED: myb-related protein 306-like isoform X1 [Nicotiana sylvestris]	698572003	XM_009776731.1	1039	0	PREDICTED: Nicotiana sylvestris uncharacterized LOC104224987 (LOC104224987), transcript variant X2, mRNA	K09422	MYBP	myb proto-oncogene protein, plant	http://www.genome.jp/dbget-bin/www_bget?ko:K09422	P81392	379	7.3e-35	Myb-related protein 306 OS=Antirrhinum majus GN=MYB306 PE=2 SV=1	PF09111	SLIDE	GO:0006338	chromatin remodeling	GO:0003676//GO:0016818//GO:0005524	nucleic acid binding//hydrolase activity, acting on acid anhydrides, in phosphorus-containing anhydrides//ATP binding	GO:0005634	nucleus	--	--
Cluster-14949.151464	1771	697146199	XP_009627242.1	1896	4.7e-210	PREDICTED: uncharacterized protein LOC104117826 [Nicotiana tomentosiformis]	697146198	XM_009628947.1	1194	0	PREDICTED: Nicotiana tomentosiformis uncharacterized LOC104117826 (LOC104117826), mRNA	--	--	--	--	P77931	303	3.5e-26	Polyvinylalcohol dehydrogenase OS=Pseudomonas sp. GN=pvaA PE=1 SV=1	--	--	--	--	--	--	--	--	--	--
Cluster-14949.189172	1907	548578438	AGX01485.1	1042	5.4e-111	mitochondrial gamma aminobutyrate transaminase 1 [Nicotiana tabacum]	697112816	XM_009611996.1	751	0	PREDICTED: Nicotiana tomentosiformis gamma aminobutyrate transaminase 3, chloroplastic (LOC104104015), transcript variant X1, mRNA	K16871	POP2	4-aminobutyrate---pyruvate transaminase	http://www.genome.jp/dbget-bin/www_bget?ko:K16871	Q84P54	971	1.3e-103	Gamma aminobutyrate transaminase 1, mitochondrial OS=Solanum lycopersicum GN=GABA-TP1 PE=1 SV=1	PF00202//PF00155	Aminotransferase class-III//Aminotransferase class I and II	GO:0009058	biosynthetic process	GO:0030170//GO:0008483	pyridoxal phosphate binding//transaminase activity	--	--	KOG1402	Ornithine aminotransferase
Cluster-14949.205137	3883	698518003	XP_009803883.1	1043	8.5e-111	PREDICTED: thermospermine synthase ACAULIS5-like [Nicotiana sylvestris]	698518002	XM_009805581.1	837	0	PREDICTED: Nicotiana sylvestris thermospermine synthase ACAULIS5-like (LOC104249204), mRNA	--	--	--	--	Q9S7X6	703	3.2e-72	Thermospermine synthase ACAULIS5 OS=Arabidopsis thaliana GN=ACL5 PE=1 SV=1	PF01160	Vertebrate endogenous opioids neuropeptide	GO:0007218	neuropeptide signaling pathway	--	--	--	--	KOG1562	Spermidine synthase
Cluster-14949.151344	3999	697093827	XP_009629393.1	3094	0	PREDICTED: phosphatidylinositol/phosphatidylcholine transfer protein SFH9 [Nicotiana tomentosiformis]>gi|697093829|ref|XP_009629463.1| PREDICTED: phosphatidylinositol/phosphatidylcholine transfer protein SFH9 [Nicotiana tomentosiformis]>gi|697093831|ref|XP_009629526.1| PREDICTED: phosphatidylinositol/phosphatidylcholine transfer protein SFH9 [Nicotiana tomentosiformis]	697093828	XM_009631168.1	2480	0	PREDICTED: Nicotiana tomentosiformis phosphatidylinositol/phosphatidylcholine transfer protein SFH9 (LOC104119539), transcript variant X2, mRNA	--	--	--	--	F4J7S8	1535	1.1e-168	Phosphatidylinositol/phosphatidylcholine transfer protein SFH9 OS=Arabidopsis thaliana GN=SFH9 PE=2 SV=1	PF04209//PF02267	homogentisate 1,2-dioxygenase//ADP-ribosyl cyclase	GO:0042207//GO:0006769//GO:0055114//GO:0006570//GO:0046497//GO:0006559	styrene catabolic process//nicotinamide metabolic process//oxidation-reduction process//tyrosine metabolic process//nicotinate nucleotide metabolic process//L-phenylalanine catabolic process	GO:0004411//GO:0003953	homogentisate 1,2-dioxygenase activity//NAD+ nucleosidase activity	--	--	--	--
Cluster-14949.220814	3769	698544410	XP_009767054.1	4313	0	PREDICTED: uncharacterized protein LOC104218296 [Nicotiana sylvestris]	697151911	XM_009631888.1	3003	0	PREDICTED: Nicotiana tomentosiformis uncharacterized LOC104120162 (LOC104120162), mRNA	--	--	--	--	O95714	547	3.8e-54	E3 ubiquitin-protein ligase HERC2 OS=Homo sapiens GN=HERC2 PE=1 SV=2	PF05225//PF01783//PF01363	helix-turn-helix, Psq domain//Ribosomal L32p protein family//FYVE zinc finger	GO:0006412//GO:0042254	translation//ribosome biogenesis	GO:0003677//GO:0046872//GO:0003735	DNA binding//metal ion binding//structural constituent of ribosome	GO:0015934//GO:0005840	large ribosomal subunit//ribosome	--	--
Cluster-14949.184596	1332	698480708	XP_009787389.1	635	5.9e-64	PREDICTED: phylloplanin-like [Nicotiana sylvestris]	698480707	XM_009789087.1	764	0	PREDICTED: Nicotiana sylvestris phylloplanin-like (LOC104235349), mRNA	--	--	--	--	Q56S59	313	1.8e-27	Phylloplanin OS=Nicotiana tabacum PE=1 SV=1	--	--	--	--	--	--	--	--	--	--
Cluster-14949.205009	5171	698567335	XP_009773749.1	1661	2.5e-182	PREDICTED: protein NRT1/ PTR FAMILY 4.6 isoform X2 [Nicotiana sylvestris]	698567334	XM_009775447.1	1193	0	PREDICTED: Nicotiana sylvestris protein NRT1/ PTR FAMILY 4.6 (LOC104223914), transcript variant X2, mRNA	K14638	SLC15A3_4, PHT	solute carrier family 15 (peptide/histidine transporter), member 3/4	http://www.genome.jp/dbget-bin/www_bget?ko:K14638	Q8H157	1025	1.9e-109	Protein NRT1/ PTR FAMILY 4.6 OS=Arabidopsis thaliana GN=NPF4.6 PE=1 SV=1	PF00854//PF07690	POT family//Major Facilitator Superfamily	GO:0006810//GO:0055085	transport//transmembrane transport	GO:0005215	transporter activity	GO:0016020//GO:0016021	membrane//integral component of membrane	--	--
Cluster-14949.231318	3242	698531248	XP_009762453.1	1939	8.9e-215	PREDICTED: uncharacterized protein LOC104214477 isoform X2 [Nicotiana sylvestris]	698531247	XM_009764151.1	1156	0	PREDICTED: Nicotiana sylvestris uncharacterized LOC104214477 (LOC104214477), transcript variant X5, mRNA	--	--	--	--	--	--	--	--	--	--	--	--	--	--	--	--	--	--
Cluster-14949.251455	1567	698477552	XP_009785992.1	761	1.7e-78	PREDICTED: uncharacterized protein LOC104234167 [Nicotiana sylvestris]	698477551	XM_009787690.1	672	0	PREDICTED: Nicotiana sylvestris uncharacterized LOC104234167 (LOC104234167), mRNA	--	--	--	--	--	--	--	--	--	--	--	--	--	--	--	--	--	--
Cluster-14949.22907	610	697161952	XP_009589774.1	360	2.1e-32	PREDICTED: acetylajmalan esterase {ECO:0000303|PubMed:16133216}-like [Nicotiana tomentosiformis]	697161951	XM_009591479.1	150	1.08951e-70	PREDICTED: Nicotiana tomentosiformis acetylajmalan esterase {ECO:0000303|PubMed:16133216}-like (LOC104087085), mRNA	--	--	--	--	P0C8Z7	190	1.5e-13	GDSL esterase/lipase At1g28640 OS=Arabidopsis thaliana GN=At1g28640 PE=3 SV=1	PF00657	GDSL-like Lipase/Acylhydrolase	--	--	GO:0016788	hydrolase activity, acting on ester bonds	--	--	--	--
Cluster-14949.194706	602	--	--	--	--	--	698522961	XM_009759980.1	183	4.8591e-89	PREDICTED: Nicotiana sylvestris glycine-rich cell wall structural protein-like (LOC104210995), mRNA	--	--	--	--	--	--	--	--	--	--	--	--	--	--	--	--	--	--
Cluster-14949.243319	8697	565391739	XP_006361570.1	1172	2.1e-125	PREDICTED: uncharacterized protein LOC102587547 isoform X1 [Solanum tuberosum]	697148140	XR_691298.1	1157	0	PREDICTED: Nicotiana tomentosiformis uncharacterized LOC104118650 (LOC104118650), transcript variant X8, misc_RNA	K03354	APC7	anaphase-promoting complex subunit 7	http://www.genome.jp/dbget-bin/www_bget?ko:K03354	--	--	--	--	PF04434//PF13417//PF13409//PF16588//PF01940//PF00462//PF02798	SWIM zinc finger//Glutathione S-transferase, N-terminal domain//Glutathione S-transferase, N-terminal domain//C2H2 zinc-finger//Integral membrane protein DUF92//Glutaredoxin//Glutathione S-transferase, N-terminal domain	GO:0045454//GO:0006118	cell redox homeostasis//obsolete electron transport	GO:0003676//GO:0015035//GO:0005515//GO:0009055//GO:0008270	nucleic acid binding//protein disulfide oxidoreductase activity//protein binding//electron carrier activity//zinc ion binding	GO:0016021	integral component of membrane	--	--
Cluster-14949.120410	1932	698565868	XP_009773361.1	1042	5.5e-111	PREDICTED: lysine-specific demethylase JMJ25-like isoform X1 [Nicotiana sylvestris]	698565870	XM_009775060.1	1041	0	PREDICTED: Nicotiana sylvestris lysine-specific demethylase JMJ25-like (LOC104223604), transcript variant X2, mRNA	K15601	KDM3	lysine-specific demethylase 3	http://www.genome.jp/dbget-bin/www_bget?ko:K15601	--	--	--	--	PF02601//PF07851//PF09254//PF04111	Exonuclease VII, large subunit//TMPIT-like protein//Restriction endonuclease FokI, C terminal//Autophagy protein Apg6	GO:0006914//GO:0009307//GO:0006308	autophagy//DNA restriction-modification system//DNA catabolic process	GO:0009036//GO:0008855//GO:0003677	Type II site-specific deoxyribonuclease activity//exodeoxyribonuclease VII activity//DNA binding	GO:0016021//GO:0009359//GO:0009318	integral component of membrane//Type II site-specific deoxyribonuclease complex//exodeoxyribonuclease VII complex	--	--
Cluster-14949.217539	5222	698504780	XP_009797888.1	2137	1.6e-237	PREDICTED: 125 kDa kinesin-related protein [Nicotiana sylvestris]>gi|698504783|ref|XP_009797889.1| PREDICTED: 125 kDa kinesin-related protein [Nicotiana sylvestris]	697114464	XM_009612845.1	1397	0	PREDICTED: Nicotiana tomentosiformis probable 125 kDa kinesin-related protein (LOC104104700), transcript variant X2, mRNA	K10398	KIF11, EG5	kinesin family member 11	http://www.genome.jp/dbget-bin/www_bget?ko:K10398	O23826	1464	2.4e-160	125 kDa kinesin-related protein OS=Nicotiana tabacum GN=TKRP125 PE=1 SV=1	PF01084//PF00225//PF01890//PF15898//PF00071//PF11547	Ribosomal protein S18//Kinesin motor domain//Cobalamin synthesis G C-terminus//cGMP-dependent protein kinase interacting domain//Ras family//E3 ubiquitin ligase EDD	GO:0009236//GO:0007018//GO:0042254//GO:0007017//GO:0007264//GO:0006412	cobalamin biosynthetic process//microtubule-based movement//ribosome biogenesis//microtubule-based process//small GTPase mediated signal transduction//translation	GO:0003777//GO:0043130//GO:0019901//GO:0005525//GO:0008017//GO:0005524//GO:0003735	microtubule motor activity//ubiquitin binding//protein kinase binding//GTP binding//microtubule binding//ATP binding//structural constituent of ribosome	GO:0045298//GO:0005840//GO:0005874//GO:0005622	tubulin complex//ribosome//microtubule//intracellular	KOG0243	Kinesin-like protein
Cluster-14949.116798	419	697160326	XP_009588940.1	496	2.4e-48	PREDICTED: probable receptor-like protein kinase At1g67000 [Nicotiana tomentosiformis]	697160325	XM_009590645.1	369	0	PREDICTED: Nicotiana tomentosiformis probable receptor-like protein kinase At1g67000 (LOC104086400), mRNA	K04733	IRAK4	interleukin-1 receptor-associated kinase 4	http://www.genome.jp/dbget-bin/www_bget?ko:K04733	Q9FID5	213	2.2e-16	Probable receptor-like protein kinase At5g39030 OS=Arabidopsis thaliana GN=At5g39030 PE=2 SV=1	--	--	--	--	--	--	--	--	--	--
Cluster-14949.156452	3112	565375243	XP_006354142.1	1974	7.5e-219	PREDICTED: glucan endo-1,3-beta-glucosidase 4-like [Solanum tuberosum]	698584757	XM_009780160.1	1515	0	PREDICTED: Nicotiana sylvestris glucan endo-1,3-beta-glucosidase 4 (LOC104227824), transcript variant X3, mRNA	--	--	--	--	Q94CD8	1416	5.3e-155	Glucan endo-1,3-beta-glucosidase 4 OS=Arabidopsis thaliana GN=At3g13560 PE=1 SV=1	PF00332	Glycosyl hydrolases family 17	GO:0005975	carbohydrate metabolic process	GO:0004553	hydrolase activity, hydrolyzing O-glycosyl compounds	--	--	--	--
Cluster-14949.35985	885	698472802	XP_009784336.1	870	2.2e-91	PREDICTED: LOB domain-containing protein 1-like [Nicotiana sylvestris]	697115629	XM_009613433.1	718	0	PREDICTED: Nicotiana tomentosiformis LOB domain-containing protein 1-like (LOC104105177), mRNA	--	--	--	--	Q9LQR0	517	2.6e-51	LOB domain-containing protein 1 OS=Arabidopsis thaliana GN=LBD1 PE=2 SV=1	PF05837	Centromere protein H (CENP-H)	GO:0051382	kinetochore assembly	--	--	GO:0000776	kinetochore	--	--
Cluster-14949.99730	1640	697170442	XP_009594140.1	510	2.3e-49	PREDICTED: proline transporter 2-like [Nicotiana tomentosiformis]	697170441	XM_009595845.1	565	0	PREDICTED: Nicotiana tomentosiformis proline transporter 2-like (LOC104090681), mRNA	--	--	--	--	P92962	400	1.8e-37	Proline transporter 2 OS=Arabidopsis thaliana GN=PROT2 PE=1 SV=1	--	--	--	--	--	--	--	--	--	--
Cluster-14949.156480	1146	697161773	XP_009589677.1	898	1.6e-94	PREDICTED: protein cappuccino-like [Nicotiana tomentosiformis]	697161772	XM_009591382.1	943	0	PREDICTED: Nicotiana tomentosiformis protein cappuccino-like (LOC104087002), mRNA	--	--	--	--	--	--	--	--	PF00168	C2 domain	--	--	GO:0005515	protein binding	--	--	--	--
Cluster-14949.112993	2908	698497138	XP_009794574.1	649	3.1e-65	PREDICTED: uncharacterized protein LOC104241328 [Nicotiana sylvestris]	698497137	XM_009796272.1	711	0	PREDICTED: Nicotiana sylvestris uncharacterized LOC104241328 (LOC104241328), mRNA	--	--	--	--	--	--	--	--	--	--	--	--	--	--	--	--	--	--
Cluster-14949.129589	3937	698509610	XP_009800012.1	3950	0	PREDICTED: phosphatidylinositol 4-phosphate 5-kinase 7-like [Nicotiana sylvestris]	697097506	XM_009623583.1	2535	0	PREDICTED: Nicotiana tomentosiformis phosphatidylinositol 4-phosphate 5-kinase 7-like (LOC104113417), transcript variant X3, mRNA	K00889	PIP5K	1-phosphatidylinositol-4-phosphate 5-kinase	http://www.genome.jp/dbget-bin/www_bget?ko:K00889	Q8RY89	2564	5.1e-288	Phosphatidylinositol 4-phosphate 5-kinase 8 OS=Arabidopsis thaliana GN=PIP5K8 PE=1 SV=1	PF01504	Phosphatidylinositol-4-phosphate 5-Kinase	GO:0046488	phosphatidylinositol metabolic process	GO:0016307	phosphatidylinositol phosphate kinase activity	--	--	--	--
Cluster-14949.194054	2575	697121326	XP_009614637.1	1046	2.5e-111	PREDICTED: carbonic anhydrase, chloroplastic isoform X1 [Nicotiana tomentosiformis]	697121325	XM_009616342.1	609	0	PREDICTED: Nicotiana tomentosiformis carbonic anhydrase, chloroplastic (LOC104107515), transcript variant X1, mRNA	K01673	cynT, can	carbonic anhydrase	http://www.genome.jp/dbget-bin/www_bget?ko:K01673	P27141	1046	3.5e-112	Carbonic anhydrase, chloroplastic OS=Nicotiana tabacum PE=2 SV=1	PF00484	Carbonic anhydrase	GO:0006807//GO:0006730	nitrogen compound metabolic process//one-carbon metabolic process	GO:0008270//GO:0004089	zinc ion binding//carbonate dehydratase activity	--	--	KOG1578	Predicted carbonic anhydrase involved in protection against oxidative damage
Cluster-14949.79682	1981	698483134	XP_009788449.1	1174	2.8e-126	PREDICTED: uncharacterized protein LOC104236259 [Nicotiana sylvestris]	698483133	XM_009790147.1	899	0	PREDICTED: Nicotiana sylvestris uncharacterized LOC104236259 (LOC104236259), mRNA	--	--	--	--	--	--	--	--	PF01498	Transposase	GO:0006313//GO:0015074	transposition, DNA-mediated//DNA integration	GO:0003677	DNA binding	--	--	--	--
Cluster-14949.91766	1515	--	--	--	--	--	698496704	XR_714638.1	563	0	PREDICTED: Nicotiana sylvestris uncharacterized LOC104241162 (LOC104241162), transcript variant X3, ncRNA	--	--	--	--	--	--	--	--	--	--	--	--	--	--	--	--	--	--
Cluster-14949.233630	2681	697185143	XP_009601595.1	1443	2.4e-157	PREDICTED: protein NLP9-like [Nicotiana tomentosiformis]	697185142	XM_009603300.1	1335	0	PREDICTED: Nicotiana tomentosiformis protein NLP9-like (LOC104096859), mRNA	--	--	--	--	O22864	631	4.9e-64	Protein NLP8 OS=Arabidopsis thaliana GN=NLP8 PE=2 SV=1	PF13185	GAF domain	--	--	GO:0005515	protein binding	--	--	--	--
Cluster-14949.295408	3052	698432072	XP_009795502.1	928	1.4e-97	PREDICTED: uncharacterized protein LOC104242173 [Nicotiana sylvestris]	698432066	XR_714923.1	833	0	PREDICTED: Nicotiana sylvestris uncharacterized LOC104242168 (LOC104242168), ncRNA	--	--	--	--	--	--	--	--	PF14171	Toxin SpoIISA, type II toxin-antitoxin system	GO:0009405	pathogenesis	--	--	GO:0016021	integral component of membrane	--	--
Cluster-14949.42255	2468	698435566	XP_009800655.1	2436	1.6e-272	PREDICTED: uncharacterized protein LOC104246539 [Nicotiana sylvestris]>gi|698435572|ref|XP_009800661.1| PREDICTED: uncharacterized protein LOC104246539 [Nicotiana sylvestris]>gi|698435579|ref|XP_009800667.1| PREDICTED: uncharacterized protein LOC104246539 [Nicotiana sylvestris]>gi|698435585|ref|XP_009800675.1| PREDICTED: uncharacterized protein LOC104246539 [Nicotiana sylvestris]	698435565	XM_009802353.1	2395	0	PREDICTED: Nicotiana sylvestris uncharacterized LOC104246539 (LOC104246539), transcript variant X1, mRNA	--	--	--	--	--	--	--	--	PF00487//PF00420	Fatty acid desaturase//NADH-ubiquinone/plastoquinone oxidoreductase chain 4L	GO:0055114//GO:0042773//GO:0006629	oxidation-reduction process//ATP synthesis coupled electron transport//lipid metabolic process	GO:0016651	oxidoreductase activity, acting on NAD(P)H	--	--	--	--
Cluster-14949.144709	824	697161519	XP_009589542.1	1262	7.2e-137	PREDICTED: aluminum-activated malate transporter 8-like isoform X1 [Nicotiana tomentosiformis]	697161518	XM_009591247.1	779	0	PREDICTED: Nicotiana tomentosiformis aluminum-activated malate transporter 8-like (LOC104086899), transcript variant X1, mRNA	--	--	--	--	Q9SRM9	519	1.4e-51	Aluminum-activated malate transporter 8 OS=Arabidopsis thaliana GN=ALMT8 PE=3 SV=1	PF11744	Aluminium activated malate transporter	GO:0015743	malate transport	--	--	--	--	--	--
Cluster-14949.112502	1515	62241067	BAD93690.1	1367	8.9e-149	glycosyltransferase [Nicotiana tabacum]	62241066	AB176524.1	864	0	Nicotiana tabacum NtGT5b mRNA for glycosyltransferase, complete cds	--	--	--	--	F8WKW1	1156	3.6e-125	7-deoxyloganetin glucosyltransferase OS=Gardenia jasminoides GN=UGT85A24 PE=1 SV=1	PF08327//PF00201	Activator of Hsp90 ATPase homolog 1-like protein//UDP-glucoronosyl and UDP-glucosyl transferase	GO:0006950//GO:0008152	response to stress//metabolic process	GO:0016758	transferase activity, transferring hexosyl groups	--	--	--	--
Cluster-14949.114868	649	697188470	XP_009603278.1	421	1.9e-39	PREDICTED: protein RADIALIS-like 1 [Nicotiana tomentosiformis]>gi|697188472|ref|XP_009603279.1| PREDICTED: protein RADIALIS-like 1 [Nicotiana tomentosiformis]	697188469	XM_009604983.1	624	0	PREDICTED: Nicotiana tomentosiformis protein RADIALIS-like 1 (LOC104098289), transcript variant X1, mRNA	--	--	--	--	F4JVB8	269	1.1e-22	Protein RADIALIS-like 1 OS=Arabidopsis thaliana GN=RL1 PE=2 SV=1	--	--	--	--	--	--	--	--	--	--
Cluster-14949.215574	3534	698564500	XP_009772999.1	920	1.4e-96	PREDICTED: adenylate kinase 4, partial [Nicotiana sylvestris]	698495865	XM_009795718.1	468	0	PREDICTED: Nicotiana sylvestris adenylate kinase 4-like (LOC104240827), transcript variant X2, mRNA	K00939	adk, AK	adenylate kinase	http://www.genome.jp/dbget-bin/www_bget?ko:K00939	Q08480	866	3.6e-91	Adenylate kinase 4 OS=Oryza sativa subsp. japonica GN=ADK-B PE=2 SV=1	PF05191//PF09286	Adenylate kinase, active site lid//Pro-kumamolisin, activation domain	GO:0046034//GO:0006144	ATP metabolic process//purine nucleobase metabolic process	GO:0008236//GO:0004017	serine-type peptidase activity//adenylate kinase activity	--	--	KOG3078	Adenylate kinase
Cluster-14949.146168	897	697130815	XP_009619459.1	577	2.1e-57	PREDICTED: protein GAST1-like [Nicotiana tomentosiformis]	697130814	XM_009621164.1	716	0	PREDICTED: Nicotiana tomentosiformis protein GAST1-like (LOC104111461), mRNA	--	--	--	--	P27057	482	3.1e-47	Protein GAST1 OS=Solanum lycopersicum GN=GAST1 PE=2 SV=1	PF02289	Cyclohydrolase (MCH)	GO:0006730//GO:0006807//GO:0046656	one-carbon metabolic process//nitrogen compound metabolic process//folic acid biosynthetic process	GO:0018759	methenyltetrahydromethanopterin cyclohydrolase activity	--	--	--	--
Cluster-14949.147661	1856	565361671	XP_006347578.1	1827	5e-202	PREDICTED: TOM1-like protein 2-like isoform X1 [Solanum tuberosum]>gi|565361673|ref|XP_006347579.1| PREDICTED: TOM1-like protein 2-like isoform X2 [Solanum tuberosum]	698427340	XM_009789889.1	1453	0	PREDICTED: Nicotiana sylvestris TOM1-like protein 2 (LOC104236042), mRNA	--	--	--	--	Q5SRX1	243	3.3e-19	TOM1-like protein 2 OS=Mus musculus GN=Tom1l2 PE=2 SV=1	PF05221//PF03127//PF00790	S-adenosyl-L-homocysteine hydrolase//GAT domain//VHS domain	GO:0006555//GO:0006730//GO:0006886	methionine metabolic process//one-carbon metabolic process//intracellular protein transport	GO:0004013	adenosylhomocysteinase activity	GO:0005622	intracellular	KOG1087	Cytosolic sorting protein GGA2/TOM1
Cluster-14949.104573	386	698530962	XP_009762305.1	473	1e-45	PREDICTED: nicotinate phosphoribosyltransferase-like isoform X1 [Nicotiana sylvestris]>gi|698530964|ref|XP_009762306.1| PREDICTED: nicotinate phosphoribosyltransferase-like isoform X1 [Nicotiana sylvestris]	698530963	XM_009764004.1	383	0	PREDICTED: Nicotiana sylvestris nicotinate phosphoribosyltransferase-like (LOC104214351), transcript variant X2, mRNA	K00763	pncB, NAPRT1	nicotinate phosphoribosyltransferase	http://www.genome.jp/dbget-bin/www_bget?ko:K00763	Q84WV8	419	2.7e-40	Nicotinate phosphoribosyltransferase 2 OS=Arabidopsis thaliana GN=NAPRT2 PE=2 SV=1	--	--	--	--	--	--	--	--	--	--
Cluster-14949.151318	6056	698524653	XP_009759131.1	5007	0	PREDICTED: uncharacterized protein LOC104211732 [Nicotiana sylvestris]	698524652	XM_009760829.1	3129	0	PREDICTED: Nicotiana sylvestris uncharacterized LOC104211732 (LOC104211732), mRNA	--	--	--	--	Q9M1E2	441	1.2e-41	Protein NRT1/ PTR FAMILY 2.7 OS=Arabidopsis thaliana GN=NPF2.7 PE=1 SV=1	PF00854//PF07962	POT family//Replication Fork Protection Component Swi3	GO:0006974//GO:0007049//GO:0048478//GO:0006810	cellular response to DNA damage stimulus//cell cycle//replication fork protection//transport	GO:0005215	transporter activity	GO:0005634//GO:0016020	nucleus//membrane	--	--
Cluster-14949.248078	2505	697096044	XP_009614386.1	929	9e-98	PREDICTED: uncharacterized protein LOC104107325 [Nicotiana tomentosiformis]	697096043	XM_009616091.1	735	0	PREDICTED: Nicotiana tomentosiformis uncharacterized LOC104107325 (LOC104107325), mRNA	--	--	--	--	--	--	--	--	--	--	--	--	--	--	--	--	--	--
Cluster-14949.112434	4303	698479497	XP_009786831.1	1802	9.1e-199	PREDICTED: uncharacterized protein LOC104234888 [Nicotiana sylvestris]	698477740	XR_712913.1	1066	0	PREDICTED: Nicotiana sylvestris uncharacterized LOC104234227 (LOC104234227), ncRNA	--	--	--	--	Q7LHG5	376	2.9e-34	Transposon Ty3-I Gag-Pol polyprotein OS=Saccharomyces cerevisiae (strain ATCC 204508 / S288c) GN=TY3B-I PE=3 SV=2	PF16331	TolA binding protein trimerisation	GO:0070206	protein trimerization	--	--	--	--	--	--
Cluster-14949.178569	3141	697112154	XP_009609953.1	1586	7.4e-174	PREDICTED: DEAD-box ATP-dependent RNA helicase 5 [Nicotiana tomentosiformis]	697112153	XM_009611658.1	975	0	PREDICTED: Nicotiana tomentosiformis DEAD-box ATP-dependent RNA helicase 5 (LOC104103727), mRNA	K14811	DBP3	ATP-dependent RNA helicase DBP3	http://www.genome.jp/dbget-bin/www_bget?ko:K14811	Q6YS30	1002	5.4e-107	DEAD-box ATP-dependent RNA helicase 5 OS=Oryza sativa subsp. japonica GN=Os07g0301200 PE=2 SV=1	PF04851//PF06862//PF06399//PF01136//PF00270	Type III restriction enzyme, res subunit//Utp25, U3 small nucleolar RNA-associated SSU processome protein 25//GTP cyclohydrolase I feedback regulatory protein (GFRP)//Peptidase family U32//DEAD/DEAH box helicase	GO:0006508//GO:0009890	proteolysis//negative regulation of biosynthetic process	GO:0016787//GO:0003676//GO:0005524//GO:0008233//GO:0003677	hydrolase activity//nucleic acid binding//ATP binding//peptidase activity//DNA binding	GO:0005634	nucleus	KOG0331	ATP-dependent RNA helicase
Cluster-14949.106138	1406	698486530	XP_009789991.1	1533	4.6e-168	PREDICTED: 1-aminocyclopropane-1-carboxylate oxidase 3-like [Nicotiana sylvestris]	698486529	XM_009791689.1	1141	0	PREDICTED: Nicotiana sylvestris 1-aminocyclopropane-1-carboxylate oxidase 3-like (LOC104237525), mRNA	K05933	E1.14.17.4	aminocyclopropanecarboxylate oxidase	http://www.genome.jp/dbget-bin/www_bget?ko:K05933	Q08507	1433	2.6e-157	1-aminocyclopropane-1-carboxylate oxidase 3 OS=Petunia hybrida GN=ACO3 PE=3 SV=1	PF03171	2OG-Fe(II) oxygenase superfamily	GO:0055114	oxidation-reduction process	GO:0016491	oxidoreductase activity	--	--	--	--
Cluster-14949.78254	487	697141958	XP_009625093.1	133	3.5e-06	PREDICTED: uncharacterized protein LOC104116027 [Nicotiana tomentosiformis]	697141957	XM_009626798.1	402	0	PREDICTED: Nicotiana tomentosiformis uncharacterized LOC104116027 (LOC104116027), mRNA	--	--	--	--	--	--	--	--	PF07533	BRK domain	--	--	GO:0005515//GO:0016817	protein binding//hydrolase activity, acting on acid anhydrides	--	--	--	--
Cluster-14949.78252	344	697141958	XP_009625093.1	387	8.7e-36	PREDICTED: uncharacterized protein LOC104116027 [Nicotiana tomentosiformis]	697141957	XM_009626798.1	341	3.92092e-177	PREDICTED: Nicotiana tomentosiformis uncharacterized LOC104116027 (LOC104116027), mRNA	--	--	--	--	--	--	--	--	--	--	--	--	--	--	--	--	--	--
Cluster-14949.81026	4087	697150010	XP_009629215.1	1697	1.3e-186	PREDICTED: PAP-specific phosphatase HAL2-like [Nicotiana tomentosiformis]>gi|697150012|ref|XP_009629216.1| PREDICTED: PAP-specific phosphatase HAL2-like [Nicotiana tomentosiformis]>gi|697150014|ref|XP_009629217.1| PREDICTED: PAP-specific phosphatase HAL2-like [Nicotiana tomentosiformis]	697150013	XM_009630922.1	1039	0	PREDICTED: Nicotiana tomentosiformis PAP-specific phosphatase HAL2-like (LOC104119414), transcript variant X3, mRNA	K01082	cysQ, MET22, BPNT1	3'(2'), 5'-bisphosphate nucleotidase	http://www.genome.jp/dbget-bin/www_bget?ko:K01082	Q38945	1135	2.7e-122	PAP-specific phosphatase HAL2-like OS=Arabidopsis thaliana GN=AHL PE=2 SV=1	PF00459//PF05313	Inositol monophosphatase family//Poxvirus P21 membrane protein	GO:0046854	phosphatidylinositol phosphorylation	--	--	GO:0016021	integral component of membrane	KOG1528	Salt-sensitive 3'-phosphoadenosine-5'-phosphatase HAL2/SAL1
Cluster-14949.216380	2417	698487949	XP_009790593.1	1468	2.8e-160	PREDICTED: equilibrative nucleotide transporter 3-like isoform X1 [Nicotiana sylvestris]	698487952	XM_009792293.1	1071	0	PREDICTED: Nicotiana sylvestris equilibrative nucleotide transporter 3-like (LOC104238031), transcript variant X3, mRNA	K15014	SLC29A1_2_3, ENT1_2_3	solute carrier family 29 (equilibrative nucleoside transporter), member 1/2/3	http://www.genome.jp/dbget-bin/www_bget?ko:K15014	Q9M0Y3	985	3.9e-105	Equilibrative nucleotide transporter 3 OS=Arabidopsis thaliana GN=ENT3 PE=1 SV=1	PF01733	Nucleoside transporter	GO:0015858//GO:0006810	nucleoside transport//transport	GO:0005337	nucleoside transmembrane transporter activity	GO:0016021	integral component of membrane	--	--
Cluster-14949.190603	5453	698572570	XP_009775180.1	2366	4.6e-264	PREDICTED: ATP-dependent zinc metalloprotease FtsH [Nicotiana sylvestris]>gi|698572574|ref|XP_009775181.1| PREDICTED: ATP-dependent zinc metalloprotease FtsH [Nicotiana sylvestris]	698572573	XM_009776879.1	1411	0	PREDICTED: Nicotiana sylvestris ATP-dependent zinc metalloprotease FtsH (LOC104225109), transcript variant X2, mRNA	--	--	--	--	O19922	512	6.2e-50	ATP-dependent zinc metalloprotease FtsH OS=Cyanidium caldarium GN=ftsH PE=3 SV=1	PF01057//PF07931//PF01434//PF02562//PF06068//PF06480//PF07724//PF00005//PF00004//PF00437//PF02367//PF00158//PF07728//PF05130//PF05496//PF01695//PF00910	Parvovirus non-structural protein NS1//Chloramphenicol phosphotransferase-like protein//Peptidase family M41//PhoH-like protein//TIP49 C-terminus//FtsH Extracellular//AAA domain (Cdc48 subfamily)//ABC transporter//ATPase family associated with various cellular activities (AAA)//Type II/IV secretion system protein//Threonylcarbamoyl adenosine biosynthesis protein TsaE//Sigma-54 interaction domain/…	GO:0044780//GO:0006508//GO:0006281//GO:0002949//GO:0006310//GO:0006810//GO:0019079//GO:0006355	bacterial-type flagellum assembly//proteolysis//DNA repair//tRNA threonylcarbamoyladenosine modification//DNA recombination//transport//viral genome replication//regulation of transcription, DNA-templated	GO:0004222//GO:0016740//GO:0003678//GO:0008134//GO:0003724//GO:0016887//GO:0005524//GO:0008270//GO:0003723//GO:0009378	metalloendopeptidase activity//transferase activity//DNA helicase activity//transcription factor binding//RNA helicase activity//ATPase activity//ATP binding//zinc ion binding//RNA binding//four-way junction helicase activity	GO:0009379//GO:0016021//GO:0005667//GO:0005657	Holliday junction helicase complex//integral component of membrane//transcription factor complex//replication fork	KOG0731	AAA+-type ATPase containing the peptidase M41 domain
Cluster-14949.169333	5346	697161441	XP_009589500.1	4266	0	PREDICTED: uncharacterized protein LOC104086863 [Nicotiana tomentosiformis]>gi|697161443|ref|XP_009589501.1| PREDICTED: uncharacterized protein LOC104086863 [Nicotiana tomentosiformis]>gi|697161445|ref|XP_009589502.1| PREDICTED: uncharacterized protein LOC104086863 [Nicotiana tomentosiformis]	697161444	XM_009591207.1	3342	0	PREDICTED: Nicotiana tomentosiformis uncharacterized LOC104086863 (LOC104086863), transcript variant X3, mRNA	--	--	--	--	--	--	--	--	--	--	--	--	--	--	--	--	--	--
Cluster-14949.300201	3054	565374855	XP_006353964.1	2093	1.2e-232	PREDICTED: probable polyamine transporter At3g19553-like isoform X1 [Solanum tuberosum]	697125749	XM_009618602.1	2063	0	PREDICTED: Nicotiana tomentosiformis probable polyamine transporter At3g19553 (LOC104109341), mRNA	--	--	--	--	Q9LH39	1695	2.3e-187	Probable polyamine transporter At3g19553 OS=Arabidopsis thaliana GN=At3g19553 PE=3 SV=1	PF00324//PF13520	Amino acid permease//Amino acid permease	GO:0055085//GO:0003333//GO:0006810//GO:0006865	transmembrane transport//amino acid transmembrane transport//transport//amino acid transport	GO:0015171	amino acid transmembrane transporter activity	GO:0016020	membrane	--	--
Cluster-14949.212830	6211	698489793	XP_009791426.1	1942	7.7e-215	PREDICTED: parafibromin [Nicotiana sylvestris]>gi|698489796|ref|XP_009791427.1| PREDICTED: parafibromin [Nicotiana sylvestris]	698489792	XM_009793124.1	1273	0	PREDICTED: Nicotiana sylvestris parafibromin (LOC104238688), transcript variant X1, mRNA	K15175	CDC73	parafibromin	http://www.genome.jp/dbget-bin/www_bget?ko:K15175	Q9LJ87	1319	1.9e-143	Protein CDC73 homolog OS=Arabidopsis thaliana GN=CDC73 PE=1 SV=1	--	--	--	--	--	--	--	--	KOG3786	RNA polymerase II assessory factor Cdc73p
Cluster-14949.196331	1328	698569449	XP_009774336.1	927	8.2e-98	PREDICTED: protein TIC 62, chloroplastic [Nicotiana sylvestris]	698569448	XM_009776034.1	1195	0	PREDICTED: Nicotiana sylvestris protein TIC 62, chloroplastic (LOC104224400), mRNA	--	--	--	--	--	--	--	--	--	--	--	--	--	--	--	--	--	--
Cluster-14949.231363	5461	698526905	XP_009760297.1	3552	0	PREDICTED: putative pentatricopeptide repeat-containing protein At3g16890, mitochondrial [Nicotiana sylvestris]>gi|698526907|ref|XP_009760298.1| PREDICTED: putative pentatricopeptide repeat-containing protein At3g16890, mitochondrial [Nicotiana sylvestris]>gi|698526909|ref|XP_009760299.1| PREDICTED: putative pentatricopeptide repeat-containing protein At3g16890, mitochondrial [Nicotiana sylvestri…	698526904	XM_009761995.1	3346	0	PREDICTED: Nicotiana sylvestris putative pentatricopeptide repeat-containing protein At3g16890, mitochondrial (LOC104212658), transcript variant X1, mRNA	--	--	--	--	Q9LSQ2	1733	1.6e-191	Putative pentatricopeptide repeat-containing protein At3g16890, mitochondrial OS=Arabidopsis thaliana GN=PPR40 PE=3 SV=1	PF14993//PF13374//PF13414	Neuropeptide S precursor protein//Tetratricopeptide repeat//TPR repeat	GO:0007218	neuropeptide signaling pathway	GO:0005515	protein binding	GO:0005576	extracellular region	--	--
Cluster-14949.177071	2562	697154600	XP_009631537.1	3039	0	PREDICTED: BTB/POZ domain-containing protein NPY4-like isoform X1 [Nicotiana tomentosiformis]>gi|697154602|ref|XP_009631538.1| PREDICTED: BTB/POZ domain-containing protein NPY4-like isoform X1 [Nicotiana tomentosiformis]>gi|697154604|ref|XP_009631539.1| PREDICTED: BTB/POZ domain-containing protein NPY4-like isoform X1 [Nicotiana tomentosiformis]>gi|697154606|ref|XP_009631540.1| PREDICTED: BTB/POZ…	697154607	XM_009633246.1	2056	0	PREDICTED: Nicotiana tomentosiformis BTB/POZ domain-containing protein NPY4-like (LOC104121288), transcript variant X5, mRNA	--	--	--	--	O80970	1626	1.9e-179	BTB/POZ domain-containing protein NPY2 OS=Arabidopsis thaliana GN=NPY2 PE=2 SV=1	PF00651	BTB/POZ domain	--	--	GO:0005515	protein binding	--	--	--	--
Cluster-14949.62819	2225	698482466	XP_009788152.1	177	1.3e-10	PREDICTED: replication factor C subunit 3-like [Nicotiana sylvestris]	698482465	XM_009789850.1	369	0	PREDICTED: Nicotiana sylvestris replication factor C subunit 3-like (LOC104236006), mRNA	--	--	--	--	--	--	--	--	--	--	--	--	--	--	--	--	--	--
Cluster-14949.242196	2215	697097972	XP_009624301.1	2596	4e-291	PREDICTED: kinesin-4-like [Nicotiana tomentosiformis]>gi|697097974|ref|XP_009624309.1| PREDICTED: kinesin-4-like [Nicotiana tomentosiformis]>gi|697097976|ref|XP_009624318.1| PREDICTED: kinesin-4-like [Nicotiana tomentosiformis]	698511076	XM_009802362.1	2014	0	PREDICTED: Nicotiana sylvestris kinesin-4-like (LOC104246551), mRNA	K10406	KIFC2_3	kinesin family member C2/C3	http://www.genome.jp/dbget-bin/www_bget?ko:K10406	O81635	1473	9.3e-162	Kinesin-4 OS=Arabidopsis thaliana GN=ATK4 PE=1 SV=2	PF02183//PF16796//PF00225//PF00307//PF17060	Homeobox associated leucine zipper//Microtubule binding//Kinesin motor domain//Calponin homology (CH) domain//Monopolar spindle protein 2	GO:0030474//GO:0007018//GO:0006355//GO:0071988//GO:0007017	spindle pole body duplication//microtubule-based movement//regulation of transcription, DNA-templated//protein localization to spindle pole body//microtubule-based process	GO:0043565//GO:0005515//GO:0008017//GO:0005524//GO:0003700//GO:0003777	sequence-specific DNA binding//protein binding//microtubule binding//ATP binding//transcription factor activity, sequence-specific DNA binding//microtubule motor activity	GO:0005667//GO:0005874//GO:0045298	transcription factor complex//microtubule//tubulin complex	--	--
Cluster-14949.133268	5585	698534329	XP_009763823.1	4746	0	PREDICTED: uncharacterized protein LOC104215670 [Nicotiana sylvestris]>gi|698534332|ref|XP_009763824.1| PREDICTED: uncharacterized protein LOC104215670 [Nicotiana sylvestris]	697138179	XM_009624875.1	3546	0	PREDICTED: Nicotiana tomentosiformis uncharacterized LOC104114421 (LOC104114421), transcript variant X1, mRNA	--	--	--	--	--	--	--	--	PF13676//PF00931	TIR domain//NB-ARC domain	GO:0007165	signal transduction	GO:0043531//GO:0005515	ADP binding//protein binding	--	--	--	--
Cluster-14949.193861	4359	698502035	XP_009796687.1	1639	7.4e-180	PREDICTED: plastidal glycolate/glycerate translocator 1, chloroplastic [Nicotiana sylvestris]	697128991	XM_009620257.1	1072	0	PREDICTED: Nicotiana tomentosiformis plastidal glycolate/glycerate translocator 1, chloroplastic (LOC104110716), mRNA	--	--	--	--	Q9FVQ4	937	2.6e-99	Plastidal glycolate/glycerate translocator 1, chloroplastic OS=Arabidopsis thaliana GN=PLGG1 PE=2 SV=1	PF03788//PF00067//PF03598	LrgA family//Cytochrome P450//CO dehydrogenase/acetyl-CoA synthase complex beta subunit	GO:0015947//GO:0006084//GO:0055114	methane metabolic process//acetyl-CoA metabolic process//oxidation-reduction process	GO:0020037//GO:0018492//GO:0016705//GO:0005506	heme binding//carbon-monoxide dehydrogenase (acceptor) activity//oxidoreductase activity, acting on paired donors, with incorporation or reduction of molecular oxygen//iron ion binding	GO:0016021	integral component of membrane	--	--
Cluster-14949.257222	2893	697122353	XP_009615163.1	1635	1.4e-179	PREDICTED: aldehyde dehydrogenase family 7 member B4 [Nicotiana tomentosiformis]>gi|697122355|ref|XP_009615164.1| PREDICTED: aldehyde dehydrogenase family 7 member B4 [Nicotiana tomentosiformis]	698484903	XM_009790941.1	1254	0	PREDICTED: Nicotiana sylvestris aldehyde dehydrogenase family 7 member B4 (LOC104236891), transcript variant X1, mRNA	K14085	ALDH7A1	aldehyde dehydrogenase family 7 member A1	http://www.genome.jp/dbget-bin/www_bget?ko:K14085	Q9SYG7	1429	1.5e-156	Aldehyde dehydrogenase family 7 member B4 OS=Arabidopsis thaliana GN=ALDH7B4 PE=2 SV=3	PF00171	Aldehyde dehydrogenase family	GO:0008152//GO:0055114	metabolic process//oxidation-reduction process	GO:0016491	oxidoreductase activity	--	--	KOG2453	Aldehyde dehydrogenase
Cluster-14949.110615	3235	698543304	XP_009766698.1	762	2.7e-78	PREDICTED: G2/mitotic-specific cyclin-2-like [Nicotiana sylvestris]	698573988	XR_710601.1	2308	0	PREDICTED: Nicotiana sylvestris uncharacterized LOC104225451 (LOC104225451), transcript variant X4, ncRNA	K05868	CCNB	cyclin B	http://www.genome.jp/dbget-bin/www_bget?ko:K05868	P46277	632	4.5e-64	G2/mitotic-specific cyclin-1 OS=Medicago sativa subsp. varia PE=2 SV=1	PF02984	Cyclin, C-terminal domain	--	--	--	--	GO:0005634	nucleus	--	--
Cluster-14949.225975	2978	565342111	XP_006338205.1	1283	9.6e-139	PREDICTED: K(+) efflux antiporter 6-like [Solanum tuberosum]	697187345	XM_009604415.1	832	0	PREDICTED: Nicotiana tomentosiformis K(+) efflux antiporter 6-like (LOC104097795), transcript variant X4, mRNA	--	--	--	--	Q9ZUN3	831	3.5e-87	K(+) efflux antiporter 4 OS=Arabidopsis thaliana GN=KEA4 PE=2 SV=2	PF08638//PF11023//PF00999	Mediator complex subunit MED14//Zinc-ribbon containing domain//Sodium/hydrogen exchanger family	GO:0006812//GO:0055085//GO:0006885//GO:0006357	cation transport//transmembrane transport//regulation of pH//regulation of transcription from RNA polymerase II promoter	GO:0001104//GO:0015299	RNA polymerase II transcription cofactor activity//solute:proton antiporter activity	GO:0005887//GO:0016592//GO:0016021	integral component of plasma membrane//mediator complex//integral component of membrane	--	--
Cluster-14949.163090	869	698500845	XP_009796155.1	761	9.5e-79	PREDICTED: glutathione S-transferase T1-like [Nicotiana sylvestris]	697180830	XM_009601104.1	596	0	PREDICTED: Nicotiana tomentosiformis glutathione S-transferase T1-like (LOC104095052), mRNA	K00799	GST, gst	glutathione S-transferase	http://www.genome.jp/dbget-bin/www_bget?ko:K00799	Q9ZRT5	533	3.6e-53	Glutathione S-transferase T1 OS=Arabidopsis thaliana GN=GSTT1 PE=2 SV=1	--	--	--	--	--	--	--	--	KOG0867	Glutathione S-transferase
Cluster-14949.147914	5567	697141669	XP_009624950.1	3080	0	PREDICTED: kinesin-like protein KIF22 [Nicotiana tomentosiformis]	697141668	XM_009626655.1	1981	0	PREDICTED: Nicotiana tomentosiformis kinesin-like protein KIF22 (LOC104115925), mRNA	K10403	KIF22	kinesin family member 22	http://www.genome.jp/dbget-bin/www_bget?ko:K10403	Q3V300	413	1.9e-38	Kinesin-like protein KIF22 OS=Mus musculus GN=Kif22 PE=2 SV=2	PF16716//PF03791//PF05929//PF04111//PF08826//PF04013//PF04871//PF00225//PF06009//PF05190//PF08702	Bone marrow stromal antigen 2//KNOX2 domain//Phage capsid scaffolding protein (GPO) serine peptidase//Autophagy protein Apg6//DMPK coiled coil domain like//Putative SAM-dependent RNA methyltransferase//Uso1 / p115 like vesicle tethering protein, C terminal region//Kinesin motor domain//Laminin Domain II//MutS family domain IV//Fibrinogen alpha/beta chain family	GO:0009069//GO:0007165//GO:0006914//GO:0007017//GO:0009451//GO:0006298//GO:0051607//GO:0019069//GO:0016310//GO:0051258//GO:0015031//GO:0006886//GO:0030168//GO:0006468//GO:0008033//GO:0007018//GO:0007155	serine family amino acid metabolic process//signal transduction//autophagy//microtubule-based process//RNA modification//mismatch repair//defense response to virus//viral capsid assembly//phosphorylation//protein polymerization//protein transport//intracellular protein transport//platelet activation//protein phosphorylation//tRNA processing//microtubule-based movement//cell adhesion	GO:0005524//GO:0004674//GO:0005102//GO:0003677//GO:0008017//GO:0003777//GO:0008565//GO:0030983//GO:0008175//GO:0030674	ATP binding//protein serine/threonine kinase activity//receptor binding//DNA binding//microtubule binding//microtubule motor activity//protein transporter activity//mismatched DNA binding//tRNA methyltransferase activity//protein binding, bridging	GO:0005737//GO:0005874//GO:0016020//GO:0005634//GO:0045298//GO:0005577	cytoplasm//microtubule//membrane//nucleus//tubulin complex//fibrinogen complex	KOG0242	Kinesin-like protein
Cluster-14949.177918	2396	565400128	XP_006365584.1	851	9.6e-89	PREDICTED: uncharacterized protein LOC102598606 [Solanum tuberosum]	663681403	HG975522.1	41	1.74796e-09	Solanum lycopersicum chromosome ch10, complete genome	--	--	--	--	P92519	398	4.5e-37	Uncharacterized mitochondrial protein AtMg00810 OS=Arabidopsis thaliana GN=AtMg00810 PE=4 SV=1	--	--	--	--	--	--	--	--	--	--
Cluster-14949.128455	2191	697126107	XP_009617089.1	1178	1.1e-126	PREDICTED: non-structural maintenance of chromosomes element 1 homolog isoform X1 [Nicotiana tomentosiformis]	697126106	XM_009618794.1	932	0	PREDICTED: Nicotiana tomentosiformis non-structural maintenance of chromosomes element 1 homolog (LOC104109476), transcript variant X1, mRNA	--	--	--	--	Q6DGT7	168	1.9e-10	Non-structural maintenance of chromosomes element 1 homolog OS=Danio rerio GN=nsmce1 PE=2 SV=1	PF13639//PF02623//PF00628//PF07574	Ring finger domain//FliW protein//PHD-finger//Nse1 non-SMC component of SMC5-6 complex	GO:0006281//GO:0044780	DNA repair//bacterial-type flagellum assembly	GO:0005515//GO:0008270	protein binding//zinc ion binding	GO:0030915	Smc5-Smc6 complex	--	--
Cluster-14949.217543	2597	697181986	XP_009599990.1	1168	1.8e-125	PREDICTED: uncharacterized protein LOC104095546 [Nicotiana tomentosiformis]	698529811	XM_009763425.1	1075	0	PREDICTED: Nicotiana sylvestris uncharacterized LOC104213869 (LOC104213869), mRNA	--	--	--	--	--	--	--	--	PF01436	NHL repeat	--	--	GO:0005515	protein binding	--	--	--	--
Cluster-14949.150943	2689	698488559	XP_009790875.1	1834	1.1e-202	PREDICTED: probable WRKY transcription factor 20 isoform X1 [Nicotiana sylvestris]	698488561	XM_009792574.1	1007	0	PREDICTED: Nicotiana sylvestris probable WRKY transcription factor 20 (LOC104238255), transcript variant X2, mRNA	--	--	--	--	Q93WV0	749	1e-77	Probable WRKY transcription factor 20 OS=Arabidopsis thaliana GN=WRKY20 PE=2 SV=1	PF05365//PF03106	Ubiquinol-cytochrome C reductase, UQCRX/QCR9 like//WRKY DNA -binding domain	GO:0006122//GO:0006355	mitochondrial electron transport, ubiquinol to cytochrome c//regulation of transcription, DNA-templated	GO:0003700//GO:0043565	transcription factor activity, sequence-specific DNA binding//sequence-specific DNA binding	GO:0005750//GO:0005743//GO:0005667	mitochondrial respiratory chain complex III//mitochondrial inner membrane//transcription factor complex	--	--
Cluster-14949.188881	1459	698473564	XP_009784492.1	407	1.8e-37	PREDICTED: transcription initiation factor TFIID subunit 15b-like [Nicotiana sylvestris]	698473563	XM_009786190.1	1233	0	PREDICTED: Nicotiana sylvestris transcription initiation factor TFIID subunit 15b-like (LOC104232906), transcript variant X1, mRNA	K13098	TLS, FUS	RNA-binding protein FUS	http://www.genome.jp/dbget-bin/www_bget?ko:K13098	Q94KD0	303	2.9e-26	Transcription initiation factor TFIID subunit 15b OS=Arabidopsis thaliana GN=TAF15B PE=1 SV=1	PF00076	RNA recognition motif. (a.k.a. RRM, RBD, or RNP domain)	--	--	GO:0003676	nucleic acid binding	--	--	--	--
Cluster-14949.188888	3691	697094558	XP_009606905.1	1009	7e-107	PREDICTED: nuclear speckle splicing regulatory protein 1-like [Nicotiana tomentosiformis]	698454027	XM_009781778.1	783	0	PREDICTED: Nicotiana sylvestris nuclear speckle splicing regulatory protein 1-like (LOC104229194), transcript variant X2, mRNA	K13206	CCDC55	coiled-coil domain-containing protein 55	http://www.genome.jp/dbget-bin/www_bget?ko:K13206	Q5NCR9	208	7.5e-15	Nuclear speckle splicing regulatory protein 1 OS=Mus musculus GN=Nsrp1 PE=1 SV=1	PF09648	YycH protein	--	--	--	--	GO:0016021	integral component of membrane	KOG2117	Uncharacterized conserved protein
Cluster-14949.231290	3907	698585071	XP_009778545.1	2881	0	PREDICTED: nucleolar protein 14, partial [Nicotiana sylvestris]	698585070	XM_009780243.1	2574	0	PREDICTED: Nicotiana sylvestris nucleolar protein 14 (LOC104227877), partial mRNA	K14766	NOP14, UTP2	nucleolar protein 14	http://www.genome.jp/dbget-bin/www_bget?ko:K14766	P78316	397	9.6e-37	Nucleolar protein 14 OS=Homo sapiens GN=NOP14 PE=1 SV=3	PF04147	Nop14-like family	--	--	--	--	GO:0032040	small-subunit processome	KOG2147	Nucleolar protein involved in 40S ribosome biogenesis
Cluster-14949.211948	5055	698457109	XP_009780770.1	1418	3.6e-154	PREDICTED: outer envelope protein 64, chloroplastic, partial [Nicotiana sylvestris]	698457108	XM_009782468.1	796	0	PREDICTED: Nicotiana sylvestris outer envelope protein 64, chloroplastic (LOC104229767), partial mRNA	--	--	--	--	Q9LVH5	885	3.2e-93	Outer envelope protein 64, chloroplastic OS=Arabidopsis thaliana GN=OEP64 PE=1 SV=1	PF13414//PF02558//PF00515//PF14865//PF00002	TPR repeat//Ketopantoate reductase PanE/ApbA//Tetratricopeptide repeat//Macin//7 transmembrane receptor (Secretin family)	GO:0055114//GO:0006952//GO:0015940//GO:0007186	oxidation-reduction process//defense response//pantothenate biosynthetic process//G-protein coupled receptor signaling pathway	GO:0008677//GO:0005515//GO:0004930	2-dehydropantoate 2-reductase activity//protein binding//G-protein coupled receptor activity	GO:0016021	integral component of membrane	KOG1211	Amidases
Cluster-14949.255864	1171	697132121	XP_009620103.1	1505	6.8e-165	PREDICTED: probable pectate lyase 12 [Nicotiana tomentosiformis]	697132120	XM_009621808.1	1127	0	PREDICTED: Nicotiana tomentosiformis probable pectate lyase 12 (LOC104111984), mRNA	K01728	pel	pectate lyase	http://www.genome.jp/dbget-bin/www_bget?ko:K01728	Q9SCP2	1082	1.1e-116	Probable pectate lyase 12 OS=Arabidopsis thaliana GN=At3g53190 PE=2 SV=2	PF04137	Endoplasmic Reticulum Oxidoreductin 1 (ERO1)	GO:0055114	oxidation-reduction process	GO:0016671//GO:0003756	oxidoreductase activity, acting on a sulfur group of donors, disulfide as acceptor//protein disulfide isomerase activity	GO:0005783	endoplasmic reticulum	--	--
Cluster-14949.210979	3247	697113246	XP_009610506.1	248	1.1e-18	PREDICTED: uncharacterized protein LOC104104198 isoform X1 [Nicotiana tomentosiformis]>gi|697113248|ref|XP_009610507.1| PREDICTED: uncharacterized protein LOC104104198 isoform X1 [Nicotiana tomentosiformis]>gi|697113250|ref|XP_009610508.1| PREDICTED: uncharacterized protein LOC104104198 isoform X1 [Nicotiana tomentosiformis]	697113249	XM_009612213.1	264	2.57587e-133	PREDICTED: Nicotiana tomentosiformis E3 ubiquitin-protein ligase CHFR (LOC104104198), transcript variant X3, mRNA	--	--	--	--	--	--	--	--	--	--	--	--	--	--	--	--	--	--
Cluster-14949.229446	3185	698443992	XP_009765574.1	1485	3.9e-162	PREDICTED: F-box protein At5g52880 [Nicotiana sylvestris]	698443995	XM_009767280.1	1099	0	PREDICTED: Nicotiana sylvestris reticulon-like protein B2 (LOC104217125), mRNA	--	--	--	--	Q9SUR3	717	6.2e-74	Reticulon-like protein B1 OS=Arabidopsis thaliana GN=RTNLB1 PE=1 SV=1	PF00646//PF01925//PF15966//PF12937	F-box domain//Sulfite exporter TauE/SafE//F-box//F-box-like	--	--	GO:0005515	protein binding	GO:0016021	integral component of membrane	--	--
Cluster-14949.49571	1666	697179789	XP_009598866.1	819	3.4e-85	PREDICTED: NAC transcription factor 29-like [Nicotiana tomentosiformis]	697179788	XM_009600571.1	660	0	PREDICTED: Nicotiana tomentosiformis NAC transcription factor 29-like (LOC104094607), mRNA	--	--	--	--	O49255	675	2.4e-69	NAC transcription factor 29 OS=Arabidopsis thaliana GN=NAC029 PE=2 SV=1	PF02365	No apical meristem (NAM) protein	GO:0006355	regulation of transcription, DNA-templated	GO:0003677	DNA binding	--	--	--	--
Cluster-14949.145043	1255	697192106	XP_009605129.1	225	1.9e-16	PREDICTED: uncharacterized protein LOC104099745 [Nicotiana tomentosiformis]	--	--	--	--	--	--	--	--	--	--	--	--	--	--	--	--	--	--	--	--	--	--	--
Cluster-14949.81986	3107	698465344	XP_009782651.1	1670	1.3e-183	PREDICTED: uncharacterized protein LOC104231363 isoform X3 [Nicotiana sylvestris]	698465343	XM_009784349.1	1150	0	PREDICTED: Nicotiana sylvestris uncharacterized LOC104231363 (LOC104231363), transcript variant X7, mRNA	--	--	--	--	--	--	--	--	PF06464	DMAP1-binding Domain	--	--	GO:0008134	transcription factor binding	GO:0005667//GO:0005634	transcription factor complex//nucleus	--	--
Cluster-14949.144737	2331	697097995	XP_009624417.1	924	3.2e-97	PREDICTED: sphingoid long-chain bases kinase 2, mitochondrial isoform X1 [Nicotiana tomentosiformis]	697097996	XM_009626130.1	838	0	PREDICTED: Nicotiana tomentosiformis sphingoid long-chain bases kinase 2, mitochondrial (LOC104115477), transcript variant X2, mRNA	--	--	--	--	O82359	545	4e-54	Sphingoid long-chain bases kinase 2, mitochondrial OS=Arabidopsis thaliana GN=LCKB2 PE=2 SV=1	PF01513//PF00781//PF00609	ATP-NAD kinase//Diacylglycerol kinase catalytic domain//Diacylglycerol kinase accessory domain	GO:0046497//GO:0046486//GO:0006741//GO:0009395//GO:0008152//GO:0007205//GO:0006769	nicotinate nucleotide metabolic process//glycerolipid metabolic process//NADP biosynthetic process//phospholipid catabolic process//metabolic process//protein kinase C-activating G-protein coupled receptor signaling pathway//nicotinamide metabolic process	GO:0016301//GO:0004143//GO:0003951	kinase activity//diacylglycerol kinase activity//NAD+ kinase activity	--	--	--	--
Cluster-14949.68709	1490	--	--	--	--	--	697140159	XM_009625882.1	81	6.25781e-32	PREDICTED: Nicotiana tomentosiformis acyl-coenzyme A thioesterase 13-like (LOC104115290), mRNA	--	--	--	--	--	--	--	--	--	--	--	--	--	--	--	--	--	--
Cluster-14949.236943	2586	697133683	XP_009620887.1	1442	3e-157	PREDICTED: putative F-box protein At1g49610 [Nicotiana tomentosiformis]>gi|697133685|ref|XP_009620888.1| PREDICTED: putative F-box protein At1g49610 [Nicotiana tomentosiformis]>gi|697133687|ref|XP_009620889.1| PREDICTED: putative F-box protein At1g49610 [Nicotiana tomentosiformis]	697133686	XM_009622594.1	800	0	PREDICTED: Nicotiana tomentosiformis putative F-box protein At1g49610 (LOC104112619), transcript variant X3, mRNA	--	--	--	--	Q9FX89	254	2.4e-20	Putative F-box protein At1g49610 OS=Arabidopsis thaliana GN=At1g49610 PE=4 SV=2	PF01022//PF00642	Bacterial regulatory protein, arsR family//Zinc finger C-x8-C-x5-C-x3-H type (and similar)	GO:0006355	regulation of transcription, DNA-templated	GO:0046872//GO:0003700	metal ion binding//transcription factor activity, sequence-specific DNA binding	GO:0005667	transcription factor complex	--	--
Cluster-14949.74327	2211	698581554	XP_009777582.1	900	1.8e-94	PREDICTED: uncharacterized protein LOC104227122 [Nicotiana sylvestris]	698461213	XM_009783422.1	1627	0	PREDICTED: Nicotiana sylvestris uncharacterized LOC104230581 (LOC104230581), transcript variant X1, mRNA	--	--	--	--	--	--	--	--	PF00356//PF06005//PF06156//PF04977//PF07716	Bacterial regulatory proteins, lacI family//Protein of unknown function (DUF904)//Protein of unknown function (DUF972)//Septum formation initiator//Basic region leucine zipper	GO:0006355//GO:0007049//GO:0000917//GO:0043093//GO:0006260	regulation of transcription, DNA-templated//cell cycle//barrier septum assembly//FtsZ-dependent cytokinesis//DNA replication	GO:0043565//GO:0003700	sequence-specific DNA binding//transcription factor activity, sequence-specific DNA binding	GO:0005737//GO:0005667	cytoplasm//transcription factor complex	--	--
Cluster-14949.160863	3393	697123907	XP_009615950.1	529	3e-51	PREDICTED: putative 4-hydroxy-tetrahydrodipicolinate reductase 3, chloroplastic [Nicotiana tomentosiformis]	697123906	XM_009617655.1	748	0	PREDICTED: Nicotiana tomentosiformis putative 4-hydroxy-tetrahydrodipicolinate reductase 3, chloroplastic (LOC104108583), mRNA	K16908	CRR1	chloroplast NAD(P)H dehydrogenase	http://www.genome.jp/dbget-bin/www_bget?ko:K16908	Q9FJ82	447	1.3e-42	Dihydrodipicolinate reductase-like protein CRR1, chloroplastic OS=Arabidopsis thaliana GN=DAPB3 PE=2 SV=1	PF05052	MerE protein	GO:0015694	mercury ion transport	GO:0015097	mercury ion transmembrane transporter activity	GO:0016020	membrane	--	--
Cluster-14949.202436	2802	697155151	XP_009631812.1	1858	1.9e-205	PREDICTED: cyprosin-like [Nicotiana tomentosiformis]	697155150	XM_009633517.1	1033	0	PREDICTED: Nicotiana tomentosiformis cyprosin-like (LOC104121505), mRNA	K08245	E3.4.23.40	phytepsin	http://www.genome.jp/dbget-bin/www_bget?ko:K08245	Q42456	938	1.3e-99	Aspartic proteinase oryzasin-1 OS=Oryza sativa subsp. japonica GN=Os05g0567100 PE=2 SV=2	PF00026//PF05184	Eukaryotic aspartyl protease//Saposin-like type B, region 1	GO:0006508//GO:0006629	proteolysis//lipid metabolic process	GO:0004190	aspartic-type endopeptidase activity	--	--	KOG1339	Aspartyl protease
Cluster-14949.132735	2685	698537814	XP_009764947.1	1142	1.9e-122	PREDICTED: peptidyl-prolyl cis-trans isomerase FKBP65-like isoform X5 [Nicotiana sylvestris]	698537819	XM_009766647.1	677	0	PREDICTED: Nicotiana sylvestris 70 kDa peptidyl-prolyl isomerase-like (LOC104216567), transcript variant X7, mRNA	K09571	FKBP4_5	FK506-binding protein 4/5	http://www.genome.jp/dbget-bin/www_bget?ko:K09571	Q9FJL3	669	1.9e-68	Peptidyl-prolyl cis-trans isomerase FKBP65 OS=Arabidopsis thaliana GN=FKBP65 PE=1 SV=1	PF13174//PF13414//PF00254//PF13181//PF00515	Tetratricopeptide repeat//TPR repeat//FKBP-type peptidyl-prolyl cis-trans isomerase//Tetratricopeptide repeat//Tetratricopeptide repeat	GO:0006457	protein folding	GO:0005515	protein binding	--	--	KOG0543	FKBP-type peptidyl-prolyl cis-trans isomerase
Cluster-14949.172142	4386	698516379	XP_009803069.1	1985	5.6e-220	PREDICTED: calmodulin-binding transcription activator 4-like isoform X2 [Nicotiana sylvestris]	698516378	XM_009804767.1	1457	0	PREDICTED: Nicotiana sylvestris calmodulin-binding transcription activator 4-like (LOC104248500), transcript variant X2, mRNA	--	--	--	--	Q9FYG2	1126	3.2e-121	Calmodulin-binding transcription activator 4 OS=Arabidopsis thaliana GN=CMTA4 PE=1 SV=1	PF00612//PF16934//PF13606//PF00023//PF01833	IQ calmodulin-binding motif//Two-component Enterococcus faecalis cytolysin (EFC)//Ankyrin repeat//Ankyrin repeat//IPT/TIG domain	GO:0050830	defense response to Gram-positive bacterium	GO:0005515	protein binding	--	--	KOG0520	Uncharacterized conserved protein, contains IPT/TIG domain
Cluster-14949.206299	1736	697129117	XP_009618615.1	1452	1.4e-158	PREDICTED: uncharacterized protein LOC104110773 [Nicotiana tomentosiformis]	697129116	XM_009620320.1	1145	0	PREDICTED: Nicotiana tomentosiformis uncharacterized LOC104110773 (LOC104110773), mRNA	--	--	--	--	--	--	--	--	PF01960	ArgJ family	GO:0042967//GO:0006526	acyl-carrier-protein biosynthetic process//arginine biosynthetic process	GO:0004358	glutamate N-acetyltransferase activity	--	--	--	--
Cluster-14949.276374	625	460408020	XP_004249446.1	439	1.5e-41	PREDICTED: uridine nucleosidase 1-like [Solanum lycopersicum]	697129965	XM_009620748.1	399	0	PREDICTED: Nicotiana tomentosiformis uridine nucleosidase 1-like (LOC104111135), partial mRNA	K01240	URH1	uridine nucleosidase	http://www.genome.jp/dbget-bin/www_bget?ko:K01240	Q6ZJ05	374	7.1e-35	Probable uridine nucleosidase 1 OS=Oryza sativa subsp. japonica GN=URH1 PE=2 SV=1	--	--	--	--	--	--	--	--	--	--
Cluster-14949.137544	1344	698516962	XP_009803368.1	488	6.6e-47	PREDICTED: polyadenylate-binding protein-interacting protein 6-like [Nicotiana sylvestris]>gi|698516964|ref|XP_009803369.1| PREDICTED: polyadenylate-binding protein-interacting protein 6-like [Nicotiana sylvestris]>gi|698516966|ref|XP_009803370.1| PREDICTED: polyadenylate-binding protein-interacting protein 6-like [Nicotiana sylvestris]	697162707	XM_009591861.1	331	5.97399e-171	PREDICTED: Nicotiana tomentosiformis polyadenylate-binding protein-interacting protein 6 (LOC104087413), mRNA	--	--	--	--	--	--	--	--	--	--	--	--	--	--	--	--	--	--
Cluster-14949.106507	3696	698521803	XP_009757710.1	148	4.9e-07	PREDICTED: mitogen-activated protein kinase kinase kinase 7-like [Nicotiana sylvestris]	697127008	XM_009619238.1	564	0	PREDICTED: Nicotiana tomentosiformis protein SUPPRESSOR OF PHYA-105 1-like (LOC104109864), transcript variant X1, mRNA	--	--	--	--	--	--	--	--	--	--	--	--	--	--	--	--	--	--
Cluster-14949.146770	919	697137182	XP_009622682.1	433	1.1e-40	PREDICTED: probable serine/threonine-protein kinase NAK isoform X1 [Nicotiana tomentosiformis]	697137185	XM_009624389.1	738	0	PREDICTED: Nicotiana tomentosiformis probable serine/threonine-protein kinase NAK (LOC104114043), transcript variant X3, mRNA	--	--	--	--	--	--	--	--	--	--	--	--	--	--	--	--	--	--
Cluster-14949.242032	2833	565343622	XP_006338928.1	3751	0	PREDICTED: probable leucine-rich repeat receptor-like protein kinase At5g49770-like [Solanum tuberosum]	697182422	XM_009601921.1	2362	0	PREDICTED: Nicotiana tomentosiformis probable leucine-rich repeat receptor-like protein kinase At5g49770 (LOC104095729), mRNA	--	--	--	--	Q9LT96	1918	3e-213	Probable leucine-rich repeat receptor-like protein kinase At5g49770 OS=Arabidopsis thaliana GN=At5g49770 PE=2 SV=1	PF00069//PF07714//PF13855//PF00560	Protein kinase domain//Protein tyrosine kinase//Leucine rich repeat//Leucine Rich Repeat	GO:0006468	protein phosphorylation	GO:0005524//GO:0004672//GO:0005515	ATP binding//protein kinase activity//protein binding	--	--	--	--
Cluster-14949.88583	1214	697160950	XP_009589252.1	1070	2e-114	PREDICTED: probable sodium/metabolite cotransporter BASS3, chloroplastic isoform X2 [Nicotiana tomentosiformis]	697160949	XM_009590957.1	871	0	PREDICTED: Nicotiana tomentosiformis probable sodium/metabolite cotransporter BASS3, chloroplastic (LOC104086641), transcript variant X2, mRNA	K03453	TC.BASS	bile acid:Na+ symporter, BASS family	http://www.genome.jp/dbget-bin/www_bget?ko:K03453	Q8RXE8	838	2.2e-88	Probable sodium/metabolite cotransporter BASS3, chloroplastic OS=Arabidopsis thaliana GN=BASS3 PE=2 SV=1	PF01758	Sodium Bile acid symporter family	--	--	--	--	GO:0016020	membrane	--	--
Cluster-14949.147581	1056	697148735	XP_009628558.1	1138	2.2e-122	PREDICTED: tonoplast dicarboxylate transporter [Nicotiana tomentosiformis]	697148734	XM_009630263.1	822	0	PREDICTED: Nicotiana tomentosiformis tonoplast dicarboxylate transporter (LOC104118881), mRNA	K14445	SLC13A2_3_5	solute carrier family 13 (sodium-dependent dicarboxylate transporter), member 2/3/5	http://www.genome.jp/dbget-bin/www_bget?ko:K14445	Q8LG88	829	2.1e-87	Tonoplast dicarboxylate transporter OS=Arabidopsis thaliana GN=TDT PE=2 SV=2	PF03600//PF00939//PF03606//PF02447//PF02040	Citrate transporter//Sodium:sulfate symporter transmembrane region//C4-dicarboxylate anaerobic carrier//GntP family permease//Arsenical pump membrane protein	GO:0015725//GO:0006814//GO:0035429//GO:0015700//GO:0055085//GO:0006810	gluconate transport//sodium ion transport//gluconate transmembrane transport//arsenite transport//transmembrane transport//transport	GO:0015105//GO:0005215//GO:0015128	arsenite transmembrane transporter activity//transporter activity//gluconate transmembrane transporter activity	GO:0016021//GO:0016020	integral component of membrane//membrane	KOG1281	Na+/dicarboxylate, Na+/tricarboxylate and phosphate transporters
Cluster-14949.182347	1659	698435132	XP_009799942.1	1212	9.1e-131	PREDICTED: serine/threonine-protein phosphatase PP2A-2 catalytic subunit [Nicotiana sylvestris]	697139527	XM_009625559.1	872	0	PREDICTED: Nicotiana tomentosiformis serine/threonine-protein phosphatase PP2A-2 catalytic subunit (LOC104114994), transcript variant X2, mRNA	K04382	PPP2C	serine/threonine-protein phosphatase 2A catalytic subunit	http://www.genome.jp/dbget-bin/www_bget?ko:K04382	Q0DBD3	1197	7e-130	Serine/threonine-protein phosphatase PP2A-1 catalytic subunit OS=Oryza sativa subsp. japonica GN=PP2A1 PE=2 SV=1	--	--	--	--	--	--	--	--	KOG0371	Serine/threonine protein phosphatase 2A, catalytic subunit
Cluster-14949.132193	1983	698475927	XP_009785318.1	2309	6.8e-258	PREDICTED: probable mitochondrial chaperone BCS1-A, partial [Nicotiana sylvestris]	698475926	XM_009787016.1	1664	0	PREDICTED: Nicotiana sylvestris probable mitochondrial chaperone BCS1-A (LOC104233596), partial mRNA	--	--	--	--	Q9P6Q3	268	4.4e-22	Probable mitochondrial chaperone bcs1 OS=Schizosaccharomyces pombe (strain 972 / ATCC 24843) GN=SPAC644.07 PE=2 SV=1	PF00004//PF05496//PF13304//PF07728//PF00005//PF00910	ATPase family associated with various cellular activities (AAA)//Holliday junction DNA helicase ruvB N-terminus//AAA domain, putative AbiEii toxin, Type IV TA system//AAA domain (dynein-related subfamily)//ABC transporter//RNA helicase	GO:0006310//GO:0006281	DNA recombination//DNA repair	GO:0003723//GO:0009378//GO:0016887//GO:0003724//GO:0005524	RNA binding//four-way junction helicase activity//ATPase activity//RNA helicase activity//ATP binding	GO:0009379//GO:0005657	Holliday junction helicase complex//replication fork	--	--
Cluster-14949.68521	1822	--	--	--	--	--	698496702	XR_714637.1	1222	0	PREDICTED: Nicotiana sylvestris uncharacterized LOC104241162 (LOC104241162), transcript variant X2, ncRNA	--	--	--	--	--	--	--	--	--	--	--	--	--	--	--	--	--	--
Cluster-14949.112731	915	697115478	XP_009611658.1	227	8.3e-17	PREDICTED: hydrophobic protein RCI2B-like [Nicotiana tomentosiformis]	697115477	XM_009613363.1	550	0	PREDICTED: Nicotiana tomentosiformis hydrophobic protein RCI2B-like (LOC104105120), mRNA	--	--	--	--	Q9ZNS6	176	9.5e-12	Hydrophobic protein RCI2B OS=Arabidopsis thaliana GN=RCI2B PE=2 SV=1	PF01679	Proteolipid membrane potential modulator	--	--	--	--	GO:0016021	integral component of membrane	--	--
Cluster-14949.112733	2176	565363493	XP_006348471.1	1775	6.2e-196	PREDICTED: serine/threonine-protein kinase rio2-like [Solanum tuberosum]	697152005	XM_009631938.1	1654	0	PREDICTED: Nicotiana tomentosiformis serine/threonine-protein kinase rio2 (LOC104120205), transcript variant X2, mRNA	K07179	RIOK2	RIO kinase 2	http://www.genome.jp/dbget-bin/www_bget?ko:K07179	Q54T05	947	9e-101	Serine/threonine-protein kinase rio2 OS=Dictyostelium discoideum GN=rio2 PE=3 SV=1	PF06293//PF00069//PF09202	Lipopolysaccharide kinase (Kdo/WaaP) family//Protein kinase domain//Rio2, N-terminal	GO:0016310//GO:0006468//GO:0009069	phosphorylation//protein phosphorylation//serine family amino acid metabolic process	GO:0004672//GO:0004674//GO:0005524//GO:0016773	protein kinase activity//protein serine/threonine kinase activity//ATP binding//phosphotransferase activity, alcohol group as acceptor	GO:0016020	membrane	KOG2268	Serine/threonine protein kinase
Cluster-14949.260961	2167	2826769	CAA67119.1	495	1.7e-47	ACC oxidase [Nicotiana tabacum]	2826768	X98493.1	530	0	Nicotiana tabacum mRNA for ACC-oxidase (clone TEFE)	K05933	E1.14.17.4	aminocyclopropanecarboxylate oxidase	http://www.genome.jp/dbget-bin/www_bget?ko:K05933	Q08506	483	5.7e-47	1-aminocyclopropane-1-carboxylate oxidase 1 OS=Petunia hybrida GN=ACO1 PE=1 SV=1	PF03171//PF03810	2OG-Fe(II) oxygenase superfamily//Importin-beta N-terminal domain	GO:0006886//GO:0055114	intracellular protein transport//oxidation-reduction process	GO:0008536//GO:0016491	Ran GTPase binding//oxidoreductase activity	--	--	--	--
Cluster-14949.225814	498	698439660	XP_009758879.1	132	4.7e-06	PREDICTED: nuclear cap-binding protein subunit 2 [Nicotiana sylvestris]>gi|224460055|gb|ACN43578.1| nuclear cap-binding protein [Nicotiana tabacum]>gi|261866539|gb|ACY02034.1| cap binding protein 20 [Nicotiana tabacum]	698439659	XM_009760577.1	397	0	PREDICTED: Nicotiana sylvestris nuclear cap-binding protein subunit 2 (LOC104211511), mRNA	--	--	--	--	--	--	--	--	PF05416//PF06524	Southampton virus-type processing peptidase//NOA36 protein	GO:0006508	proteolysis	GO:0004197//GO:0008270	cysteine-type endopeptidase activity//zinc ion binding	GO:0005634	nucleus	--	--
Cluster-14949.269202	2258	697167256	XP_009592476.1	2096	3.9e-233	PREDICTED: alpha-L-fucosidase 2 [Nicotiana tomentosiformis]	698435296	XM_009801909.1	1398	0	PREDICTED: Nicotiana sylvestris alpha-L-fucosidase 2 (LOC104246145), transcript variant X1, mRNA	K15923	AXY8, FUC95A, afcA	alpha-L-fucosidase 2	http://www.genome.jp/dbget-bin/www_bget?ko:K15923	Q8L7W8	1169	1.7e-126	Alpha-L-fucosidase 2 OS=Arabidopsis thaliana GN=FUC95A PE=1 SV=1	--	--	--	--	--	--	--	--	--	--
Cluster-14949.247032	4401	698528883	XP_009761274.1	387	1.1e-34	PREDICTED: uncharacterized protein LOC104213467 isoform X2 [Nicotiana sylvestris]	697128922	XR_689523.1	714	0	PREDICTED: Nicotiana tomentosiformis uncharacterized LOC104110684 (LOC104110684), transcript variant X2, ncRNA	--	--	--	--	--	--	--	--	PF02902	Ulp1 protease family, C-terminal catalytic domain	GO:0006508	proteolysis	GO:0008234	cysteine-type peptidase activity	--	--	--	--
Cluster-14949.87764	1588	697143930	XP_009626087.1	671	4.7e-68	PREDICTED: elicitor-responsive protein 1 isoform X1 [Nicotiana tomentosiformis]	697143929	XM_009627792.1	423	0	PREDICTED: Nicotiana tomentosiformis elicitor-responsive protein 1 (LOC104116849), transcript variant X1, mRNA	--	--	--	--	A2WWV5	340	1.6e-30	Elicitor-responsive protein 1 OS=Oryza sativa subsp. indica GN=ERG1 PE=2 SV=2	PF00168	C2 domain	--	--	GO:0005515	protein binding	--	--	--	--
Cluster-14949.133279	3018	697183122	XP_009600581.1	1031	1.6e-109	PREDICTED: cyclic nucleotide-gated ion channel 1-like [Nicotiana tomentosiformis]>gi|697183124|ref|XP_009600582.1| PREDICTED: cyclic nucleotide-gated ion channel 1-like [Nicotiana tomentosiformis]	698583469	XM_009779794.1	920	0	PREDICTED: Nicotiana sylvestris cyclic nucleotide-gated ion channel 1-like (LOC104227537), mRNA	K05391	CNGF	cyclic nucleotide gated channel, other eukaryote	http://www.genome.jp/dbget-bin/www_bget?ko:K05391	O65717	873	4.8e-92	Cyclic nucleotide-gated ion channel 1 OS=Arabidopsis thaliana GN=CNGC1 PE=1 SV=1	PF04995	Heme exporter protein D (CcmD)	GO:0017004//GO:0015886	cytochrome complex assembly//heme transport	--	--	GO:0016021	integral component of membrane	--	--
Cluster-14949.193870	2477	698480194	XP_009787153.1	1231	8.5e-133	PREDICTED: chlorophyll a-b binding protein, chloroplastic [Nicotiana sylvestris]>gi|698567424|ref|XP_009773771.1| PREDICTED: chlorophyll a-b binding protein, chloroplastic [Nicotiana sylvestris]	698567423	XM_009775469.1	1132	0	PREDICTED: Nicotiana sylvestris chlorophyll a-b binding protein, chloroplastic (LOC104223932), mRNA	K08908	LHCA2	light-harvesting complex I chlorophyll a/b binding protein 2	http://www.genome.jp/dbget-bin/www_bget?ko:K08908	P10708	1205	1.2e-130	Chlorophyll a-b binding protein 7, chloroplastic OS=Solanum lycopersicum GN=CAB7 PE=3 SV=1	--	--	--	--	--	--	--	--	--	--
Cluster-14949.234495	2968	697127999	XP_009618049.1	1123	3.4e-120	PREDICTED: uncharacterized protein LOC104110292 isoform X1 [Nicotiana tomentosiformis]>gi|697128001|ref|XP_009618050.1| PREDICTED: uncharacterized protein LOC104110292 isoform X1 [Nicotiana tomentosiformis]	697128002	XM_009619756.1	670	0	PREDICTED: Nicotiana tomentosiformis uncharacterized LOC104110292 (LOC104110292), transcript variant X3, mRNA	--	--	--	--	--	--	--	--	PF03125	C. elegans Sre G protein-coupled chemoreceptor	GO:0007606	sensory perception of chemical stimulus	--	--	GO:0016021	integral component of membrane	--	--
Cluster-14949.138861	3753	697095340	XP_009610876.1	4099	0	PREDICTED: leucine-rich repeat receptor-like tyrosine-protein kinase At2g41820 [Nicotiana tomentosiformis]	697095339	XM_009612581.1	3198	0	PREDICTED: Nicotiana tomentosiformis leucine-rich repeat receptor-like tyrosine-protein kinase At2g41820 (LOC104104480), mRNA	--	--	--	--	O22938	2893	0	Leucine-rich repeat receptor-like tyrosine-protein kinase PXC3 OS=Arabidopsis thaliana GN=PXC3 PE=2 SV=1	PF00069//PF07714//PF13855//PF00560	Protein kinase domain//Protein tyrosine kinase//Leucine rich repeat//Leucine Rich Repeat	GO:0006468	protein phosphorylation	GO:0005524//GO:0004672//GO:0005515	ATP binding//protein kinase activity//protein binding	--	--	--	--
Cluster-14949.212932	2251	697120351	XP_009614147.1	1482	6.1e-162	PREDICTED: probable LRR receptor-like serine/threonine-protein kinase At1g06840 [Nicotiana tomentosiformis]	697120350	XM_009615852.1	948	0	PREDICTED: Nicotiana tomentosiformis probable LRR receptor-like serine/threonine-protein kinase At1g06840 (LOC104107126), mRNA	--	--	--	--	C0LGD7	663	7.9e-68	Probable LRR receptor-like serine/threonine-protein kinase At1g06840 OS=Arabidopsis thaliana GN=At1g06840 PE=2 SV=2	PF00069//PF07714//PF13855//PF00560	Protein kinase domain//Protein tyrosine kinase//Leucine rich repeat//Leucine Rich Repeat	GO:0006468	protein phosphorylation	GO:0004672//GO:0005524//GO:0005515	protein kinase activity//ATP binding//protein binding	--	--	--	--
Cluster-14949.109392	3598	698540786	XP_009765873.1	1504	2.7e-164	PREDICTED: golgin candidate 1 [Nicotiana sylvestris]	698540785	XM_009767571.1	1162	0	PREDICTED: Nicotiana sylvestris golgin candidate 1 (LOC104217343), mRNA	--	--	--	--	Q8S8N9	625	3.2e-63	Golgin candidate 1 OS=Arabidopsis thaliana GN=GC1 PE=2 SV=2	PF08702//PF03739//PF09726//PF10473//PF12761//PF08172	Fibrinogen alpha/beta chain family//Predicted permease YjgP/YjgQ family//Transmembrane protein//Leucine-rich repeats of kinetochore protein Cenp-F/LEK1//Actin cytoskeleton-regulatory complex protein END3//CASP C terminal	GO:0051258//GO:0006897//GO:0006891//GO:0030168//GO:0007165//GO:0007015	protein polymerization//endocytosis//intra-Golgi vesicle-mediated transport//platelet activation//signal transduction//actin filament organization	GO:0030674//GO:0008134//GO:0045502//GO:0005102//GO:0042803	protein binding, bridging//transcription factor binding//dynein binding//receptor binding//protein homodimerization activity	GO:0005577//GO:0030286//GO:0016021//GO:0005667//GO:0030173	fibrinogen complex//dynein complex//integral component of membrane//transcription factor complex//integral component of Golgi membrane	--	--
Cluster-14949.108255	4734	565377388	XP_006355166.1	3091	0	PREDICTED: subtilisin-like protease SDD1-like [Solanum tuberosum]	698507818	XM_009800922.1	2336	0	PREDICTED: Nicotiana sylvestris subtilisin-like protease (LOC104245330), mRNA	--	--	--	--	F4HYR6	2148	1.1e-239	Subtilisin-like protease SBT2.4 OS=Arabidopsis thaliana GN=SBT2.4 PE=1 SV=1	PF00082	Subtilase family	GO:0006508	proteolysis	GO:0004252	serine-type endopeptidase activity	--	--	--	--
Cluster-14949.163082	1379	697115245	XP_009611550.1	915	2.1e-96	PREDICTED: CDPK-related kinase 5 [Nicotiana tomentosiformis]	697115244	XM_009613255.1	1050	0	PREDICTED: Nicotiana tomentosiformis CDPK-related kinase 5 (LOC104105025), mRNA	K00924	E2.7.1.-	--	http://www.genome.jp/dbget-bin/www_bget?ko:K00924	P53681	767	4.2e-80	CDPK-related protein kinase OS=Daucus carota GN=CRK PE=2 SV=1	PF13405//PF00069//PF02985//PF13499//PF07714//PF00036	EF-hand domain//Protein kinase domain//HEAT repeat//EF-hand domain pair//Protein tyrosine kinase//EF hand	GO:0006468	protein phosphorylation	GO:0004672//GO:0005524//GO:0005509//GO:0005515	protein kinase activity//ATP binding//calcium ion binding//protein binding	--	--	--	--
Cluster-14949.256539	4685	697141809	XP_009625018.1	1287	5.2e-139	PREDICTED: vacuolar protein-sorting-associated protein 33 homolog [Nicotiana tomentosiformis]	698476444	XM_009787240.1	963	0	PREDICTED: Nicotiana sylvestris vacuolar protein-sorting-associated protein 33 homolog (LOC104233793), mRNA	--	--	--	--	Q94KJ7	1010	9.6e-108	Vacuolar protein-sorting-associated protein 33 homolog OS=Arabidopsis thaliana GN=VPS33 PE=1 SV=1	PF00995//PF04505	Sec1 family//Interferon-induced transmembrane protein	GO:0016192//GO:0009607//GO:0006904	vesicle-mediated transport//response to biotic stimulus//vesicle docking involved in exocytosis	--	--	GO:0016021	integral component of membrane	KOG1302	Vacuolar sorting protein VPS33/slp1 (Sec1 family)
Cluster-14949.102124	1395	697149138	XP_009628769.1	716	2.5e-73	PREDICTED: DCN1-like protein 2 [Nicotiana tomentosiformis]	697149137	XM_009630474.1	828	0	PREDICTED: Nicotiana tomentosiformis DCN1-like protein 2 (LOC104119066), mRNA	K17822	DCUN1D1_2	DCN1-like protein 1/2	http://www.genome.jp/dbget-bin/www_bget?ko:K17822	--	--	--	--	PF09360	Iron-binding zinc finger CDGSH type	--	--	GO:0051537	2 iron, 2 sulfur cluster binding	GO:0043231	intracellular membrane-bounded organelle	--	--
Cluster-14949.254882	3663	697136601	XP_009622380.1	2771	3.4e-311	PREDICTED: katanin p80 WD40 repeat-containing subunit B1 homolog {ECO:0000255|HAMAP-Rule:MF_03022}-like isoform X2 [Nicotiana tomentosiformis]	697136600	XM_009624085.1	1685	0	PREDICTED: Nicotiana tomentosiformis katanin p80 WD40 repeat-containing subunit B1 homolog {ECO:0000255|HAMAP-Rule:MF_03022}-like (LOC104113795), transcript variant X3, mRNA	K18643	KATNB1	katanin p80 WD40 repeat-containing subunit B1	http://www.genome.jp/dbget-bin/www_bget?ko:K18643	Q8H0T9	1083	2.6e-116	Katanin p80 WD40 repeat-containing subunit B1 homolog OS=Arabidopsis thaliana GN=At5g23430 PE=2 SV=3	PF00400	WD domain, G-beta repeat	--	--	GO:0005515	protein binding	--	--	--	--
Cluster-14949.254888	897	698526299	XP_009759980.1	1031	4.8e-110	PREDICTED: receptor-like protein kinase 5 [Nicotiana sylvestris]	698526298	XM_009761678.1	727	0	PREDICTED: Nicotiana sylvestris receptor-like protein kinase 5 (LOC104212428), mRNA	--	--	--	--	Q9SHI2	383	9.3e-36	Leucine-rich repeat receptor-like serine/threonine-protein kinase At1g17230 OS=Arabidopsis thaliana GN=At1g17230 PE=2 SV=2	PF00069//PF07714	Protein kinase domain//Protein tyrosine kinase	GO:0006468	protein phosphorylation	GO:0005524//GO:0004672	ATP binding//protein kinase activity	--	--	--	--
Cluster-14949.83424	2052	697141379	XP_009624806.1	773	9.1e-80	PREDICTED: protection of telomeres protein 1a-like isoform X1 [Nicotiana tomentosiformis]	697141383	XR_690685.1	471	0	PREDICTED: Nicotiana tomentosiformis protection of telomeres protein 1a-like (LOC104115803), transcript variant X4, misc_RNA	--	--	--	--	Q6NKX5	233	5.3e-18	Protection of telomeres protein 1b OS=Arabidopsis thaliana GN=POT1B PE=1 SV=1	PF16686//PF02765	ssDNA-binding domain of telomere protection protein//Telomeric single stranded DNA binding POT1/CDC13	GO:0000723	telomere maintenance	GO:0003677//GO:0043047	DNA binding//single-stranded telomeric DNA binding	GO:0000784	nuclear chromosome, telomeric region	--	--
Cluster-14949.38318	1130	697109478	XP_009608599.1	875	7.4e-92	PREDICTED: LOW QUALITY PROTEIN: uncharacterized protein LOC104102565 [Nicotiana tomentosiformis]	698563381	XM_009774378.1	1064	0	PREDICTED: Nicotiana sylvestris uncharacterized LOC104223026 (LOC104223026), mRNA	--	--	--	--	P05332	200	1.9e-14	Uncharacterized N-acetyltransferase p20 OS=Bacillus licheniformis GN=p20 PE=3 SV=1	PF00583//PF13508//PF13302	Acetyltransferase (GNAT) family//Acetyltransferase (GNAT) domain//Acetyltransferase (GNAT) domain	GO:0042967	acyl-carrier-protein biosynthetic process	GO:0008080	N-acetyltransferase activity	--	--	--	--
Cluster-14949.191683	407	169197	AAA33702.1	287	4.1e-24	Major Cab protein [Petunia x hybrida]	698466496	XM_009784620.1	269	4.98975e-137	PREDICTED: Nicotiana sylvestris chlorophyll a-b binding protein 50, chloroplastic (LOC104231604), mRNA	K08912	LHCB1	light-harvesting complex II chlorophyll a/b binding protein 1	http://www.genome.jp/dbget-bin/www_bget?ko:K08912	P04781	287	5.7e-25	Chlorophyll a-b binding protein 22R, chloroplastic OS=Petunia sp. GN=CAB22R PE=3 SV=1	PF10143	2,3-bisphosphoglycerate-independent phosphoglycerate mutase	GO:0006007	glucose catabolic process	GO:0046537//GO:0003824	2,3-bisphosphoglycerate-independent phosphoglycerate mutase activity//catalytic activity	--	--	--	--
Cluster-14949.277738	2370	697127462	XP_009617778.1	2097	3.1e-233	PREDICTED: (-)-germacrene D synthase-like [Nicotiana tomentosiformis]	697127461	XM_009619483.1	1216	0	PREDICTED: Nicotiana tomentosiformis (-)-germacrene D synthase-like (LOC104110062), mRNA	--	--	--	--	Q6Q3H3	1033	1e-110	(-)-germacrene D synthase OS=Vitis vinifera GN=VIT_19s0014g04930 PE=1 SV=1	PF03936//PF01397	Terpene synthase family, metal binding domain//Terpene synthase, N-terminal domain	GO:0008152	metabolic process	GO:0000287//GO:0016829//GO:0010333	magnesium ion binding//lyase activity//terpene synthase activity	--	--	--	--
Cluster-14949.256642	2753	697189703	XP_009603911.1	2249	8.6e-251	PREDICTED: multidrug and toxin extrusion protein 2-like [Nicotiana tomentosiformis]	698570875	XM_009776422.1	2603	0	PREDICTED: Nicotiana sylvestris multidrug and toxin extrusion protein 2-like (LOC104224732), mRNA	K03327	TC.MATE, SLC47A, norM, mdtK, dinF	multidrug resistance protein, MATE family	http://www.genome.jp/dbget-bin/www_bget?ko:K03327	Q3V050	598	3.3e-60	Multidrug and toxin extrusion protein 2 OS=Mus musculus GN=Slc47a2 PE=1 SV=1	PF01554	MatE	GO:0015893//GO:0055085//GO:0006855//GO:0006810	drug transport//transmembrane transport//drug transmembrane transport//transport	GO:0015297//GO:0015238	antiporter activity//drug transmembrane transporter activity	GO:0016020	membrane	--	--
Cluster-14949.90204	1050	464092871	CCF72394.1	686	5.7e-70	bHLH trascription factor [Nicotiana tabacum]>gi|464092884|emb|CCF72396.1| bHLH transcription factor [Nicotiana tabacum]	697156865	XM_009588892.1	898	0	PREDICTED: Nicotiana tomentosiformis transcription factor bHLH137 (LOC104084930), mRNA	--	--	--	--	Q93W88	181	2.9e-12	Transcription factor bHLH137 OS=Arabidopsis thaliana GN=BHLH137 PE=2 SV=1	--	--	--	--	--	--	--	--	--	--
Cluster-14949.191447	2862	697166771	XP_009592217.1	1612	6.5e-177	PREDICTED: magnesium-chelatase subunit ChlI, chloroplastic isoform X1 [Nicotiana tomentosiformis]	697166770	XM_009593922.1	1199	0	PREDICTED: Nicotiana tomentosiformis magnesium-chelatase subunit ChlI, chloroplastic (LOC104089103), transcript variant X1, mRNA	K03405	chlI, bchI	magnesium chelatase subunit I	http://www.genome.jp/dbget-bin/www_bget?ko:K03405	O22436	1584	1.6e-174	Magnesium-chelatase subunit ChlI, chloroplastic OS=Nicotiana tabacum GN=CHLI PE=2 SV=1	PF00158//PF07728//PF00910//PF00005//PF00493//PF00004	Sigma-54 interaction domain//AAA domain (dynein-related subfamily)//RNA helicase//ABC transporter//MCM2/3/5 family//ATPase family associated with various cellular activities (AAA)	GO:0006260//GO:0006355	DNA replication//regulation of transcription, DNA-templated	GO:0016887//GO:0003724//GO:0008134//GO:0005524//GO:0003677//GO:0003723	ATPase activity//RNA helicase activity//transcription factor binding//ATP binding//DNA binding//RNA binding	GO:0005667	transcription factor complex	--	--
Cluster-14949.188203	2626	697180117	XP_009599034.1	1328	5.1e-144	PREDICTED: probable transcriptional regulator SLK2, partial [Nicotiana tomentosiformis]	697180116	XM_009600739.1	1177	0	PREDICTED: Nicotiana tomentosiformis probable transcriptional regulator SLK2 (LOC104094754), partial mRNA	--	--	--	--	Q94BP0	1015	1.4e-108	Probable transcriptional regulator SLK2 OS=Arabidopsis thaliana GN=SLK2 PE=1 SV=1	--	--	--	--	--	--	--	--	--	--
Cluster-14949.197882	288	--	--	--	--	--	698494399	XM_009795098.1	286	1.20642e-146	PREDICTED: Nicotiana sylvestris repetitive proline-rich cell wall protein 1 (LOC104240277), mRNA	--	--	--	--	--	--	--	--	--	--	--	--	--	--	--	--	--	--
Cluster-14949.192317	1617	698438113	XP_009804550.1	1348	1.5e-146	PREDICTED: chlorophyll a-b binding protein CP29.1, chloroplastic-like [Nicotiana sylvestris]	698438112	XM_009806248.1	1016	0	PREDICTED: Nicotiana sylvestris chlorophyll a-b binding protein CP29.1, chloroplastic-like (LOC104249763), mRNA	K08915	LHCB4	light-harvesting complex II chlorophyll a/b binding protein 4	http://www.genome.jp/dbget-bin/www_bget?ko:K08915	Q07473	1172	5.4e-127	Chlorophyll a-b binding protein CP29.1, chloroplastic OS=Arabidopsis thaliana GN=LHCB4.1 PE=1 SV=1	--	--	--	--	--	--	--	--	--	--
Cluster-14949.292447	1361	697160752	XP_009589151.1	434	1.2e-40	PREDICTED: non-specific lipid-transfer protein 2 {ECO:0000303|PubMed:23913675}-like [Nicotiana tomentosiformis]	697160751	XM_009590856.1	563	0	PREDICTED: Nicotiana tomentosiformis non-specific lipid-transfer protein 2 {ECO:0000303|PubMed:23913675}-like (LOC104086559), mRNA	--	--	--	--	P82353	261	2e-21	Non-specific lipid-transfer protein 2 OS=Prunus armeniaca PE=1 SV=1	--	--	--	--	--	--	--	--	--	--
Cluster-14949.49569	1654	697179789	XP_009598866.1	1368	7.4e-149	PREDICTED: NAC transcription factor 29-like [Nicotiana tomentosiformis]	697179788	XM_009600571.1	1200	0	PREDICTED: Nicotiana tomentosiformis NAC transcription factor 29-like (LOC104094607), mRNA	--	--	--	--	O49255	829	3.3e-87	NAC transcription factor 29 OS=Arabidopsis thaliana GN=NAC029 PE=2 SV=1	PF02365	No apical meristem (NAM) protein	GO:0006355	regulation of transcription, DNA-templated	GO:0003677	DNA binding	--	--	--	--
Cluster-14949.192790	3351	698444347	XP_009766074.1	2266	1.1e-252	PREDICTED: flavonoid 3'-monooxygenase-like [Nicotiana sylvestris]	698444346	XM_009767772.1	2001	0	PREDICTED: Nicotiana sylvestris flavonoid 3'-monooxygenase-like (LOC104217496), mRNA	--	--	--	--	Q9SLN8	1029	4.3e-110	2-alkenal reductase (NADP(+)-dependent) OS=Nicotiana tabacum GN=DBR PE=1 SV=1	PF00067//PF00107	Cytochrome P450//Zinc-binding dehydrogenase	GO:0055114	oxidation-reduction process	GO:0020037//GO:0005506//GO:0016705	heme binding//iron ion binding//oxidoreductase activity, acting on paired donors, with incorporation or reduction of molecular oxygen	--	--	--	--
Cluster-14949.237792	1956	697151014	XP_009629717.1	594	4.9e-59	PREDICTED: probable tyrosine-protein phosphatase At1g05000 [Nicotiana tomentosiformis]	697151013	XM_009631422.1	486	0	PREDICTED: Nicotiana tomentosiformis probable tyrosine-protein phosphatase At1g05000 (LOC104119829), mRNA	K18045	SIW14, OCA3	tyrosine-protein phosphatase SIW14	http://www.genome.jp/dbget-bin/www_bget?ko:K18045	Q9ZVN4	315	1.6e-27	Probable tyrosine-protein phosphatase At1g05000 OS=Arabidopsis thaliana GN=At1g05000 PE=1 SV=1	--	--	--	--	--	--	--	--	--	--
Cluster-14949.64329	1108	--	--	--	--	--	--	--	--	--	--	--	--	--	--	--	--	--	--	--	--	--	--	--	--	--	--	--	--
Cluster-14949.131730	2300	697165829	XP_009591721.1	545	2.8e-53	PREDICTED: DNA-directed RNA polymerase III subunit RPC10-like [Nicotiana tomentosiformis]>gi|697165831|ref|XP_009591722.1| PREDICTED: DNA-directed RNA polymerase III subunit RPC10-like [Nicotiana tomentosiformis]>gi|697165833|ref|XP_009591723.1| PREDICTED: DNA-directed RNA polymerase III subunit RPC10-like [Nicotiana tomentosiformis]>gi|697165835|ref|XP_009591724.1| PREDICTED: DNA-directed RNA po…	697165828	XM_009593426.1	638	0	PREDICTED: Nicotiana tomentosiformis DNA-directed RNA polymerase III subunit RPC10-like (LOC104088703), transcript variant X1, mRNA	K03019	RPC11, POLR3K	DNA-directed RNA polymerase III subunit RPC11	http://www.genome.jp/dbget-bin/www_bget?ko:K03019	Q9CQZ7	197	8.8e-14	DNA-directed RNA polymerase III subunit RPC10 OS=Mus musculus GN=Polr3k PE=3 SV=1	PF01096	Transcription factor S-II (TFIIS)	GO:0006351	transcription, DNA-templated	GO:0008270//GO:0003676	zinc ion binding//nucleic acid binding	--	--	KOG2906	RNA polymerase III subunit C11
Cluster-14949.253713	2577	697136603	XP_009622381.1	859	1.2e-89	PREDICTED: katanin p80 WD40 repeat-containing subunit B1 homolog {ECO:0000255|HAMAP-Rule:MF_03022}-like isoform X3 [Nicotiana tomentosiformis]	697136598	XM_009624084.1	724	0	PREDICTED: Nicotiana tomentosiformis katanin p80 WD40 repeat-containing subunit B1 homolog {ECO:0000255|HAMAP-Rule:MF_03022}-like (LOC104113795), transcript variant X2, mRNA	K18643	KATNB1	katanin p80 WD40 repeat-containing subunit B1	http://www.genome.jp/dbget-bin/www_bget?ko:K18643	Q8H0T9	765	1.4e-79	Katanin p80 WD40 repeat-containing subunit B1 homolog OS=Arabidopsis thaliana GN=At5g23430 PE=2 SV=3	PF00400	WD domain, G-beta repeat	--	--	GO:0005515	protein binding	--	--	KOG0267	Microtubule severing protein katanin p80 subunit B (contains WD40 repeats)
Cluster-14949.234107	2525	697112507	XP_009610133.1	2871	0	PREDICTED: protein NRT1/ PTR FAMILY 4.5-like isoform X2 [Nicotiana tomentosiformis]	698521532	XM_009759271.1	2125	0	PREDICTED: Nicotiana sylvestris protein NRT1/ PTR FAMILY 4.5-like (LOC104210376), transcript variant X2, mRNA	--	--	--	--	Q8H157	1081	3e-116	Protein NRT1/ PTR FAMILY 4.6 OS=Arabidopsis thaliana GN=NPF4.6 PE=1 SV=1	PF01372//PF00854//PF06049	Melittin//POT family//Coagulation Factor V LSPD Repeat	GO:0007596//GO:0045859//GO:0006810	blood coagulation//regulation of protein kinase activity//transport	GO:0005215//GO:0004860	transporter activity//protein kinase inhibitor activity	GO:0005576//GO:0016020	extracellular region//membrane	--	--
Cluster-14949.168583	4364	698582685	XP_009777896.1	440	7.9e-41	PREDICTED: uncharacterized protein LOC104227363 isoform X1 [Nicotiana sylvestris]>gi|698582689|ref|XP_009777897.1| PREDICTED: uncharacterized protein LOC104227363 isoform X1 [Nicotiana sylvestris]>gi|698582692|ref|XP_009777898.1| PREDICTED: uncharacterized protein LOC104227363 isoform X1 [Nicotiana sylvestris]>gi|698582696|ref|XP_009777899.1| PREDICTED: uncharacterized protein LOC104227363 isofor…	697114673	XM_009612957.1	1120	0	PREDICTED: Nicotiana tomentosiformis rop guanine nucleotide exchange factor 12-like (LOC104104794), mRNA	--	--	--	--	--	--	--	--	PF12920//PF01925	TcdA/TcdB pore forming domain//Sulfite exporter TauE/SafE	GO:0009405	pathogenesis	--	--	GO:0016021	integral component of membrane	--	--
Cluster-14949.223654	873	698524426	XP_009759020.1	516	2.4e-50	PREDICTED: auxin-induced protein 15A-like [Nicotiana sylvestris]	697160923	XM_009590943.1	553	0	PREDICTED: Nicotiana tomentosiformis auxin-induced protein 15A-like (LOC104086626), mRNA	K14488	SAUR	SAUR family protein	http://www.genome.jp/dbget-bin/www_bget?ko:K14488	P33081	217	1.6e-16	Auxin-induced protein 15A OS=Glycine max PE=2 SV=1	PF02519	Auxin responsive protein	GO:0009733	response to auxin	--	--	--	--	--	--
Cluster-14949.147684	3857	697183883	XP_009600962.1	3145	0	PREDICTED: myosin-2 heavy chain isoform X2 [Nicotiana tomentosiformis]>gi|697183885|ref|XP_009600963.1| PREDICTED: myosin-2 heavy chain isoform X2 [Nicotiana tomentosiformis]	697183882	XM_009602667.1	3493	0	PREDICTED: Nicotiana tomentosiformis myosin-2 heavy chain (LOC104096310), transcript variant X2, mRNA	--	--	--	--	O13821	132	5.1e-06	Vacuolar protein sorting-associated protein 27 OS=Schizosaccharomyces pombe (strain 972 / ATCC 24843) GN=sst4 PE=3 SV=1	PF00515//PF07721//PF13414//PF03357//PF13181//PF10399	Tetratricopeptide repeat//Tetratricopeptide repeat//TPR repeat//Snf7//Tetratricopeptide repeat//Ubiquitinol-cytochrome C reductase Fe-S subunit TAT signal	GO:0015992//GO:0006118//GO:0006119//GO:0055114//GO:0007034	proton transport//obsolete electron transport//oxidative phosphorylation//oxidation-reduction process//vacuolar transport	GO:0042802//GO:0008121//GO:0005515	identical protein binding//ubiquinol-cytochrome-c reductase activity//protein binding	--	--	KOG1818	Membrane trafficking and cell signaling protein HRS, contains VHS and FYVE domains
Cluster-14949.202420	824	698507716	XP_009799186.1	781	4.3e-81	PREDICTED: peroxiredoxin Q, chloroplastic-like [Nicotiana sylvestris]	698507715	XM_009800884.1	662	0	PREDICTED: Nicotiana sylvestris peroxiredoxin Q, chloroplastic-like (LOC104245291), mRNA	K03564	BCP, PRXQ, DOT5	peroxiredoxin Q/BCP	http://www.genome.jp/dbget-bin/www_bget?ko:K03564	Q6QPJ6	735	1.3e-76	Peroxiredoxin Q, chloroplastic OS=Populus jackii GN=PRXQ PE=1 SV=1	PF08534//PF00578//PF00255	Redoxin//AhpC/TSA family//Glutathione peroxidase	GO:0006979//GO:0006749//GO:0006804//GO:0055114	response to oxidative stress//glutathione metabolic process//obsolete peroxidase reaction//oxidation-reduction process	GO:0016209//GO:0004602//GO:0016491	antioxidant activity//glutathione peroxidase activity//oxidoreductase activity	--	--	KOG0855	Alkyl hydroperoxide reductase, thiol specific antioxidant and related enzymes
Cluster-14949.194914	217	698526193	XP_009759927.1	369	6.7e-34	PREDICTED: oxygen-evolving enhancer protein 1, chloroplastic-like [Nicotiana sylvestris]	698526192	XM_009761625.1	208	2.00553e-103	PREDICTED: Nicotiana sylvestris oxygen-evolving enhancer protein 1, chloroplastic-like (LOC104212390), mRNA	K02716	psbO	photosystem II oxygen-evolving enhancer protein 1	http://www.genome.jp/dbget-bin/www_bget?ko:K02716	P26320	365	2.7e-34	Oxygen-evolving enhancer protein 1, chloroplastic OS=Solanum tuberosum GN=PSBO PE=2 SV=1	PF01716	Manganese-stabilising protein / photosystem II polypeptide	GO:0042549//GO:0015979	photosystem II stabilization//photosynthesis	GO:0005509	calcium ion binding	GO:0009523//GO:0009654//GO:0019898	photosystem II//photosystem II oxygen evolving complex//extrinsic component of membrane	--	--
Cluster-14949.189634	2502	721613599	XP_010240636.1	763	1.6e-78	PREDICTED: polyubiquitin isoform X1 [Brachypodium distachyon]>gi|721613705|ref|XP_010240784.1| PREDICTED: polyubiquitin isoform X1 [Brachypodium distachyon]	697150116	XM_009630973.1	480	0	PREDICTED: Nicotiana tomentosiformis ubiquitin-40S ribosomal protein S27a (LOC104119457), mRNA	K08770	UBC	ubiquitin C	http://www.genome.jp/dbget-bin/www_bget?ko:K08770	P0CH32	759	6.5e-79	Polyubiquitin 4 OS=Arabidopsis thaliana GN=UBQ4 PE=1 SV=1	PF14560//PF01599//PF00240	Ubiquitin-like domain//Ribosomal protein S27a//Ubiquitin family	GO:0042254//GO:0006412	ribosome biogenesis//translation	GO:0003735//GO:0005515	structural constituent of ribosome//protein binding	GO:0005840	ribosome	KOG0001	Ubiquitin and ubiquitin-like proteins
Cluster-14949.191878	252	698565471	XP_009773269.1	420	9.6e-40	PREDICTED: chlorophyll a-b binding protein 13, chloroplastic-like [Nicotiana sylvestris]	697189827	XM_009605678.1	180	8.71925e-88	PREDICTED: Nicotiana tomentosiformis chlorophyll a-b binding protein 13, chloroplastic-like (LOC104098850), mRNA	K08914	LHCB3	light-harvesting complex II chlorophyll a/b binding protein 3	http://www.genome.jp/dbget-bin/www_bget?ko:K08914	P27489	411	1.5e-39	Chlorophyll a-b binding protein 13, chloroplastic OS=Solanum lycopersicum GN=CAB13 PE=1 SV=1	PF10143	2,3-bisphosphoglycerate-independent phosphoglycerate mutase	GO:0006007	glucose catabolic process	GO:0046537//GO:0003824	2,3-bisphosphoglycerate-independent phosphoglycerate mutase activity//catalytic activity	--	--	--	--
Cluster-14949.161669	829	698540940	XP_009765924.1	719	6.7e-74	PREDICTED: HVA22-like protein e [Nicotiana sylvestris]	698540939	XM_009767622.1	697	0	PREDICTED: Nicotiana sylvestris HVA22-like protein e (LOC104217385), mRNA	K17279	REEP5_6	receptor expression-enhancing protein 5/6	http://www.genome.jp/dbget-bin/www_bget?ko:K17279	Q9FED2	444	7.3e-43	HVA22-like protein e OS=Arabidopsis thaliana GN=HVA22E PE=2 SV=1	--	--	--	--	--	--	--	--	KOG1725	Protein involved in membrane traffic (YOP1/TB2/DP1/HVA22 family)
Cluster-14949.84926	4020	697152778	XP_009630625.1	1227	4e-132	PREDICTED: neurochondrin isoform X1 [Nicotiana tomentosiformis]	697152777	XM_009632330.1	756	0	PREDICTED: Nicotiana tomentosiformis neurochondrin (LOC104120542), transcript variant X1, mRNA	--	--	--	--	Q2KJ97	131	6.9e-06	Neurochondrin OS=Bos taurus GN=NCDN PE=2 SV=1	--	--	--	--	--	--	--	--	KOG2611	Neurochondrin/leucine-rich protein (Neurochondrin)
Cluster-14949.233274	5008	697181589	XP_009599790.1	5337	0	PREDICTED: elongator complex protein 1 isoform X1 [Nicotiana tomentosiformis]>gi|697181591|ref|XP_009599791.1| PREDICTED: elongator complex protein 1 isoform X1 [Nicotiana tomentosiformis]	698496583	XM_009796030.1	3386	0	PREDICTED: Nicotiana sylvestris elongator complex protein 1 (LOC104241113), transcript variant X3, mRNA	K11373	ELP1, IKI3, IKBKAP	elongator complex protein 1	http://www.genome.jp/dbget-bin/www_bget?ko:K11373	Q9FNA4	3125	0	Elongator complex protein 1 OS=Arabidopsis thaliana GN=ELP1 PE=1 SV=1	PF01807	CHC2 zinc finger	GO:0006269//GO:0006260//GO:0006351	DNA replication, synthesis of RNA primer//DNA replication//transcription, DNA-templated	GO:0003677//GO:0008270//GO:0003896	DNA binding//zinc ion binding//DNA primase activity	GO:0005730//GO:0005657	nucleolus//replication fork	KOG1920	IkappaB kinase complex, IKAP component
Cluster-14949.146284	762	565358792	XP_006346209.1	345	1.4e-30	PREDICTED: uncharacterized protein LOC102579297 [Solanum tuberosum]	698523257	XR_707062.1	436	0	PREDICTED: Nicotiana sylvestris uncharacterized LOC104211129 (LOC104211129), ncRNA	--	--	--	--	--	--	--	--	PF15798	Proline-rich AKT1 substrate 1	GO:0048011//GO:0032007	neurotrophin TRK receptor signaling pathway//negative regulation of TOR signaling	--	--	--	--	--	--
Cluster-14949.17992	1092	697181433	XP_009599708.1	1385	5.2e-151	PREDICTED: uncharacterized protein LOC104095314 [Nicotiana tomentosiformis]	697181432	XM_009601413.1	1045	0	PREDICTED: Nicotiana tomentosiformis uncharacterized LOC104095314 (LOC104095314), mRNA	--	--	--	--	--	--	--	--	PF01036	Bacteriorhodopsin-like protein	--	--	--	--	GO:0016020	membrane	--	--
Cluster-14949.284913	2056	697107452	XP_009607560.1	1275	5.6e-138	PREDICTED: eukaryotic peptide chain release factor subunit 1-3-like [Nicotiana tomentosiformis]>gi|697107454|ref|XP_009607561.1| PREDICTED: eukaryotic peptide chain release factor subunit 1-3-like [Nicotiana tomentosiformis]	697107447	XM_009609263.1	808	0	PREDICTED: Nicotiana tomentosiformis uncharacterized LOC104101756 (LOC104101756), transcript variant X1, mRNA	K03265	ETF1, ERF1	peptide chain release factor subunit 1	http://www.genome.jp/dbget-bin/www_bget?ko:K03265	P35614	1135	1.3e-122	Eukaryotic peptide chain release factor subunit 1-3 OS=Arabidopsis thaliana GN=ERF1-3 PE=1 SV=1	--	--	--	--	--	--	--	--	KOG0688	Peptide chain release factor 1 (eRF1)
Cluster-14949.203419	3389	698492301	XP_009792507.1	913	8.8e-96	PREDICTED: putative GTP diphosphokinase RSH1, chloroplastic [Nicotiana sylvestris]	698492300	XM_009794205.1	537	0	PREDICTED: Nicotiana sylvestris putative GTP diphosphokinase RSH1, chloroplastic (LOC104239548), mRNA	--	--	--	--	F4JHA2	760	6.8e-79	Putative GTP diphosphokinase RSH1, chloroplastic OS=Arabidopsis thaliana GN=RSH1 PE=1 SV=1	PF05946//PF04607//PF03810	Toxin-coregulated pilus subunit TcpA//Region found in RelA / SpoT proteins//Importin-beta N-terminal domain	GO:0006886//GO:0015969//GO:0009405	intracellular protein transport//guanosine tetraphosphate metabolic process//pathogenesis	GO:0008536	Ran GTPase binding	GO:0009289//GO:0043230	pilus//extracellular organelle	KOG1157	Predicted guanosine polyphosphate pyrophosphohydrolase/synthase
Cluster-14949.196002	997	697124952	XP_009616484.1	593	3.3e-59	PREDICTED: 14 kDa proline-rich protein DC2.15-like [Nicotiana tomentosiformis]	697124951	XM_009618189.1	530	0	PREDICTED: Nicotiana tomentosiformis 14 kDa proline-rich protein DC2.15-like (LOC104109014), mRNA	--	--	--	--	P14009	275	3.4e-23	14 kDa proline-rich protein DC2.15 OS=Daucus carota PE=2 SV=1	--	--	--	--	--	--	--	--	--	--
Cluster-14949.171846	3866	697121465	XP_009614707.1	4418	0	PREDICTED: probably inactive leucine-rich repeat receptor-like protein kinase At3g28040 [Nicotiana tomentosiformis]	697121464	XM_009616412.1	3722	0	PREDICTED: Nicotiana tomentosiformis probably inactive leucine-rich repeat receptor-like protein kinase At3g28040 (LOC104107573), mRNA	--	--	--	--	Q9LY03	2658	6.3e-299	Probable LRR receptor-like serine/threonine-protein kinase IRK OS=Arabidopsis thaliana GN=IRK PE=1 SV=1	PF13855//PF00560//PF00069//PF07714	Leucine rich repeat//Leucine Rich Repeat//Protein kinase domain//Protein tyrosine kinase	GO:0006468	protein phosphorylation	GO:0004672//GO:0005524//GO:0005515	protein kinase activity//ATP binding//protein binding	--	--	--	--
Cluster-14949.137468	1195	697148354	XP_009628359.1	1317	4.4e-143	PREDICTED: probable 6-phosphogluconolactonase 1, partial [Nicotiana tomentosiformis]	697148353	XM_009630064.1	935	0	PREDICTED: Nicotiana tomentosiformis probable 6-phosphogluconolactonase 1 (LOC104118733), partial mRNA	K01057	PGLS, pgl, devB	6-phosphogluconolactonase	http://www.genome.jp/dbget-bin/www_bget?ko:K01057	Q9LMX8	959	2e-102	Probable 6-phosphogluconolactonase 1 OS=Arabidopsis thaliana GN=At1g13700 PE=2 SV=1	PF04198//PF01182	Putative sugar-binding domain//Glucosamine-6-phosphate isomerases/6-phosphogluconolactonase	GO:0005975	carbohydrate metabolic process	GO:0030246	carbohydrate binding	--	--	KOG3147	6-phosphogluconolactonase - like protein
Cluster-14949.268195	1273	697100912	XP_009593421.1	1686	7.6e-186	PREDICTED: histone-lysine N-methyltransferase, H3 lysine-9 specific SUVH6-like [Nicotiana tomentosiformis]>gi|697100914|ref|XP_009593425.1| PREDICTED: histone-lysine N-methyltransferase, H3 lysine-9 specific SUVH6-like [Nicotiana tomentosiformis]>gi|697100916|ref|XP_009593435.1| PREDICTED: histone-lysine N-methyltransferase, H3 lysine-9 specific SUVH6-like [Nicotiana tomentosiformis]>gi|697100918…	697100919	XM_009595156.1	671	0	PREDICTED: Nicotiana tomentosiformis histone-lysine N-methyltransferase, H3 lysine-9 specific SUVH6-like (LOC104090089), transcript variant X5, mRNA	K11420	EHMT	euchromatic histone-lysine N-methyltransferase	http://www.genome.jp/dbget-bin/www_bget?ko:K11420	Q8VZ17	384	1e-35	Histone-lysine N-methyltransferase, H3 lysine-9 specific SUVH6 OS=Arabidopsis thaliana GN=SUVH6 PE=2 SV=2	PF02182	SAD/SRA domain	--	--	GO:0042393	histone binding	--	--	--	--
Cluster-14949.237057	2050	--	--	--	--	--	698538181	XR_708561.1	1855	0	PREDICTED: Nicotiana sylvestris uncharacterized LOC104216644 (LOC104216644), transcript variant X29, misc_RNA	--	--	--	--	--	--	--	--	--	--	--	--	--	--	--	--	--	--
Cluster-14949.247496	736	698533437	XP_009763533.1	670	2.9e-68	PREDICTED: putative late blight resistance protein homolog R1B-12 [Nicotiana sylvestris]>gi|698533439|ref|XP_009763534.1| PREDICTED: putative late blight resistance protein homolog R1B-12 [Nicotiana sylvestris]>gi|698533441|ref|XP_009763535.1| PREDICTED: putative late blight resistance protein homolog R1B-12 [Nicotiana sylvestris]>gi|698533443|ref|XP_009763536.1| PREDICTED: putative late blight r…	698533451	XM_009765238.1	261	2.62171e-132	PREDICTED: Nicotiana sylvestris putative late blight resistance protein homolog R1B-12 (LOC104215429), transcript variant X9, mRNA	--	--	--	--	Q6L403	245	7.7e-20	Putative late blight resistance protein homolog R1B-17 OS=Solanum demissum GN=R1B-17 PE=3 SV=1	PF00931//PF01185	NB-ARC domain//Fungal hydrophobin	GO:0042546	cell wall biogenesis	GO:0043531//GO:0005199	ADP binding//structural constituent of cell wall	GO:0005618//GO:0009277	cell wall//fungal-type cell wall	--	--
Cluster-14949.166170	5922	147792513	CAN65627.1	2114	8.3e-235	hypothetical protein VITISV_032735 [Vitis vinifera]	663673454	HG975448.1	1353	0	Solanum pennellii chromosome ch09, complete genome	--	--	--	--	P10978	952	6.4e-101	Retrovirus-related Pol polyprotein from transposon TNT 1-94 OS=Nicotiana tabacum PE=2 SV=1	PF00098//PF00665//PF09231//PF13683//PF04988//PF02714	Zinc knuckle//Integrase core domain//Rice dwarf virus p3//Integrase core domain//A-kinase anchoring protein 95 (AKAP95)//Calcium-dependent channel, 7TM region, putative phosphate	GO:0015074	DNA integration	GO:0003676//GO:0003677//GO:0008270//GO:0005198	nucleic acid binding//DNA binding//zinc ion binding//structural molecule activity	GO:0005634//GO:0016020	nucleus//membrane	--	--
Cluster-14949.259881	4005	698566061	XP_009773406.1	1991	1e-220	PREDICTED: uncharacterized protein LOC104223639 isoform X1 [Nicotiana sylvestris]	698566074	XM_009775109.1	1235	0	PREDICTED: Nicotiana sylvestris uncharacterized LOC104223639 (LOC104223639), transcript variant X5, mRNA	K14486	K14486, ARF	auxin response factor	http://www.genome.jp/dbget-bin/www_bget?ko:K14486	Q9ZPY6	454	2.4e-43	Auxin response factor 11 OS=Arabidopsis thaliana GN=ARF11 PE=2 SV=3	PF06507//PF02362	Auxin response factor//B3 DNA binding domain	GO:0009725//GO:0006355	response to hormone//regulation of transcription, DNA-templated	GO:0003677	DNA binding	GO:0005634	nucleus	--	--
Cluster-14949.36298	3749	698522548	XP_009758093.1	1093	1.3e-116	PREDICTED: uncharacterized protein LOC104210819 [Nicotiana sylvestris]	697105333	XM_009608181.1	498	0	PREDICTED: Nicotiana tomentosiformis uncharacterized LOC104100838 (LOC104100838), mRNA	--	--	--	--	--	--	--	--	--	--	--	--	--	--	--	--	--	--
Cluster-14949.239213	1990	698494021	XP_009793237.1	1795	2.7e-198	PREDICTED: (RS)-norcoclaurine 6-O-methyltransferase-like [Nicotiana sylvestris]	698494020	XM_009794935.1	1271	0	PREDICTED: Nicotiana sylvestris (RS)-norcoclaurine 6-O-methyltransferase-like (LOC104240157), mRNA	--	--	--	--	Q6WUC1	669	1.4e-68	(RS)-norcoclaurine 6-O-methyltransferase OS=Papaver somniferum GN=PSOMT2 PE=1 SV=1	PF00891//PF15339//PF09339//PF08100	O-methyltransferase//Acrosome formation-associated factor//IclR helix-turn-helix domain//Dimerisation domain	GO:0006897//GO:0060478//GO:0007342//GO:0006355	endocytosis//acrosomal vesicle exocytosis//fusion of sperm to egg plasma membrane//regulation of transcription, DNA-templated	GO:0008171//GO:0003677//GO:0046983	O-methyltransferase activity//DNA binding//protein dimerization activity	GO:0005886	plasma membrane	--	--
Cluster-14949.209855	4155	700584314	NP_001289500.1	2216	8.7e-247	potassium channel KAT3-like [Nicotiana sylvestris]>gi|538280641|gb|AGU99205.1| potassium channel NKT6 [Nicotiana sylvestris]	698519756	XM_009806445.1	1939	0	PREDICTED: Nicotiana sylvestris potassium channel KAT3-like (LOC104249919), transcript variant X2, mRNA	--	--	--	--	Q39128	1658	6.2e-183	Potassium channel KAT1 OS=Arabidopsis thaliana GN=KAT1 PE=1 SV=2	PF01532//PF00520	Glycosyl hydrolase family 47//Ion transport protein	GO:0006811//GO:0055085//GO:0005975	ion transport//transmembrane transport//carbohydrate metabolic process	GO:0005509//GO:0004571//GO:0005216	calcium ion binding//mannosyl-oligosaccharide 1,2-alpha-mannosidase activity//ion channel activity	GO:0016020	membrane	--	--
Cluster-14949.235536	3829	697118406	XP_009613127.1	874	3.3e-91	PREDICTED: chorismate mutase 2 [Nicotiana tomentosiformis]	697118405	XM_009614832.1	636	0	PREDICTED: Nicotiana tomentosiformis chorismate mutase 2 (LOC104106309), mRNA	K01850	E5.4.99.5	chorismate mutase	http://www.genome.jp/dbget-bin/www_bget?ko:K01850	Q9S7H4	461	3.6e-44	Chorismate mutase 2 OS=Arabidopsis thaliana GN=CM2 PE=1 SV=1	PF01817//PF01193	Chorismate mutase type II//RNA polymerase Rpb3/Rpb11 dimerisation domain	GO:0006351//GO:0046417	transcription, DNA-templated//chorismate metabolic process	GO:0046983	protein dimerization activity	--	--	KOG0795	Chorismate mutase
Cluster-14949.209062	1341	697108242	XP_009607973.1	1964	4.7e-218	PREDICTED: dihydrolipoyl dehydrogenase 2, chloroplastic-like [Nicotiana tomentosiformis]	697108241	XM_009609678.1	1304	0	PREDICTED: Nicotiana tomentosiformis dihydrolipoyl dehydrogenase 2, chloroplastic-like (LOC104102072), mRNA	K00382	DLD, lpd, pdhD	dihydrolipoamide dehydrogenase	http://www.genome.jp/dbget-bin/www_bget?ko:K00382	A8MS68	1451	2e-159	Dihydrolipoyl dehydrogenase 1, chloroplastic OS=Arabidopsis thaliana GN=LPD1 PE=2 SV=1	PF07992//PF01134//PF00070//PF03721//PF12831//PF01494//PF01266//PF02737	Pyridine nucleotide-disulphide oxidoreductase//Glucose inhibited division protein A//Pyridine nucleotide-disulphide oxidoreductase//UDP-glucose/GDP-mannose dehydrogenase family, NAD binding domain//FAD dependent oxidoreductase//FAD binding domain//FAD dependent oxidoreductase//3-hydroxyacyl-CoA dehydrogenase, NAD binding domain	GO:0006631//GO:0006633//GO:0018874//GO:0006554//GO:0006574//GO:0006550//GO:0008033//GO:0006568//GO:0055114//GO:0006552	fatty acid metabolic process//fatty acid biosynthetic process//benzoate metabolic process//lysine catabolic process//valine catabolic process//isoleucine catabolic process//tRNA processing//tryptophan metabolic process//oxidation-reduction process//leucine catabolic process	GO:0003857//GO:0051287//GO:0050660//GO:0071949//GO:0016616//GO:0016491	3-hydroxyacyl-CoA dehydrogenase activity//NAD binding//flavin adenine dinucleotide binding//FAD binding//oxidoreductase activity, acting on the CH-OH group of donors, NAD or NADP as acceptor//oxidoreductase activity	--	--	KOG1335	Dihydrolipoamide dehydrogenase
Cluster-14949.195126	2232	697167256	XP_009592476.1	2373	2.9e-265	PREDICTED: alpha-L-fucosidase 2 [Nicotiana tomentosiformis]	697167255	XM_009594181.1	1683	0	PREDICTED: Nicotiana tomentosiformis alpha-L-fucosidase 2 (LOC104089320), mRNA	K15923	AXY8, FUC95A, afcA	alpha-L-fucosidase 2	http://www.genome.jp/dbget-bin/www_bget?ko:K15923	Q8L7W8	1328	6.1e-145	Alpha-L-fucosidase 2 OS=Arabidopsis thaliana GN=FUC95A PE=1 SV=1	--	--	--	--	--	--	--	--	--	--
Cluster-14949.186389	426	698506063	XP_009798442.1	352	1.2e-31	PREDICTED: uncharacterized protein LOC104244667 [Nicotiana sylvestris]	698506062	XM_009800140.1	426	0	PREDICTED: Nicotiana sylvestris uncharacterized LOC104244667 (LOC104244667), mRNA	--	--	--	--	--	--	--	--	PF06596	Photosystem II reaction centre X protein (PsbX)	GO:0015979	photosynthesis	--	--	GO:0009523//GO:0016020	photosystem II//membrane	--	--
Cluster-14949.205626	1834	697185466	XP_009601765.1	1118	8e-120	PREDICTED: transcription activator GLK1-like [Nicotiana tomentosiformis]	697185465	XM_009603470.1	913	0	PREDICTED: Nicotiana tomentosiformis transcription activator GLK1-like (LOC104096989), mRNA	--	--	--	--	Q9SIV3	370	6.1e-34	Transcription activator GLK1 OS=Arabidopsis thaliana GN=GLK1 PE=1 SV=2	PF06507	Auxin response factor	GO:0006355//GO:0009725	regulation of transcription, DNA-templated//response to hormone	GO:0003677	DNA binding	GO:0005634	nucleus	--	--
Cluster-14949.272778	1528	698481036	XP_009787534.1	1584	6.1e-174	PREDICTED: malonyl-CoA decarboxylase, mitochondrial isoform X1 [Nicotiana sylvestris]>gi|698481039|ref|XP_009787535.1| PREDICTED: malonyl-CoA decarboxylase, mitochondrial isoform X1 [Nicotiana sylvestris]	697138274	XM_009624920.1	959	0	PREDICTED: Nicotiana tomentosiformis malonyl-CoA decarboxylase, mitochondrial (LOC104114458), transcript variant X2, mRNA	K01578	MLYCD	malonyl-CoA decarboxylase	http://www.genome.jp/dbget-bin/www_bget?ko:K01578	P12617	609	9.8e-62	Malonyl-CoA decarboxylase, mitochondrial OS=Anser anser anser GN=MLYCD PE=1 SV=2	PF08797//PF05292	HIRAN domain//Malonyl-CoA decarboxylase (MCD)	GO:0019482//GO:0006633	beta-alanine metabolic process//fatty acid biosynthetic process	GO:0008270//GO:0050080//GO:0003676//GO:0016818	zinc ion binding//malonyl-CoA decarboxylase activity//nucleic acid binding//hydrolase activity, acting on acid anhydrides, in phosphorus-containing anhydrides	--	--	KOG3018	Malonyl-CoA decarboxylase
Cluster-14949.185352	3129	698477436	XP_009785936.1	3144	0	PREDICTED: phragmoplast orienting kinesin 2 [Nicotiana sylvestris]	698477435	XM_009787634.1	1508	0	PREDICTED: Nicotiana sylvestris phragmoplast orienting kinesin 2 (LOC104234134), mRNA	K10400	KIF15	kinesin family member 15	http://www.genome.jp/dbget-bin/www_bget?ko:K10400	Q27IK6	1953	2.9e-217	Phragmoplast orienting kinesin 2 OS=Arabidopsis thaliana GN=POK2 PE=2 SV=1	PF00225//PF02562//PF04851//PF06156	Kinesin motor domain//PhoH-like protein//Type III restriction enzyme, res subunit//Protein of unknown function (DUF972)	GO:0006260//GO:0007017//GO:0007018	DNA replication//microtubule-based process//microtubule-based movement	GO:0016787//GO:0005524//GO:0003777//GO:0008017//GO:0003677	hydrolase activity//ATP binding//microtubule motor activity//microtubule binding//DNA binding	GO:0045298//GO:0005874	tubulin complex//microtubule	--	--
Cluster-14949.304176	3044	697107610	XP_009607642.1	789	1.9e-81	PREDICTED: uncharacterized transporter C5D6.04 [Nicotiana tomentosiformis]>gi|697107612|ref|XP_009607643.1| PREDICTED: uncharacterized transporter C5D6.04 [Nicotiana tomentosiformis]	697107611	XM_009609348.1	452	0	PREDICTED: Nicotiana tomentosiformis uncharacterized transporter C5D6.04 (LOC104101824), transcript variant X2, mRNA	K07088	K07088	uncharacterized protein	http://www.genome.jp/dbget-bin/www_bget?ko:K07088	--	--	--	--	PF04421//PF03547	Mss4 protein//Membrane transport protein	GO:0043087//GO:0007264//GO:0055085	regulation of GTPase activity//small GTPase mediated signal transduction//transmembrane transport	GO:0005085	guanyl-nucleotide exchange factor activity	GO:0016021	integral component of membrane	--	--
Cluster-14949.78209	703	697189977	XP_009604053.1	694	4.5e-71	PREDICTED: 1-aminocyclopropane-1-carboxylate oxidase [Nicotiana tomentosiformis]	697189976	XM_009605758.1	626	0	PREDICTED: Nicotiana tomentosiformis 1-aminocyclopropane-1-carboxylate oxidase (LOC104098908), mRNA	K05933	E1.14.17.4	aminocyclopropanecarboxylate oxidase	http://www.genome.jp/dbget-bin/www_bget?ko:K05933	Q43792	672	2.2e-69	1-aminocyclopropane-1-carboxylate oxidase OS=Nicotiana tabacum GN=ACO PE=2 SV=1	PF03171	2OG-Fe(II) oxygenase superfamily	GO:0055114	oxidation-reduction process	GO:0016491	oxidoreductase activity	--	--	--	--
Cluster-14949.169895	3221	697147144	XP_009627725.1	3880	0	PREDICTED: clustered mitochondria protein homolog {ECO:0000255|HAMAP-Rule:MF_03013} isoform X1 [Nicotiana tomentosiformis]>gi|697147146|ref|XP_009627726.1| PREDICTED: clustered mitochondria protein homolog {ECO:0000255|HAMAP-Rule:MF_03013} isoform X1 [Nicotiana tomentosiformis]>gi|697147148|ref|XP_009627727.1| PREDICTED: clustered mitochondria protein homolog {ECO:0000255|HAMAP-Rule:MF_03013} iso…	697147149	XM_009629433.1	1750	0	PREDICTED: Nicotiana tomentosiformis clustered mitochondria protein homolog {ECO:0000255|HAMAP-Rule:MF_03013} (LOC104118223), transcript variant X4, mRNA	K03255	TIF31, CLU1	protein TIF31	http://www.genome.jp/dbget-bin/www_bget?ko:K03255	F4JKH6	1461	3.3e-160	Protein TSS OS=Arabidopsis thaliana GN=TSS PE=1 SV=1	--	--	--	--	--	--	--	--	KOG1839	Uncharacterized protein CLU1/cluA/TIF31 involved in mitochondrial morphology/distribution, also found associated with eIF-3
Cluster-14949.289118	2159	698575991	XP_009776096.1	1170	8.8e-126	PREDICTED: GDSL esterase/lipase At5g03980-like [Nicotiana sylvestris]	698575990	XM_009777794.1	866	0	PREDICTED: Nicotiana sylvestris GDSL esterase/lipase At5g03980-like (LOC104225916), mRNA	--	--	--	--	Q9LZB2	437	1.2e-41	GDSL esterase/lipase At5g03980 OS=Arabidopsis thaliana GN=At5g03980 PE=2 SV=1	PF00657//PF14972	GDSL-like Lipase/Acylhydrolase//Mitochondrial morphogenesis regulator	GO:0007005	mitochondrion organization	GO:0016788	hydrolase activity, acting on ester bonds	GO:0031305	integral component of mitochondrial inner membrane	--	--
Cluster-14949.291390	2629	697100804	XP_009592876.1	2883	0	PREDICTED: phosphate transporter PHO1 homolog 10 [Nicotiana tomentosiformis]	697100803	XM_009594581.1	1764	0	PREDICTED: Nicotiana tomentosiformis phosphate transporter PHO1 homolog 10 (LOC104089632), mRNA	--	--	--	--	Q6R8G0	1469	3.2e-161	Phosphate transporter PHO1 homolog 10 OS=Arabidopsis thaliana GN=PHO1-H10 PE=2 SV=1	PF03124//PF04336	EXS family//Protein of unknown function, DUF479	GO:0006633//GO:0015940	fatty acid biosynthetic process//pantothenate biosynthetic process	GO:0008770	[acyl-carrier-protein] phosphodiesterase activity	GO:0016021	integral component of membrane	--	--
Cluster-14949.229112	3766	698502548	XP_009796919.1	4519	0	PREDICTED: uncharacterized protein LOC104243434 isoform X1 [Nicotiana sylvestris]	698502549	XM_009798618.1	3245	0	PREDICTED: Nicotiana sylvestris uncharacterized LOC104243434 (LOC104243434), transcript variant X2, mRNA	--	--	--	--	Q803A0	349	3.4e-31	Protein Jade-1 OS=Danio rerio GN=jade1 PE=2 SV=1	PF00628//PF00130	PHD-finger//Phorbol esters/diacylglycerol binding domain (C1 domain)	GO:0035556	intracellular signal transduction	GO:0005515	protein binding	--	--	KOG0955	PHD finger protein BR140/LIN-49
Cluster-14949.265338	993	698527979	XP_009760838.1	558	3.7e-55	PREDICTED: ankyrin repeat protein SKIP35-like [Nicotiana sylvestris]>gi|698527981|ref|XP_009760839.1| PREDICTED: ankyrin repeat protein SKIP35-like [Nicotiana sylvestris]	698527978	XM_009762536.1	880	0	PREDICTED: Nicotiana sylvestris ankyrin repeat protein SKIP35-like (LOC104213106), transcript variant X1, mRNA	--	--	--	--	Q9M1Y3	211	9e-16	Ankyrin repeat protein SKIP35 OS=Arabidopsis thaliana GN=SKIP35 PE=1 SV=1	--	--	--	--	--	--	--	--	--	--
Cluster-14949.202562	917	698462013	XP_009781898.1	720	5.7e-74	PREDICTED: translocase of chloroplast 159, chloroplastic isoform X1 [Nicotiana sylvestris]	698462016	XM_009783597.1	823	0	PREDICTED: Nicotiana sylvestris translocase of chloroplast 159, chloroplastic (LOC104230719), transcript variant X2, mRNA	--	--	--	--	--	--	--	--	--	--	--	--	--	--	--	--	--	--
Cluster-14949.168805	1215	698461210	XP_009781723.1	1401	8.1e-153	PREDICTED: uncharacterized protein C13E7.11 [Nicotiana sylvestris]	698461209	XM_009783421.1	882	0	PREDICTED: Nicotiana sylvestris uncharacterized protein C13E7.11 (LOC104230579), mRNA	--	--	--	--	Q9FZ81	610	6e-62	RHOMBOID-like protein 12, mitochondrial OS=Arabidopsis thaliana GN=RBL12 PE=2 SV=1	PF01694//PF08551	Rhomboid family//Eukaryotic integral membrane protein (DUF1751)	GO:0006890	retrograde vesicle-mediated transport, Golgi to ER	GO:0004252	serine-type endopeptidase activity	GO:0016021	integral component of membrane	KOG2980	Integral membrane protease of the rhomboid family involved in different forms of regulated intramembrane proteolysis
Cluster-14949.288637	3619	565385306	XP_006358552.1	2526	8.6e-283	PREDICTED: pleiotropic drug resistance protein 3-like [Solanum tuberosum]	697169680	XM_009595442.1	2716	0	PREDICTED: Nicotiana tomentosiformis pleiotropic drug resistance protein 3 (LOC104090371), mRNA	--	--	--	--	Q5W274	2673	1.1e-300	Pleiotropic drug resistance protein 3 OS=Nicotiana tabacum GN=PDR3 PE=2 SV=1	PF05496//PF01637//PF03193//PF00910//PF00005//PF13304//PF01061//PF10662//PF00004//PF07728	Holliday junction DNA helicase ruvB N-terminus//Archaeal ATPase//Protein of unknown function, DUF258//RNA helicase//ABC transporter//AAA domain, putative AbiEii toxin, Type IV TA system//ABC-2 type transporter//Ethanolamine utilisation - propanediol utilisation//ATPase family associated with various cellular activities (AAA)//AAA domain (dynein-related subfamily)	GO:0006576//GO:0006281//GO:0006310	cellular biogenic amine metabolic process//DNA repair//DNA recombination	GO:0003724//GO:0016887//GO:0005524//GO:0003924//GO:0005525//GO:0009378//GO:0003723	RNA helicase activity//ATPase activity//ATP binding//GTPase activity//GTP binding//four-way junction helicase activity//RNA binding	GO:0016020//GO:0009379//GO:0005657	membrane//Holliday junction helicase complex//replication fork	--	--
Cluster-14949.228051	3648	697168056	XP_009592898.1	1851	1.6e-204	PREDICTED: lysine histidine transporter-like 8 [Nicotiana tomentosiformis]	697168055	XM_009594603.1	1388	0	PREDICTED: Nicotiana tomentosiformis lysine histidine transporter-like 8 (LOC104089660), mRNA	--	--	--	--	Q9SX98	1712	3e-189	Lysine histidine transporter-like 8 OS=Arabidopsis thaliana GN=AATL1 PE=1 SV=1	--	--	--	--	--	--	--	--	--	--
Cluster-14949.134498	1136	698576621	XP_009776263.1	335	3.1e-29	PREDICTED: pollen-specific leucine-rich repeat extensin-like protein 1 isoform X2 [Nicotiana sylvestris]	698576620	XM_009777961.1	863	0	PREDICTED: Nicotiana sylvestris pollen-specific leucine-rich repeat extensin-like protein 1 (LOC104226076), transcript variant X2, mRNA	--	--	--	--	--	--	--	--	PF02535//PF06459//PF02724//PF01080//PF00403//PF07382//PF01698	ZIP Zinc transporter//Ryanodine Receptor TM 4-6//CDC45-like protein//Presenilin//Heavy-metal-associated domain//Histone H1-like nucleoprotein HC2//Floricaula / Leafy protein	GO:0006270//GO:0030261//GO:0006816//GO:0006874//GO:0055085//GO:0006355//GO:0030001	DNA replication initiation//chromosome condensation//calcium ion transport//cellular calcium ion homeostasis//transmembrane transport//regulation of transcription, DNA-templated//metal ion transport	GO:0004190//GO:0046872//GO:0005219//GO:0003677//GO:0046873	aspartic-type endopeptidase activity//metal ion binding//ryanodine-sensitive calcium-release channel activity//DNA binding//metal ion transmembrane transporter activity	GO:0016021//GO:0016020//GO:0005622	integral component of membrane//membrane//intracellular	--	--
Cluster-14949.176613	1189	565372245	XP_006352706.1	1559	3.8e-171	PREDICTED: probable pectate lyase 10-like [Solanum tuberosum]	698509165	XM_009801515.1	1073	0	PREDICTED: Nicotiana sylvestris probable pectate lyase 8 (LOC104245827), mRNA	K01728	pel	pectate lyase	http://www.genome.jp/dbget-bin/www_bget?ko:K01728	Q9M8Z8	1329	2.5e-145	Probable pectate lyase 8 OS=Arabidopsis thaliana GN=At3g07010 PE=2 SV=1	--	--	--	--	--	--	--	--	--	--
Cluster-14949.187542	1170	697102768	XP_009602942.1	1380	2.1e-150	PREDICTED: rop guanine nucleotide exchange factor 7-like [Nicotiana tomentosiformis]	697102767	XM_009604647.1	1110	0	PREDICTED: Nicotiana tomentosiformis rop guanine nucleotide exchange factor 7-like (LOC104098000), mRNA	--	--	--	--	Q9LZN0	462	8.4e-45	Rop guanine nucleotide exchange factor 7 OS=Arabidopsis thaliana GN=ROPGEF7 PE=1 SV=1	PF03759//PF05053	PRONE (Plant-specific Rop nucleotide exchanger)//Menin	GO:0043087	regulation of GTPase activity	GO:0005089	Rho guanyl-nucleotide exchange factor activity	GO:0005634	nucleus	--	--
Cluster-14949.182356	5150	697132196	XP_009620140.1	4413	0	PREDICTED: coiled-coil domain-containing protein 132 [Nicotiana tomentosiformis]>gi|697132198|ref|XP_009620141.1| PREDICTED: coiled-coil domain-containing protein 132 [Nicotiana tomentosiformis]	697132197	XM_009621846.1	2593	0	PREDICTED: Nicotiana tomentosiformis coiled-coil domain-containing protein 132 (LOC104112023), transcript variant X2, mRNA	--	--	--	--	Q5ZKV9	460	6.3e-44	Syndetin OS=Gallus gallus GN=CCDC132 PE=2 SV=1	--	--	--	--	--	--	--	--	--	--
Cluster-14949.197645	2935	698553923	XP_009770072.1	1842	1.4e-203	PREDICTED: uncharacterized protein LOC104220818 isoform X3 [Nicotiana sylvestris]	697110804	XM_009610978.1	1133	0	PREDICTED: Nicotiana tomentosiformis uncharacterized LOC104103096 (LOC104103096), transcript variant X2, mRNA	--	--	--	--	Q6V9I6	930	1.1e-98	Histone deacetylase HDT1 OS=Solanum chacoense GN=HDT1 PE=2 SV=1	PF04147//PF13912//PF00400	Nop14-like family//C2H2-type zinc finger//WD domain, G-beta repeat	--	--	GO:0046872//GO:0005515	metal ion binding//protein binding	GO:0032040	small-subunit processome	--	--
Cluster-14949.260324	929	697145476	XP_009626877.1	1019	1.2e-108	PREDICTED: zinc finger protein 830 [Nicotiana tomentosiformis]>gi|697145478|ref|XP_009626878.1| PREDICTED: zinc finger protein 830 [Nicotiana tomentosiformis]	697145477	XM_009628583.1	793	0	PREDICTED: Nicotiana tomentosiformis zinc finger protein 830 (LOC104117519), transcript variant X2, mRNA	K13104	ZNF830, CCDC16	zinc finger protein 830	http://www.genome.jp/dbget-bin/www_bget?ko:K13104	--	--	--	--	--	--	--	--	--	--	--	--	--	--
Cluster-14949.296278	2001	697160349	XP_009588952.1	1595	4.3e-175	PREDICTED: uncharacterized protein LOC104086412 isoform X2 [Nicotiana tomentosiformis]	697160348	XM_009590657.1	1163	0	PREDICTED: Nicotiana tomentosiformis uncharacterized LOC104086412 (LOC104086412), transcript variant X2, mRNA	--	--	--	--	Q9FKL6	332	1.7e-29	Calmodulin-binding protein 60 B OS=Arabidopsis thaliana GN=CBP60B PE=2 SV=1	PF07887	Calmodulin binding protein-like	GO:0006950	response to stress	GO:0005516	calmodulin binding	--	--	--	--
Cluster-14949.157557	3890	697095561	XP_009611921.1	5162	0	PREDICTED: uncharacterized protein LOC104105362 [Nicotiana tomentosiformis]	697095560	XM_009613626.1	3422	0	PREDICTED: Nicotiana tomentosiformis uncharacterized LOC104105362 (LOC104105362), mRNA	--	--	--	--	Q9M3G7	281	2.7e-23	Serine/threonine-protein kinase ATM OS=Arabidopsis thaliana GN=ATM PE=2 SV=1	--	--	--	--	--	--	--	--	--	--
Cluster-14949.200765	2354	697166726	XP_009592192.1	1309	7.3e-142	PREDICTED: putative uncharacterized protein DDB_G0286901 [Nicotiana tomentosiformis]>gi|697166728|ref|XP_009592193.1| PREDICTED: putative uncharacterized protein DDB_G0286901 [Nicotiana tomentosiformis]	697166725	XM_009593897.1	1496	0	PREDICTED: Nicotiana tomentosiformis putative uncharacterized protein DDB_G0286901 (LOC104089083), transcript variant X1, mRNA	--	--	--	--	Q94BT9	148	4.3e-08	Copper transport protein ATX1 OS=Arabidopsis thaliana GN=ATX1 PE=1 SV=1	PF01478//PF00403//PF04889	Type IV leader peptidase family//Heavy-metal-associated domain//Cwf15/Cwc15 cell cycle control protein	GO:0000398//GO:0030001	mRNA splicing, via spliceosome//metal ion transport	GO:0004190//GO:0046872	aspartic-type endopeptidase activity//metal ion binding	GO:0005681//GO:0016020	spliceosomal complex//membrane	--	--
Cluster-14949.165959	2684	697135173	XP_009621636.1	759	5e-78	PREDICTED: uncharacterized protein LOC104113228 [Nicotiana tomentosiformis]	697135172	XM_009623341.1	615	0	PREDICTED: Nicotiana tomentosiformis uncharacterized LOC104113228 (LOC104113228), mRNA	--	--	--	--	P04165	367	2e-33	Cytochrome b OS=Zea mays GN=MT-CYB PE=3 SV=2	PF13180//PF00595	PDZ domain//PDZ domain (Also known as DHR or GLGF)	--	--	GO:0005515	protein binding	--	--	--	--
Cluster-14949.235851	5317	698584910	XP_009778501.1	2538	5.1e-284	PREDICTED: pentatricopeptide repeat-containing protein At5g61800 [Nicotiana sylvestris]	697191542	XM_009606542.1	1750	0	PREDICTED: Nicotiana tomentosiformis pentatricopeptide repeat-containing protein At5g61800 (LOC104099528), mRNA	--	--	--	--	Q9FLS9	1286	1.1e-139	Pentatricopeptide repeat-containing protein At5g61800 OS=Arabidopsis thaliana GN=PCMP-E8 PE=2 SV=1	PF13176//PF13414	Tetratricopeptide repeat//TPR repeat	--	--	GO:0005515	protein binding	--	--	--	--
Cluster-14949.182040	1635	56744284	AAW28563.1	948	3.7e-100	Alpha-expansin 1 precursor , putative [Solanum demissum]	697171167	XM_009596218.1	986	0	PREDICTED: Nicotiana tomentosiformis expansin-A4-like (LOC104090990), mRNA	--	--	--	--	A2Y5R6	884	1.4e-93	Expansin-A4 OS=Oryza sativa subsp. indica GN=EXPA4 PE=2 SV=1	--	--	--	--	--	--	--	--	--	--
Cluster-14949.120741	2072	697109670	XP_009608698.1	1331	1.8e-144	PREDICTED: F-box protein PP2-B10-like [Nicotiana tomentosiformis]	697109669	XM_009610403.1	1089	0	PREDICTED: Nicotiana tomentosiformis F-box protein PP2-B10-like (LOC104102639), mRNA	--	--	--	--	Q9ZVQ6	580	3.1e-58	F-box protein PP2-B10 OS=Arabidopsis thaliana GN=PP2B10 PE=1 SV=1	PF12937//PF05745//PF00646	F-box-like//Chlamydia 15 kDa cysteine-rich outer membrane protein (CRPA)//F-box domain	--	--	GO:0005515	protein binding	GO:0019867	outer membrane	--	--
Cluster-14949.166307	729	698490193	XP_009791601.1	240	2.1e-18	PREDICTED: serine/threonine-protein kinase pakF-like [Nicotiana sylvestris]	698490192	XM_009793299.1	558	0	PREDICTED: Nicotiana sylvestris serine/threonine-protein kinase pakF-like (LOC104238818), mRNA	--	--	--	--	--	--	--	--	PF07714	Protein tyrosine kinase	GO:0006468	protein phosphorylation	GO:0004672	protein kinase activity	--	--	--	--
Cluster-14949.152099	1341	697110218	XP_009608978.1	1958	2.3e-217	PREDICTED: GDSL esterase/lipase At5g03980-like [Nicotiana tomentosiformis]	697110217	XM_009610683.1	1194	0	PREDICTED: Nicotiana tomentosiformis GDSL esterase/lipase At5g03980-like (LOC104102841), mRNA	--	--	--	--	Q8RXT9	764	9.2e-80	GDSL esterase/lipase At1g28590 OS=Arabidopsis thaliana GN=At1g28590 PE=2 SV=2	PF00657	GDSL-like Lipase/Acylhydrolase	--	--	GO:0016788	hydrolase activity, acting on ester bonds	--	--	--	--
Cluster-14949.76583	936	697156601	XP_009587051.1	744	9.5e-77	PREDICTED: probable WRKY transcription factor 31 [Nicotiana tomentosiformis]	697156600	XM_009588756.1	864	0	PREDICTED: Nicotiana tomentosiformis probable WRKY transcription factor 31 (LOC104084806), mRNA	--	--	--	--	Q93WT0	253	1.1e-20	Probable WRKY transcription factor 31 OS=Arabidopsis thaliana GN=WRKY31 PE=2 SV=1	PF03106	WRKY DNA -binding domain	GO:0006355	regulation of transcription, DNA-templated	GO:0003700//GO:0043565	transcription factor activity, sequence-specific DNA binding//sequence-specific DNA binding	GO:0005667	transcription factor complex	--	--
Cluster-14949.202236	2957	698552366	XP_009769611.1	1897	6e-210	PREDICTED: uroporphyrinogen decarboxylase, chloroplastic [Nicotiana sylvestris]	698552365	XM_009771309.1	1515	0	PREDICTED: Nicotiana sylvestris uroporphyrinogen decarboxylase, chloroplastic (LOC104220438), mRNA	K01599	hemE, UROD	uroporphyrinogen decarboxylase	http://www.genome.jp/dbget-bin/www_bget?ko:K01599	O22886	1562	5.9e-172	Uroporphyrinogen decarboxylase 2, chloroplastic OS=Arabidopsis thaliana GN=HEME2 PE=2 SV=1	PF01208	Uroporphyrinogen decarboxylase (URO-D)	GO:0006779//GO:0015994	porphyrin-containing compound biosynthetic process//chlorophyll metabolic process	GO:0004853	uroporphyrinogen decarboxylase activity	--	--	KOG2872	Uroporphyrinogen decarboxylase
Cluster-14949.284399	2276	697183822	XP_009600932.1	1576	7.8e-173	PREDICTED: acylamino-acid-releasing enzyme-like [Nicotiana tomentosiformis]	697183821	XM_009602637.1	1002	0	PREDICTED: Nicotiana tomentosiformis acylamino-acid-releasing enzyme-like (LOC104096282), mRNA	K01303	APEH	acylaminoacyl-peptidase	http://www.genome.jp/dbget-bin/www_bget?ko:K01303	Q8R146	253	2.8e-20	Acylamino-acid-releasing enzyme OS=Mus musculus GN=Apeh PE=2 SV=3	--	--	--	--	--	--	--	--	--	--
Cluster-14949.250714	2734	698526660	XP_009760168.1	983	5.4e-104	PREDICTED: EKC/KEOPS complex subunit bud32-like isoform X1 [Nicotiana sylvestris]	698526661	XM_009761867.1	697	0	PREDICTED: Nicotiana sylvestris EKC/KEOPS complex subunit bud32-like (LOC104212565), transcript variant X2, mRNA	K08851	TP53RK, PRPK, BUD32	TP53 regulating kinase and related kinases	http://www.genome.jp/dbget-bin/www_bget?ko:K08851	Q54W07	436	2e-41	EKC/KEOPS complex subunit bud32 OS=Dictyostelium discoideum GN=bud32 PE=3 SV=1	PF03786//PF03497//PF06293//PF00069//PF00454//PF07714	D-mannonate dehydratase (UxuA)//Anthrax toxin LF subunit//Lipopolysaccharide kinase (Kdo/WaaP) family//Protein kinase domain//Phosphatidylinositol 3- and 4-kinase//Protein tyrosine kinase	GO:0006064//GO:0009405//GO:0006171//GO:0006468	glucuronate catabolic process//pathogenesis//cAMP biosynthetic process//protein phosphorylation	GO:0005524//GO:0004672//GO:0008927//GO:0008294//GO:0016773	ATP binding//protein kinase activity//mannonate dehydratase activity//calcium- and calmodulin-responsive adenylate cyclase activity//phosphotransferase activity, alcohol group as acceptor	GO:0016020//GO:0005576	membrane//extracellular region	KOG3087	Serine/threonine protein kinase
Cluster-14949.302707	3159	697149407	XP_009628914.1	1335	9.5e-145	PREDICTED: peroxisomal (S)-2-hydroxy-acid oxidase GLO1-like [Nicotiana tomentosiformis]>gi|697149409|ref|XP_009628915.1| PREDICTED: peroxisomal (S)-2-hydroxy-acid oxidase GLO1-like [Nicotiana tomentosiformis]	697149408	XM_009630620.1	979	0	PREDICTED: Nicotiana tomentosiformis peroxisomal (S)-2-hydroxy-acid oxidase GLO1-like (LOC104119186), transcript variant X2, mRNA	K11517	HAO	(S)-2-hydroxy-acid oxidase	http://www.genome.jp/dbget-bin/www_bget?ko:K11517	Q9LRR9	1179	1.6e-127	Peroxisomal (S)-2-hydroxy-acid oxidase GLO1 OS=Arabidopsis thaliana GN=GLO1 PE=1 SV=1	PF02581//PF03060//PF01180//PF01070//PF00478//PF00977//PF01645	Thiamine monophosphate synthase/TENI//Nitronate monooxygenase//Dihydroorotate dehydrogenase//FMN-dependent dehydrogenase//IMP dehydrogenase / GMP reductase domain//Histidine biosynthesis protein//Conserved region in glutamate synthase	GO:0055114//GO:0006807//GO:0000105//GO:0009228//GO:0006537	oxidation-reduction process//nitrogen compound metabolic process//histidine biosynthetic process//thiamine biosynthetic process//glutamate biosynthetic process	GO:0016638//GO:0003824//GO:0016627//GO:0016491//GO:0004789//GO:0018580//GO:0015930	oxidoreductase activity, acting on the CH-NH2 group of donors//catalytic activity//oxidoreductase activity, acting on the CH-CH group of donors//oxidoreductase activity//thiamine-phosphate diphosphorylase activity//nitronate monooxygenase activity//glutamate synthase activity	GO:0005737	cytoplasm	KOG0538	Glycolate oxidase
Cluster-14949.215709	2650	697190050	XP_009604083.1	950	3.5e-100	PREDICTED: uncharacterized protein LOC104098932 isoform X1 [Nicotiana tomentosiformis]	697190051	XM_009605790.1	851	0	PREDICTED: Nicotiana tomentosiformis uncharacterized LOC104098932 (LOC104098932), transcript variant X2, mRNA	--	--	--	--	--	--	--	--	PF00085	Thioredoxin	GO:0045454	cell redox homeostasis	--	--	--	--	--	--
Cluster-14949.193468	322	697120804	XP_009614370.1	255	1.6e-20	PREDICTED: protein CURVATURE THYLAKOID 1A, chloroplastic [Nicotiana tomentosiformis]	697120803	XM_009616075.1	315	1.03478e-162	PREDICTED: Nicotiana tomentosiformis protein CURVATURE THYLAKOID 1A, chloroplastic (LOC104107311), mRNA	--	--	--	--	--	--	--	--	--	--	--	--	--	--	--	--	--	--
Cluster-14949.231357	3338	698514979	XP_009802358.1	418	2.2e-38	PREDICTED: pentatricopeptide repeat-containing protein At1g52640, mitochondrial-like [Nicotiana sylvestris]>gi|698514981|ref|XP_009802359.1| PREDICTED: pentatricopeptide repeat-containing protein At1g52640, mitochondrial-like [Nicotiana sylvestris]>gi|698514983|ref|XP_009802360.1| PREDICTED: pentatricopeptide repeat-containing protein At1g52640, mitochondrial-like [Nicotiana sylvestris]>gi|698514…	698514986	XM_009804060.1	1225	0	PREDICTED: Nicotiana sylvestris pentatricopeptide repeat-containing protein At1g52640, mitochondrial-like (LOC104247912), transcript variant X5, mRNA	--	--	--	--	Q9SSR6	234	6.6e-18	Pentatricopeptide repeat-containing protein At1g52640, mitochondrial OS=Arabidopsis thaliana GN=At1g52640 PE=2 SV=1	--	--	--	--	--	--	--	--	--	--
Cluster-14949.195840	481	698518391	XP_009804068.1	338	5.9e-30	PREDICTED: chlorophyll a-b binding protein 4, chloroplastic-like [Nicotiana sylvestris]	698518390	XM_009805766.1	257	2.80059e-130	PREDICTED: Nicotiana sylvestris chlorophyll a-b binding protein 4, chloroplastic-like (LOC104249353), mRNA	K08910	LHCA4	light-harvesting complex I chlorophyll a/b binding protein 4	http://www.genome.jp/dbget-bin/www_bget?ko:K08910	P27521	207	1.3e-15	Chlorophyll a-b binding protein 4, chloroplastic OS=Arabidopsis thaliana GN=LHCA4 PE=1 SV=1	--	--	--	--	--	--	--	--	--	--
Cluster-14949.179741	1363	697167308	XP_009592505.1	520	1.3e-50	PREDICTED: ubiquitin-conjugating enzyme E2-23 kDa-like [Nicotiana tomentosiformis]>gi|697167310|ref|XP_009592506.1| PREDICTED: ubiquitin-conjugating enzyme E2-23 kDa-like [Nicotiana tomentosiformis]>gi|698496728|ref|XP_009794391.1| PREDICTED: ubiquitin-conjugating enzyme E2-23 kDa-like [Nicotiana sylvestris]>gi|698496730|ref|XP_009794393.1| PREDICTED: ubiquitin-conjugating enzyme E2-23 kDa-like […	698496729	XM_009796091.1	482	0	PREDICTED: Nicotiana sylvestris ubiquitin-conjugating enzyme E2-23 kDa-like (LOC104241171), transcript variant X2, mRNA	K10576	UBE2H, UBC8	ubiquitin-conjugating enzyme E2 H	http://www.genome.jp/dbget-bin/www_bget?ko:K10576	P42748	462	9.7e-45	Ubiquitin-conjugating enzyme E2 4 OS=Arabidopsis thaliana GN=UBC4 PE=2 SV=2	PF05773	RWD domain	--	--	GO:0005515	protein binding	--	--	KOG0416	Ubiquitin-protein ligase
Cluster-14949.190097	2364	698425315	XP_009785088.1	1546	2.4e-169	PREDICTED: fasciclin-like arabinogalactan protein 8 [Nicotiana sylvestris]	697192711	XM_009607156.1	1679	0	PREDICTED: Nicotiana tomentosiformis fasciclin-like arabinogalactan protein 8 (LOC104100001), mRNA	--	--	--	--	O22126	1101	1.4e-118	Fasciclin-like arabinogalactan protein 8 OS=Arabidopsis thaliana GN=FLA8 PE=1 SV=1	--	--	--	--	--	--	--	--	--	--
Cluster-14949.99866	1079	697107610	XP_009607642.1	525	2.7e-51	PREDICTED: uncharacterized transporter C5D6.04 [Nicotiana tomentosiformis]>gi|697107612|ref|XP_009607643.1| PREDICTED: uncharacterized transporter C5D6.04 [Nicotiana tomentosiformis]	697107611	XM_009609348.1	565	0	PREDICTED: Nicotiana tomentosiformis uncharacterized transporter C5D6.04 (LOC104101824), transcript variant X2, mRNA	K07088	K07088	uncharacterized protein	http://www.genome.jp/dbget-bin/www_bget?ko:K07088	--	--	--	--	PF03547//PF15088	Membrane transport protein//NADH dehydrogenase [ubiquinone] 1 subunit C1, mitochondrial	GO:0055085	transmembrane transport	--	--	GO:0005739//GO:0005747//GO:0016021	mitochondrion//mitochondrial respiratory chain complex I//integral component of membrane	--	--
Cluster-14949.167392	455	697143667	XP_009625951.1	347	5e-31	PREDICTED: shikimate kinase, chloroplastic [Nicotiana tomentosiformis]>gi|697143669|ref|XP_009625952.1| PREDICTED: shikimate kinase, chloroplastic [Nicotiana tomentosiformis]	697143666	XM_009627656.1	393	0	PREDICTED: Nicotiana tomentosiformis shikimate kinase, chloroplastic (LOC104116737), transcript variant X1, mRNA	K00891	E2.7.1.71, aroK, aroL	shikimate kinase	http://www.genome.jp/dbget-bin/www_bget?ko:K00891	Q00497	295	7.5e-26	Shikimate kinase, chloroplastic OS=Solanum lycopersicum GN=SK PE=1 SV=1	--	--	--	--	--	--	--	--	--	--
Cluster-14949.167390	456	697143667	XP_009625951.1	347	5e-31	PREDICTED: shikimate kinase, chloroplastic [Nicotiana tomentosiformis]>gi|697143669|ref|XP_009625952.1| PREDICTED: shikimate kinase, chloroplastic [Nicotiana tomentosiformis]	697143666	XM_009627656.1	393	0	PREDICTED: Nicotiana tomentosiformis shikimate kinase, chloroplastic (LOC104116737), transcript variant X1, mRNA	K00891	E2.7.1.71, aroK, aroL	shikimate kinase	http://www.genome.jp/dbget-bin/www_bget?ko:K00891	Q00497	295	7.5e-26	Shikimate kinase, chloroplastic OS=Solanum lycopersicum GN=SK PE=1 SV=1	--	--	--	--	--	--	--	--	--	--
Cluster-14949.93504	2512	698554166	XP_009770143.1	349	1.6e-30	PREDICTED: serine/threonine-protein phosphatase 7 long form homolog [Nicotiana sylvestris]>gi|698554172|ref|XP_009770144.1| PREDICTED: serine/threonine-protein phosphatase 7 long form homolog [Nicotiana sylvestris]>gi|698554176|ref|XP_009770145.1| PREDICTED: serine/threonine-protein phosphatase 7 long form homolog [Nicotiana sylvestris]	697130935	XR_689731.1	1861	0	PREDICTED: Nicotiana tomentosiformis uncharacterized LOC104111516 (LOC104111516), transcript variant X3, ncRNA	--	--	--	--	Q9LNG5	228	2.4e-17	Serine/threonine-protein phosphatase 7 long form homolog OS=Arabidopsis thaliana GN=At1g48120 PE=2 SV=1	--	--	--	--	--	--	--	--	--	--
Cluster-14949.133212	2094	698501109	XP_009796272.1	2677	1.5e-300	PREDICTED: tonoplast dicarboxylate transporter [Nicotiana sylvestris]	698501108	XM_009797970.1	2020	0	PREDICTED: Nicotiana sylvestris tonoplast dicarboxylate transporter (LOC104242854), mRNA	K14445	SLC13A2_3_5	solute carrier family 13 (sodium-dependent dicarboxylate transporter), member 2/3/5	http://www.genome.jp/dbget-bin/www_bget?ko:K14445	Q8LG88	1872	4.8e-208	Tonoplast dicarboxylate transporter OS=Arabidopsis thaliana GN=TDT PE=2 SV=2	PF00939//PF03600	Sodium:sulfate symporter transmembrane region//Citrate transporter	GO:0006810//GO:0055085//GO:0006814	transport//transmembrane transport//sodium ion transport	GO:0005215	transporter activity	GO:0016020//GO:0016021	membrane//integral component of membrane	KOG1281	Na+/dicarboxylate, Na+/tricarboxylate and phosphate transporters
Cluster-14949.221343	4320	697139040	XP_009623605.1	2641	4.7e-296	PREDICTED: filament-like plant protein 3 [Nicotiana tomentosiformis]>gi|697139042|ref|XP_009623606.1| PREDICTED: filament-like plant protein 3 [Nicotiana tomentosiformis]>gi|697139044|ref|XP_009623607.1| PREDICTED: filament-like plant protein 3 [Nicotiana tomentosiformis]>gi|697139046|ref|XP_009623608.1| PREDICTED: filament-like plant protein 3 [Nicotiana tomentosiformis]>gi|697139048|ref|XP_0096…	697139047	XM_009625314.1	1806	0	PREDICTED: Nicotiana tomentosiformis filament-like plant protein 3 (LOC104114785), transcript variant X5, mRNA	--	--	--	--	Q8LLE5	731	2e-75	Filament-like plant protein (Fragment) OS=Solanum lycopersicum GN=FPP PE=1 SV=1	PF06009//PF04728//PF16251//PF10473//PF16716	Laminin Domain II//Lipoprotein leucine-zipper//Nucleic acid-binding domain (NAR)//Leucine-rich repeats of kinetochore protein Cenp-F/LEK1//Bone marrow stromal antigen 2	GO:0051607//GO:0007155	defense response to virus//cell adhesion	GO:0045502//GO:0042803//GO:0008134//GO:0003676	dynein binding//protein homodimerization activity//transcription factor binding//nucleic acid binding	GO:0005667//GO:0019867//GO:0030286	transcription factor complex//outer membrane//dynein complex	--	--
Cluster-14949.236273	1519	698492448	XP_009792572.1	312	1.9e-26	PREDICTED: protein TIFY 8 [Nicotiana sylvestris]	698492447	XM_009794270.1	656	0	PREDICTED: Nicotiana sylvestris protein TIFY 8 (LOC104239595), mRNA	--	--	--	--	--	--	--	--	PF00998	Viral RNA dependent RNA polymerase	GO:0006144//GO:0039694	purine nucleobase metabolic process//viral RNA genome replication	GO:0003968//GO:0003723	RNA-directed RNA polymerase activity//RNA binding	GO:0031379	RNA-directed RNA polymerase complex	--	--
Cluster-14949.175635	2682	661898382	CDO98349.1	2255	1.7e-251	unnamed protein product [Coffea canephora]	697093590	XM_009618399.1	2010	0	PREDICTED: Nicotiana tomentosiformis phosphoethanolamine N-methyltransferase 1-like (LOC104109150), mRNA	K05929	E2.1.1.103, NMT	phosphoethanolamine N-methyltransferase	http://www.genome.jp/dbget-bin/www_bget?ko:K05929	Q9FR44	2135	1.9e-238	Phosphoethanolamine N-methyltransferase 1 OS=Arabidopsis thaliana GN=NMT1 PE=1 SV=1	PF05401//PF05724//PF01728//PF01209//PF02390//PF09445//PF08241//PF00891//PF01135//PF05891//PF08123//PF05175	Nodulation protein S (NodS)//Thiopurine S-methyltransferase (TPMT)//FtsJ-like methyltransferase//ubiE/COQ5 methyltransferase family//Putative methyltransferase//RNA cap guanine-N2 methyltransferase//Methyltransferase domain//O-methyltransferase//Protein-L-isoaspartate(D-aspartate) O-methyltransferase (PCMT)//AdoMet dependent proline di-methyltransferase//Histone methylation protein DOT1//Methyltr…	GO:0009452//GO:0032259//GO:0006479//GO:0001510//GO:0006464//GO:0046500//GO:0008152//GO:0009312//GO:0008033//GO:0009877//GO:0006554//GO:0006480//GO:0009451//GO:0006400	7-methylguanosine RNA capping//methylation//protein methylation//RNA methylation//cellular protein modification process//S-adenosylmethionine metabolic process//metabolic process//oligosaccharide biosynthetic process//tRNA processing//nodulation//lysine catabolic process//N-terminal protein amino acid methylation//RNA modification//tRNA modification	GO:0008171//GO:0008176//GO:0004719//GO:0008168//GO:0018024//GO:0008757	O-methyltransferase activity//tRNA (guanine-N7-)-methyltransferase activity//protein-L-isoaspartate (D-aspartate) O-methyltransferase activity//methyltransferase activity//histone-lysine N-methyltransferase activity//S-adenosylmethionine-dependent methyltransferase activity	--	--	--	--
Cluster-14949.206698	1066	698526043	XP_009759850.1	1330	1.2e-144	PREDICTED: chlorophyll a-b binding protein, chloroplastic [Nicotiana sylvestris]	698526042	XM_009761548.1	855	0	PREDICTED: Nicotiana sylvestris chlorophyll a-b binding protein, chloroplastic (LOC104212328), mRNA	K08908	LHCA2	light-harvesting complex I chlorophyll a/b binding protein 2	http://www.genome.jp/dbget-bin/www_bget?ko:K08908	P13869	813	1.5e-85	Chlorophyll a-b binding protein, chloroplastic OS=Petunia hybrida PE=2 SV=1	--	--	--	--	--	--	--	--	--	--
Cluster-14949.247626	4062	697120917	XP_009614428.1	5956	0	PREDICTED: putative late blight resistance protein homolog R1A-3 [Nicotiana tomentosiformis]>gi|697120919|ref|XP_009614429.1| PREDICTED: putative late blight resistance protein homolog R1A-3 [Nicotiana tomentosiformis]>gi|697120921|ref|XP_009614430.1| PREDICTED: putative late blight resistance protein homolog R1A-3 [Nicotiana tomentosiformis]	697120918	XM_009616134.1	3999	0	PREDICTED: Nicotiana tomentosiformis putative late blight resistance protein homolog R1A-3 (LOC104107355), transcript variant X2, mRNA	--	--	--	--	Q6L400	1190	1.1e-128	Putative late blight resistance protein homolog R1B-16 OS=Solanum demissum GN=R1B-16 PE=3 SV=1	PF00004//PF13855//PF05496//PF00931//PF12179	ATPase family associated with various cellular activities (AAA)//Leucine rich repeat//Holliday junction DNA helicase ruvB N-terminus//NB-ARC domain//I-kappa-kinase-beta NEMO binding domain	GO:0016310//GO:0006281//GO:0006310//GO:0009069	phosphorylation//DNA repair//DNA recombination//serine family amino acid metabolic process	GO:0008384//GO:0005524//GO:0043531//GO:0005515//GO:0009378	IkappaB kinase activity//ATP binding//ADP binding//protein binding//four-way junction helicase activity	GO:0008385//GO:0009379//GO:0005657	IkappaB kinase complex//Holliday junction helicase complex//replication fork	--	--
Cluster-14949.191344	2422	308229792	ADO24304.1	1357	2e-147	putative xyloglucan endotransglucosylase/hydrolase [Gossypium hirsutum]	697115349	XM_009613303.1	1243	0	PREDICTED: Nicotiana tomentosiformis probable xyloglucan endotransglucosylase/hydrolase protein 7 (LOC104105066), mRNA	K08235	E2.4.1.207	xyloglucan:xyloglucosyl transferase	http://www.genome.jp/dbget-bin/www_bget?ko:K08235	Q8LER3	1228	2.6e-133	Probable xyloglucan endotransglucosylase/hydrolase protein 7 OS=Arabidopsis thaliana GN=XTH7 PE=2 SV=2	PF06955//PF00722	Xyloglucan endo-transglycosylase (XET) C-terminus//Glycosyl hydrolases family 16	GO:0005975//GO:0006073	carbohydrate metabolic process//cellular glucan metabolic process	GO:0004553//GO:0016762	hydrolase activity, hydrolyzing O-glycosyl compounds//xyloglucan:xyloglucosyl transferase activity	GO:0048046//GO:0005618	apoplast//cell wall	--	--
Cluster-14949.293963	2317	--	--	--	--	--	343887264	AB604787.1	202	5.3499e-99	Nicotiana tabacum DNA, presumably centromeric region, BAC clone: NtBAC#9	--	--	--	--	--	--	--	--	--	--	--	--	--	--	--	--	--	--
Cluster-14949.199209	1170	697159556	XP_009588540.1	419	5.8e-39	PREDICTED: uncharacterized protein LOC104086079 [Nicotiana tomentosiformis]	697159555	XM_009590245.1	621	0	PREDICTED: Nicotiana tomentosiformis uncharacterized LOC104086079 (LOC104086079), mRNA	--	--	--	--	--	--	--	--	--	--	--	--	--	--	--	--	--	--
Cluster-14949.193606	2390	698441817	XP_009762196.1	2200	3.6e-245	PREDICTED: serrate RNA effector molecule isoform X1 [Nicotiana sylvestris]	697105578	XM_009608310.1	2020	0	PREDICTED: Nicotiana tomentosiformis serrate RNA effector molecule (LOC104100940), transcript variant X2, mRNA	--	--	--	--	Q9ZVD0	1488	1.8e-163	Serrate RNA effector molecule OS=Arabidopsis thaliana GN=SE PE=1 SV=2	--	--	--	--	--	--	--	--	--	--
Cluster-14949.141452	349	--	--	--	--	--	698472993	XM_009786082.1	40	8.41963e-10	PREDICTED: Nicotiana sylvestris cysteine synthase (LOC104232801), transcript variant X2, mRNA	--	--	--	--	--	--	--	--	--	--	--	--	--	--	--	--	--	--
Cluster-14949.67066	492	--	--	--	--	--	698547751	XM_009769816.1	469	0	PREDICTED: Nicotiana sylvestris gibberellin receptor GID1B-like (LOC104219184), mRNA	--	--	--	--	--	--	--	--	--	--	--	--	--	--	--	--	--	--
Cluster-14949.182801	1924	--	--	--	--	--	698564487	XM_009774694.1	57	1.78368e-18	PREDICTED: Nicotiana sylvestris signal peptide peptidase-like (LOC104223281), mRNA	--	--	--	--	--	--	--	--	--	--	--	--	--	--	--	--	--	--
Cluster-14949.286868	992	697101709	XP_009597462.1	1017	2.2e-108	PREDICTED: branched-chain-amino-acid aminotransferase 2, chloroplastic-like [Nicotiana tomentosiformis]	697101708	XM_009599167.1	784	0	PREDICTED: Nicotiana tomentosiformis branched-chain-amino-acid aminotransferase 2, chloroplastic-like (LOC104093427), mRNA	K00826	E2.6.1.42, ilvE	branched-chain amino acid aminotransferase	http://www.genome.jp/dbget-bin/www_bget?ko:K00826	Q9M439	693	1.2e-71	Branched-chain-amino-acid aminotransferase 2, chloroplastic OS=Arabidopsis thaliana GN=BCAT2 PE=1 SV=1	PF01063	Amino-transferase class IV	GO:0008152	metabolic process	GO:0003824	catalytic activity	--	--	KOG0975	Branched chain aminotransferase BCAT1, pyridoxal phosphate enzymes type IV superfamily
Cluster-14949.191420	2396	698524710	XP_009759160.1	1414	5e-154	PREDICTED: uncharacterized protein LOC104211756 [Nicotiana sylvestris]	697106919	XM_009608991.1	1088	0	PREDICTED: Nicotiana tomentosiformis uncharacterized LOC104101522 (LOC104101522), mRNA	--	--	--	--	--	--	--	--	--	--	--	--	--	--	--	--	--	--
Cluster-14949.239111	4595	697163003	XP_009590313.1	4564	0	PREDICTED: uncharacterized protein LOC104087518 [Nicotiana tomentosiformis]>gi|697163005|ref|XP_009590314.1| PREDICTED: uncharacterized protein LOC104087518 [Nicotiana tomentosiformis]>gi|697163007|ref|XP_009590315.1| PREDICTED: uncharacterized protein LOC104087518 [Nicotiana tomentosiformis]>gi|697163009|ref|XP_009590316.1| PREDICTED: uncharacterized protein LOC104087518 [Nicotiana tomentosiform…	697163004	XM_009592019.1	3717	0	PREDICTED: Nicotiana tomentosiformis uncharacterized LOC104087518 (LOC104087518), transcript variant X2, mRNA	--	--	--	--	--	--	--	--	--	--	--	--	--	--	--	--	--	--
Cluster-14949.232600	4091	697171848	XP_009594859.1	3231	0	PREDICTED: uncharacterized protein LOC104091272 [Nicotiana tomentosiformis]	663673453	HG975447.1	2331	0	Solanum pennellii chromosome ch08, complete genome	--	--	--	--	--	--	--	--	--	--	--	--	--	--	--	--	--	--
Cluster-14949.283776	628	698500845	XP_009796155.1	297	4.3e-25	PREDICTED: glutathione S-transferase T1-like [Nicotiana sylvestris]	698500844	XM_009797853.1	345	4.47394e-179	PREDICTED: Nicotiana sylvestris glutathione S-transferase T1-like (LOC104242772), mRNA	K00799	GST, gst	glutathione S-transferase	http://www.genome.jp/dbget-bin/www_bget?ko:K00799	Q9ZRT5	171	2.5e-11	Glutathione S-transferase T1 OS=Arabidopsis thaliana GN=GSTT1 PE=2 SV=1	--	--	--	--	--	--	--	--	--	--
Cluster-14949.177780	1285	--	--	--	--	--	698418979	XR_712946.1	619	0	PREDICTED: Nicotiana sylvestris uncharacterized LOC104234414 (LOC104234414), ncRNA	--	--	--	--	--	--	--	--	--	--	--	--	--	--	--	--	--	--
Cluster-14949.153721	2378	698441354	XP_009761509.1	975	4e-103	PREDICTED: deacetoxyvindoline 4-hydroxylase-like [Nicotiana sylvestris]	698441358	XM_009763219.1	945	0	PREDICTED: Nicotiana sylvestris deacetoxyvindoline 4-hydroxylase-like (LOC104213681), mRNA	--	--	--	--	P93821	560	7.4e-56	1-aminocyclopropane-1-carboxylate oxidase homolog 7 OS=Arabidopsis thaliana GN=At1g04380 PE=1 SV=1	PF03171	2OG-Fe(II) oxygenase superfamily	GO:0055114	oxidation-reduction process	GO:0016491	oxidoreductase activity	--	--	--	--
Cluster-14949.255402	1648	697156601	XP_009587051.1	1888	3.7e-209	PREDICTED: probable WRKY transcription factor 31 [Nicotiana tomentosiformis]	697156600	XM_009588756.1	1145	0	PREDICTED: Nicotiana tomentosiformis probable WRKY transcription factor 31 (LOC104084806), mRNA	--	--	--	--	Q93WT0	952	1.8e-101	Probable WRKY transcription factor 31 OS=Arabidopsis thaliana GN=WRKY31 PE=2 SV=1	PF03106	WRKY DNA -binding domain	GO:0006355	regulation of transcription, DNA-templated	GO:0003700//GO:0043565	transcription factor activity, sequence-specific DNA binding//sequence-specific DNA binding	GO:0005667	transcription factor complex	--	--
Cluster-14949.198819	729	698553088	XP_009769844.1	336	1.5e-29	PREDICTED: defensin-like protein P322 [Nicotiana sylvestris]	698553087	XM_009771542.1	640	0	PREDICTED: Nicotiana sylvestris defensin-like protein P322 (LOC104220647), mRNA	--	--	--	--	P20346	253	8.9e-21	Defensin-like protein P322 OS=Solanum tuberosum PE=2 SV=1	PF01097//PF00537	Arthropod defensin//Scorpion toxin-like domain	GO:0006810//GO:0006952	transport//defense response	GO:0008200	ion channel inhibitor activity	GO:0005576	extracellular region	--	--
Cluster-14949.212183	4766	698435297	XP_009800211.1	1457	1e-158	PREDICTED: alpha-L-fucosidase 2 isoform X1 [Nicotiana sylvestris]	698435296	XM_009801909.1	834	0	PREDICTED: Nicotiana sylvestris alpha-L-fucosidase 2 (LOC104246145), transcript variant X1, mRNA	K15923	AXY8, FUC95A, afcA	alpha-L-fucosidase 2	http://www.genome.jp/dbget-bin/www_bget?ko:K15923	Q8L7W8	833	3.3e-87	Alpha-L-fucosidase 2 OS=Arabidopsis thaliana GN=FUC95A PE=1 SV=1	--	--	--	--	--	--	--	--	--	--
Cluster-14949.138768	3583	698529521	XP_009761579.1	592	1.5e-58	PREDICTED: RNA-binding protein 38-like isoform X1 [Nicotiana sylvestris]	697154752	XR_691908.1	1506	0	PREDICTED: Nicotiana tomentosiformis uncharacterized LOC104121346 (LOC104121346), transcript variant X1, ncRNA	--	--	--	--	Q9M1S3	304	5.4e-26	Probable RNA-binding protein ARP1 OS=Arabidopsis thaliana GN=ARP1 PE=2 SV=1	PF16367//PF00076	RNA recognition motif//RNA recognition motif. (a.k.a. RRM, RBD, or RNP domain)	--	--	GO:0003676	nucleic acid binding	--	--	KOG0149	Predicted RNA-binding protein SEB4 (RRM superfamily)
Cluster-14949.228042	5413	698545063	XP_009767261.1	4543	0	PREDICTED: protein LONGIFOLIA 2-like [Nicotiana sylvestris]	698545062	XM_009768959.1	3091	0	PREDICTED: Nicotiana sylvestris protein LONGIFOLIA 2-like (LOC104218462), mRNA	--	--	--	--	Q9S823	609	3.5e-61	Protein LONGIFOLIA 2 OS=Arabidopsis thaliana GN=LNG2 PE=1 SV=1	PF02183	Homeobox associated leucine zipper	GO:0006355	regulation of transcription, DNA-templated	GO:0043565//GO:0003700	sequence-specific DNA binding//transcription factor activity, sequence-specific DNA binding	GO:0005667	transcription factor complex	--	--
Cluster-14949.127569	705	698576954	XP_009776345.1	812	9.4e-85	PREDICTED: protein ZINC INDUCED FACILITATOR-LIKE 1-like isoform X2 [Nicotiana sylvestris]	698576964	XM_009778046.1	695	0	PREDICTED: Nicotiana sylvestris protein ZINC INDUCED FACILITATOR-LIKE 1-like (LOC104226146), transcript variant X5, mRNA	--	--	--	--	Q94BZ1	547	7e-55	Protein ZINC INDUCED FACILITATOR-LIKE 1 OS=Arabidopsis thaliana GN=ZIFL1 PE=2 SV=1	PF07690	Major Facilitator Superfamily	GO:0055085	transmembrane transport	--	--	GO:0016021	integral component of membrane	--	--
Cluster-14949.198218	650	--	--	--	--	--	698564086	XM_009774583.1	154	6.96305e-73	PREDICTED: Nicotiana sylvestris chlorophyll a-b binding protein 50, chloroplastic-like (LOC104223206), mRNA	--	--	--	--	--	--	--	--	--	--	--	--	--	--	--	--	--	--
Cluster-14949.79904	969	697118362	XP_009613105.1	469	7.6e-45	PREDICTED: uncharacterized protein LOC104106295 [Nicotiana tomentosiformis]	697118361	XM_009614810.1	580	0	PREDICTED: Nicotiana tomentosiformis uncharacterized LOC104106295 (LOC104106295), mRNA	--	--	--	--	--	--	--	--	--	--	--	--	--	--	--	--	--	--
Cluster-14949.202358	2928	698475744	XP_009785230.1	1398	4.4e-152	PREDICTED: uncharacterized protein LOC104233526 [Nicotiana sylvestris]	698475743	XM_009786928.1	1132	0	PREDICTED: Nicotiana sylvestris uncharacterized LOC104233526 (LOC104233526), mRNA	--	--	--	--	Q7XTV7	303	5.7e-26	Probable E3 ubiquitin-protein ligase HIP1 OS=Oryza sativa subsp. japonica GN=HIP1 PE=1 SV=2	PF12906//PF00628//PF12678//PF13639//PF04805//PF14634//PF01810//PF11789//PF00097//PF05478//PF12861//PF17123	RING-variant domain//PHD-finger//RING-H2 zinc finger//Ring finger domain//E10-like protein conserved region//zinc-RING finger domain//LysE type translocator//Zinc-finger of the MIZ type in Nse subunit//Zinc finger, C3HC4 type (RING finger)//Prominin//Anaphase-promoting complex subunit 11 RING-H2 finger//RING-like zinc finger	GO:0016567//GO:0006865//GO:0055114	protein ubiquitination//amino acid transport//oxidation-reduction process	GO:0046872//GO:0004842//GO:0008270//GO:0016972//GO:0005515	metal ion binding//ubiquitin-protein transferase activity//zinc ion binding//thiol oxidase activity//protein binding	GO:0016020//GO:0005680//GO:0016021	membrane//anaphase-promoting complex//integral component of membrane	--	--
Cluster-14949.154286	1560	697146774	XP_009627535.1	1591	9.7e-175	PREDICTED: transmembrane 9 superfamily member 4-like [Nicotiana tomentosiformis]	698471220	XM_009785690.1	1456	0	PREDICTED: Nicotiana sylvestris transmembrane 9 superfamily member 4-like (LOC104232473), mRNA	K17086	TM9SF2_4	transmembrane 9 superfamily member 2/4	http://www.genome.jp/dbget-bin/www_bget?ko:K17086	Q9LIC2	1468	2.5e-161	Transmembrane 9 superfamily member 7 OS=Arabidopsis thaliana GN=TMN7 PE=2 SV=1	PF05425//PF02990	Copper resistance protein D//Endomembrane protein 70	--	--	--	--	GO:0016021	integral component of membrane	KOG1278	Endosomal membrane proteins, EMP70
Cluster-14949.162465	1783	697165070	XP_009591351.1	508	4.2e-49	PREDICTED: uncharacterized WD repeat-containing protein C2A9.03-like [Nicotiana tomentosiformis]	698532708	XM_009764871.1	581	0	PREDICTED: Nicotiana sylvestris uncharacterized WD repeat-containing protein C2A9.03-like (LOC104215123), mRNA	--	--	--	--	--	--	--	--	--	--	--	--	--	--	--	--	--	--
Cluster-14949.213049	3733	698579221	XP_009776959.1	721	1.8e-73	PREDICTED: multiple inositol polyphosphate phosphatase 1-like [Nicotiana sylvestris]	698579220	XM_009778657.1	643	0	PREDICTED: Nicotiana sylvestris multiple inositol polyphosphate phosphatase 1-like (LOC104226627), mRNA	K03103	MINPP1	multiple inositol-polyphosphate phosphatase / 2,3-bisphosphoglycerate 3-phosphatase	http://www.genome.jp/dbget-bin/www_bget?ko:K03103	Q9Z2L6	139	7.6e-07	Multiple inositol polyphosphate phosphatase 1 OS=Mus musculus GN=Minpp1 PE=1 SV=3	PF01311//PF00920//PF00328	Bacterial export proteins, family 1//Dehydratase family//Histidine phosphatase superfamily (branch 2)	GO:0006605//GO:0006771//GO:0019497//GO:0008152	protein targeting//riboflavin metabolic process//hexachlorocyclohexane metabolic process//metabolic process	GO:0003993//GO:0003824	acid phosphatase activity//catalytic activity	GO:0016020	membrane	--	--
Cluster-14949.224074	4180	697152796	XP_009630635.1	3970	0	PREDICTED: uncharacterized protein LOC104120548 isoform X1 [Nicotiana tomentosiformis]>gi|697152798|ref|XP_009630636.1| PREDICTED: uncharacterized protein LOC104120548 isoform X1 [Nicotiana tomentosiformis]>gi|697152800|ref|XP_009630637.1| PREDICTED: uncharacterized protein LOC104120548 isoform X1 [Nicotiana tomentosiformis]>gi|697152802|ref|XP_009630638.1| PREDICTED: uncharacterized protein LOC1…	698500174	XM_009797563.1	2467	0	PREDICTED: Nicotiana sylvestris uncharacterized LOC104242497 (LOC104242497), transcript variant X7, mRNA	K14311	NUP188	nuclear pore complex protein Nup188	http://www.genome.jp/dbget-bin/www_bget?ko:K14311	--	--	--	--	PF13903//PF11894	PMP-22/EMP/MP20/Claudin tight junction//Nuclear pore complex scaffold, nucleoporins 186/192/205	--	--	--	--	GO:0005643//GO:0016021	nuclear pore//integral component of membrane	--	--
Cluster-14949.188989	3763	697152915	XP_009630696.1	2399	4.7e-268	PREDICTED: uncharacterized protein LOC104120604 isoform X1 [Nicotiana tomentosiformis]>gi|697152917|ref|XP_009630697.1| PREDICTED: uncharacterized protein LOC104120604 isoform X1 [Nicotiana tomentosiformis]	697152916	XM_009632402.1	1502	0	PREDICTED: Nicotiana tomentosiformis uncharacterized LOC104120604 (LOC104120604), transcript variant X2, mRNA	--	--	--	--	--	--	--	--	--	--	--	--	--	--	--	--	--	--
Cluster-14949.161615	1405	--	--	--	--	--	--	--	--	--	--	--	--	--	--	--	--	--	--	--	--	--	--	--	--	--	--	--	--
Cluster-14949.89314	1231	698484042	XP_009788853.1	344	3e-30	PREDICTED: transcription factor LUX-like [Nicotiana sylvestris]	698484041	XM_009790551.1	606	0	PREDICTED: Nicotiana sylvestris transcription factor LUX-like (LOC104236596), mRNA	--	--	--	--	--	--	--	--	--	--	--	--	--	--	--	--	--	--
Cluster-14949.182052	1968	697187282	XP_009602679.1	2420	9.1e-271	PREDICTED: cytochrome P450 76A2-like [Nicotiana tomentosiformis]	697187281	XM_009604384.1	1759	0	PREDICTED: Nicotiana tomentosiformis cytochrome P450 76A2-like (LOC104097766), mRNA	--	--	--	--	P37122	2007	9.9e-224	Cytochrome P450 76A2 OS=Solanum melongena GN=CYP76A2 PE=2 SV=1	PF00067	Cytochrome P450	GO:0055114	oxidation-reduction process	GO:0016705//GO:0005506//GO:0020037	oxidoreductase activity, acting on paired donors, with incorporation or reduction of molecular oxygen//iron ion binding//heme binding	--	--	--	--
Cluster-14949.111268	4355	697094558	XP_009606905.1	1009	8.3e-107	PREDICTED: nuclear speckle splicing regulatory protein 1-like [Nicotiana tomentosiformis]	698454027	XM_009781778.1	783	0	PREDICTED: Nicotiana sylvestris nuclear speckle splicing regulatory protein 1-like (LOC104229194), transcript variant X2, mRNA	K13206	CCDC55	coiled-coil domain-containing protein 55	http://www.genome.jp/dbget-bin/www_bget?ko:K13206	Q5NCR9	208	8.9e-15	Nuclear speckle splicing regulatory protein 1 OS=Mus musculus GN=Nsrp1 PE=1 SV=1	PF09648	YycH protein	--	--	--	--	GO:0016021	integral component of membrane	KOG2117	Uncharacterized conserved protein
Cluster-14949.85607	1345	697094528	XP_009606748.1	844	3.5e-88	PREDICTED: uncharacterized protein LOC104101050 isoform X1 [Nicotiana tomentosiformis]>gi|697094530|ref|XP_009606755.1| PREDICTED: uncharacterized protein LOC104101050 isoform X1 [Nicotiana tomentosiformis]	698498852	XR_714868.1	635	0	PREDICTED: Nicotiana sylvestris uncharacterized LOC104242026 (LOC104242026), transcript variant X14, misc_RNA	--	--	--	--	--	--	--	--	PF04073	Aminoacyl-tRNA editing domain	--	--	GO:0002161	aminoacyl-tRNA editing activity	--	--	--	--
Cluster-14949.320301	3797	697169623	XP_009593706.1	3969	0	PREDICTED: calcium-transporting ATPase 12, plasma membrane-type-like [Nicotiana tomentosiformis]	697169622	XM_009595411.1	2866	0	PREDICTED: Nicotiana tomentosiformis calcium-transporting ATPase 12, plasma membrane-type-like (LOC104090348), mRNA	K01537	E3.6.3.8	Ca2+-transporting ATPase	http://www.genome.jp/dbget-bin/www_bget?ko:K01537	Q9LY77	915	8.1e-97	Calcium-transporting ATPase 12, plasma membrane-type OS=Arabidopsis thaliana GN=ACA12 PE=2 SV=1	PF00122//PF01297	E1-E2 ATPase//Zinc-uptake complex component A periplasmic	GO:0030001	metal ion transport	GO:0046872//GO:0000166	metal ion binding//nucleotide binding	--	--	--	--
Cluster-14949.124647	1467	--	--	--	--	--	343887264	AB604787.1	389	0	Nicotiana tabacum DNA, presumably centromeric region, BAC clone: NtBAC#9	--	--	--	--	--	--	--	--	--	--	--	--	--	--	--	--	--	--
Cluster-14949.99235	1279	697131851	XP_009619984.1	137	3.2e-06	PREDICTED: probable serine incorporator [Nicotiana tomentosiformis]>gi|697131853|ref|XP_009619985.1| PREDICTED: probable serine incorporator [Nicotiana tomentosiformis]>gi|697131855|ref|XP_009619986.1| PREDICTED: probable serine incorporator [Nicotiana tomentosiformis]>gi|697131857|ref|XP_009619987.1| PREDICTED: probable serine incorporator [Nicotiana tomentosiformis]	698522868	XR_707028.1	546	0	PREDICTED: Nicotiana sylvestris uncharacterized LOC104210956 (LOC104210956), transcript variant X12, ncRNA	--	--	--	--	--	--	--	--	--	--	--	--	--	--	--	--	--	--
Cluster-14949.230356	5268	698549072	XP_009768536.1	4562	0	PREDICTED: uncharacterized protein LOC104219541 isoform X1 [Nicotiana sylvestris]>gi|698549075|ref|XP_009768537.1| PREDICTED: uncharacterized protein LOC104219541 isoform X1 [Nicotiana sylvestris]	698549077	XM_009770236.1	3630	0	PREDICTED: Nicotiana sylvestris uncharacterized LOC104219541 (LOC104219541), transcript variant X3, mRNA	--	--	--	--	Q05609	469	5.8e-45	Serine/threonine-protein kinase CTR1 OS=Arabidopsis thaliana GN=CTR1 PE=1 SV=1	PF00564//PF06293//PF00069//PF07714//PF05313	PB1 domain//Lipopolysaccharide kinase (Kdo/WaaP) family//Protein kinase domain//Protein tyrosine kinase//Poxvirus P21 membrane protein	GO:0006468	protein phosphorylation	GO:0005515//GO:0016773//GO:0004672//GO:0005524	protein binding//phosphotransferase activity, alcohol group as acceptor//protein kinase activity//ATP binding	GO:0016020//GO:0016021	membrane//integral component of membrane	--	--
Cluster-14949.62528	1357	--	--	--	--	--	--	--	--	--	--	--	--	--	--	--	--	--	--	--	--	--	--	--	--	--	--	--	--
Cluster-14949.127742	5811	698515254	XP_009802502.1	2760	1.0e-309	PREDICTED: pentatricopeptide repeat-containing protein At3g22670, mitochondrial [Nicotiana sylvestris]>gi|698515256|ref|XP_009802503.1| PREDICTED: pentatricopeptide repeat-containing protein At3g22670, mitochondrial [Nicotiana sylvestris]	698515253	XM_009804200.1	1996	0	PREDICTED: Nicotiana sylvestris pentatricopeptide repeat-containing protein At3g22670, mitochondrial (LOC104248025), transcript variant X1, mRNA	--	--	--	--	Q9LUJ4	1175	8.8e-127	Pentatricopeptide repeat-containing protein At3g22670, mitochondrial OS=Arabidopsis thaliana GN=At3g22670 PE=2 SV=1	PF00637//PF12513	Region in Clathrin and VPS//Mitochondrial degradasome RNA helicase subunit C terminal	GO:0006886//GO:0016192	intracellular protein transport//vesicle-mediated transport	GO:0016817	hydrolase activity, acting on acid anhydrides	--	--	--	--
Cluster-14949.263108	1481	698540927	XP_009765920.1	2191	2.5e-244	PREDICTED: uncharacterized protein LOC104217381 [Nicotiana sylvestris]	698540926	XM_009767618.1	1429	0	PREDICTED: Nicotiana sylvestris uncharacterized LOC104217381 (LOC104217381), mRNA	K03695	clpB	ATP-dependent Clp protease ATP-binding subunit ClpB	http://www.genome.jp/dbget-bin/www_bget?ko:K03695	P42730	185	1.4e-12	Chaperone protein ClpB1 OS=Arabidopsis thaliana GN=CLPB1 PE=1 SV=2	PF02185//PF02861	Hr1 repeat//Clp amino terminal domain, pathogenicity island component	GO:0019538//GO:0007165	protein metabolic process//signal transduction	--	--	--	--	--	--
Cluster-14949.291442	1062	698498858	XP_009795307.1	948	2.4e-100	PREDICTED: uncharacterized protein LOC104242030 [Nicotiana sylvestris]	697143280	XM_009627454.1	937	0	PREDICTED: Nicotiana tomentosiformis uncharacterized LOC104116565 (LOC104116565), transcript variant X1, mRNA	--	--	--	--	--	--	--	--	--	--	--	--	--	--	--	--	--	--
Cluster-14949.152359	4070	698530606	XP_009762127.1	488	2e-46	PREDICTED: uncharacterized protein LOC104214188 [Nicotiana sylvestris]	698530605	XM_009763825.1	462	0	PREDICTED: Nicotiana sylvestris uncharacterized LOC104214188 (LOC104214188), mRNA	--	--	--	--	--	--	--	--	PF06613	KorB C-terminal beta-barrel domain	GO:0045892	negative regulation of transcription, DNA-templated	GO:0003677	DNA binding	--	--	--	--
Cluster-14949.237075	2377	697191776	XP_009604959.1	231	7.4e-17	PREDICTED: uncharacterized protein LOC104099616 [Nicotiana tomentosiformis]	698483487	XR_713413.1	969	0	PREDICTED: Nicotiana sylvestris uncharacterized LOC104236385 (LOC104236385), ncRNA	--	--	--	--	--	--	--	--	PF04313	Type I restriction enzyme R protein N terminus (HSDR_N)	GO:0006304	DNA modification	GO:0004519//GO:0003677	endonuclease activity//DNA binding	--	--	KOG0214	RNA polymerase II, second largest subunit
Cluster-14949.184258	2501	697124729	XP_009616372.1	1054	2.9e-112	PREDICTED: 6-phosphofructo-2-kinase/fructose-2,6-bisphosphatase [Nicotiana tomentosiformis]	698465463	XM_009784377.1	593	0	PREDICTED: Nicotiana sylvestris 6-phosphofructo-2-kinase/fructose-2,6-bisphosphatase-like (LOC104231387), mRNA	K01103	PFKFB3	6-phosphofructo-2-kinase / fructose-2,6-biphosphatase 3&#160;	http://www.genome.jp/dbget-bin/www_bget?ko:K01103	Q9MB58	940	6.7e-100	6-phosphofructo-2-kinase/fructose-2,6-bisphosphatase OS=Arabidopsis thaliana GN=FKFBP PE=1 SV=1	PF01591	6-phosphofructo-2-kinase	GO:0006000//GO:0006013	fructose metabolic process//mannose metabolic process	GO:0005524//GO:0003873	ATP binding//6-phosphofructo-2-kinase activity	--	--	KOG0234	Fructose-6-phosphate 2-kinase/fructose-2,6-biphosphatase
Cluster-14949.185153	2324	698458816	XP_009781147.1	2426	2.2e-271	PREDICTED: cellulose synthase-like protein H1 isoform X1 [Nicotiana sylvestris]	698458815	XM_009782845.1	1498	0	PREDICTED: Nicotiana sylvestris cellulose synthase-like protein H1 (LOC104230106), transcript variant X1, mRNA	--	--	--	--	Q7PC71	1121	6.4e-121	Cellulose synthase-like protein H2 OS=Oryza sativa subsp. indica GN=CSLH2 PE=3 SV=1	PF03552	Cellulose synthase	GO:0030244//GO:0005982//GO:0005985//GO:0006011	cellulose biosynthetic process//starch metabolic process//sucrose metabolic process//UDP-glucose metabolic process	GO:0016760	cellulose synthase (UDP-forming) activity	GO:0016020	membrane	--	--
Cluster-14949.252363	3549	697104377	XP_009605997.1	1631	5.1e-179	PREDICTED: uncharacterized protein LOC104100473 [Nicotiana tomentosiformis]	697104376	XM_009607702.1	1047	0	PREDICTED: Nicotiana tomentosiformis uncharacterized LOC104100473 (LOC104100473), mRNA	--	--	--	--	A5ERG8	325	2e-28	tRNA(Ile)-lysidine synthase OS=Bradyrhizobium sp. (strain BTAi1 / ATCC BAA-1182) GN=tilS PE=3 SV=1	--	--	--	--	--	--	--	--	--	--
Cluster-14949.271942	1475	698583929	XP_009778221.1	1163	3.9e-125	PREDICTED: ammonium transporter 2 [Nicotiana sylvestris]	698583928	XM_009779919.1	683	0	PREDICTED: Nicotiana sylvestris ammonium transporter 2 (LOC104227638), mRNA	K03320	amt, AMT, MEP	ammonium transporter, Amt family	http://www.genome.jp/dbget-bin/www_bget?ko:K03320	Q8S230	885	9.4e-94	Ammonium transporter 2 member 2 OS=Oryza sativa subsp. japonica GN=AMT2-2 PE=2 SV=2	PF00909	Ammonium Transporter Family	GO:0015696	ammonium transport	GO:0008519	ammonium transmembrane transporter activity	GO:0016020	membrane	--	--
Cluster-14949.190789	258	--	--	--	--	--	697187860	XM_009604670.1	129	2.00891e-59	PREDICTED: Nicotiana tomentosiformis ribulose bisphosphate carboxylase small chain S41, chloroplastic-like (LOC104098022), mRNA	--	--	--	--	--	--	--	--	--	--	--	--	--	--	--	--	--	--
Cluster-14949.116279	2340	697177868	XP_009597913.1	1199	4.1e-129	PREDICTED: probable LRR receptor-like serine/threonine-protein kinase At4g36180 [Nicotiana tomentosiformis]	698555310	XM_009772155.1	1955	0	PREDICTED: Nicotiana sylvestris probable inactive receptor kinase At1g27190 (LOC104221160), mRNA	--	--	--	--	Q9XIC7	247	1.4e-19	Somatic embryogenesis receptor kinase 2 OS=Arabidopsis thaliana GN=SERK2 PE=1 SV=1	PF00560//PF13855	Leucine Rich Repeat//Leucine rich repeat	--	--	GO:0005515	protein binding	--	--	--	--
Cluster-14949.225346	2069	565355251	XP_006344506.1	2127	9e-237	PREDICTED: serine/threonine-protein kinase ATM-like [Solanum tuberosum]	697097671	XM_009624493.1	1559	0	PREDICTED: Nicotiana tomentosiformis serine/threonine-protein kinase ATM (LOC104114108), transcript variant X3, mRNA	K04728	ATM, TEL1	ataxia telangiectasia mutated family protein	http://www.genome.jp/dbget-bin/www_bget?ko:K04728	Q9M3G7	1368	1.3e-149	Serine/threonine-protein kinase ATM OS=Arabidopsis thaliana GN=ATM PE=2 SV=1	PF12906//PF11640//PF13639	RING-variant domain//Telomere-length maintenance and DNA damage repair//Ring finger domain	GO:0016310//GO:0009069	phosphorylation//serine family amino acid metabolic process	GO:0008270//GO:0005515//GO:0004674	zinc ion binding//protein binding//protein serine/threonine kinase activity	--	--	KOG1609	Protein involved in mRNA turnover and stability
Cluster-14949.82648	2613	697178693	XP_009598334.1	301	6.2e-25	PREDICTED: upstream activation factor subunit spp27 [Nicotiana tomentosiformis]>gi|697178695|ref|XP_009598335.1| PREDICTED: upstream activation factor subunit spp27 [Nicotiana tomentosiformis]>gi|697178697|ref|XP_009598336.1| PREDICTED: upstream activation factor subunit spp27 [Nicotiana tomentosiformis]>gi|698555928|ref|XP_009770630.1| PREDICTED: upstream activation factor subunit spp27 isoform …	698555934	XM_009772330.1	686	0	PREDICTED: Nicotiana sylvestris upstream activation factor subunit spp27 (LOC104221296), transcript variant X3, mRNA	--	--	--	--	--	--	--	--	PF00098//PF02201	Zinc knuckle//SWIB/MDM2 domain	--	--	GO:0003676//GO:0005515//GO:0008270	nucleic acid binding//protein binding//zinc ion binding	--	--	--	--
Cluster-14949.91023	2252	697187282	XP_009602679.1	1363	3.8e-148	PREDICTED: cytochrome P450 76A2-like [Nicotiana tomentosiformis]	697187281	XM_009604384.1	961	0	PREDICTED: Nicotiana tomentosiformis cytochrome P450 76A2-like (LOC104097766), mRNA	--	--	--	--	P37122	1051	8.1e-113	Cytochrome P450 76A2 OS=Solanum melongena GN=CYP76A2 PE=2 SV=1	PF00067	Cytochrome P450	GO:0055114	oxidation-reduction process	GO:0020037//GO:0005506//GO:0016705	heme binding//iron ion binding//oxidoreductase activity, acting on paired donors, with incorporation or reduction of molecular oxygen	--	--	--	--
Cluster-14949.229796	5409	698533102	XP_009763374.1	821	6.5e-85	PREDICTED: probable protein phosphatase 2C 60 isoform X1 [Nicotiana sylvestris]	697145305	XM_009628489.1	549	0	PREDICTED: Nicotiana tomentosiformis probable protein phosphatase 2C 60 (LOC104117434), mRNA	K17499	PPM1G, PP2CG	protein phosphatase 1G	http://www.genome.jp/dbget-bin/www_bget?ko:K17499	Q9SZ53	521	5.6e-51	Probable protein phosphatase 2C 60 OS=Arabidopsis thaliana GN=At4g31860 PE=2 SV=1	PF06963//PF00481	Ferroportin1 (FPN1)//Protein phosphatase 2C	GO:0006826//GO:0034755	iron ion transport//iron ion transmembrane transport	GO:0005381//GO:0003824	iron ion transmembrane transporter activity//catalytic activity	GO:0016021	integral component of membrane	KOG0698	Serine/threonine protein phosphatase
Cluster-14949.229003	1281	698584231	XP_009778309.1	1427	8.3e-156	PREDICTED: uncharacterized protein LOC104227702 isoform X2 [Nicotiana sylvestris]	698584230	XM_009780007.1	945	0	PREDICTED: Nicotiana sylvestris uncharacterized LOC104227702 (LOC104227702), transcript variant X4, mRNA	--	--	--	--	--	--	--	--	PF01213	Adenylate cyclase associated (CAP) N terminal	GO:0007010	cytoskeleton organization	GO:0003779	actin binding	--	--	--	--
Cluster-14949.191431	4093	697130357	XP_009619240.1	2041	1.7e-226	PREDICTED: BEL1-like homeodomain protein 7 isoform X1 [Nicotiana tomentosiformis]	697130358	XM_009620946.1	1988	0	PREDICTED: Nicotiana tomentosiformis BEL1-like homeodomain protein 7 (LOC104111276), transcript variant X2, mRNA	--	--	--	--	O65685	595	1.1e-59	BEL1-like homeodomain protein 6 OS=Arabidopsis thaliana GN=BLH6 PE=1 SV=1	PF01080//PF02517//PF10152	Presenilin//CAAX protease self-immunity//Predicted coiled-coil domain-containing protein (DUF2360)	--	--	GO:0004190	aspartic-type endopeptidase activity	GO:0016021//GO:0016020//GO:0071203	integral component of membrane//membrane//WASH complex	--	--
Cluster-14949.234063	1602	697129117	XP_009618615.1	1396	4.1e-152	PREDICTED: uncharacterized protein LOC104110773 [Nicotiana tomentosiformis]	697129116	XM_009620320.1	1108	0	PREDICTED: Nicotiana tomentosiformis uncharacterized LOC104110773 (LOC104110773), mRNA	--	--	--	--	--	--	--	--	PF01960	ArgJ family	GO:0042967//GO:0006526	acyl-carrier-protein biosynthetic process//arginine biosynthetic process	GO:0004358	glutamate N-acetyltransferase activity	--	--	--	--
Cluster-14949.220725	5151	565396766	XP_006363979.1	3892	0	PREDICTED: pentatricopeptide repeat-containing protein At5g16860-like isoform X1 [Solanum tuberosum]>gi|565396768|ref|XP_006363980.1| PREDICTED: pentatricopeptide repeat-containing protein At5g16860-like isoform X2 [Solanum tuberosum]	698501477	XM_009798137.1	3679	0	PREDICTED: Nicotiana sylvestris pentatricopeptide repeat-containing protein At5g16860 (LOC104243019), mRNA	--	--	--	--	Q9LFL5	2540	4.1e-285	Pentatricopeptide repeat-containing protein At5g16860 OS=Arabidopsis thaliana GN=PCMP-H92 PE=2 SV=1	PF02179//PF10414//PF13374//PF13176	BAG domain//Sirohaem synthase dimerisation region//Tetratricopeptide repeat//Tetratricopeptide repeat	GO:0055114//GO:0006779	oxidation-reduction process//porphyrin-containing compound biosynthetic process	GO:0005515//GO:0051087	protein binding//chaperone binding	--	--	--	--
Cluster-14949.194000	5297	698483154	XP_009788458.1	3934	0	PREDICTED: filament-like plant protein 4 [Nicotiana sylvestris]>gi|698483156|ref|XP_009788460.1| PREDICTED: filament-like plant protein 4 [Nicotiana sylvestris]	698483155	XM_009790158.1	1989	0	PREDICTED: Nicotiana sylvestris filament-like plant protein 4 (LOC104236267), transcript variant X2, mRNA	--	--	--	--	Q9C698	1874	7.1e-208	Filament-like plant protein 6 OS=Arabidopsis thaliana GN=FPP6 PE=1 SV=1	PF09726//PF04728//PF04513//PF00312	Transmembrane protein//Lipoprotein leucine-zipper//Baculovirus polyhedron envelope protein, PEP, C terminus//Ribosomal protein S15	GO:0042254//GO:0006412	ribosome biogenesis//translation	GO:0005198//GO:0003735	structural molecule activity//structural constituent of ribosome	GO:0019867//GO:0019031//GO:0019028//GO:0016021//GO:0005840//GO:0005622	outer membrane//viral envelope//viral capsid//integral component of membrane//ribosome//intracellular	--	--
Cluster-14949.227738	2579	407948020	AFU52665.1	1581	2.3e-173	putative PD beta-1,3-glucanase 1 [Solanum tuberosum]	698563706	XM_009774475.1	1867	0	PREDICTED: Nicotiana sylvestris glucan endo-1,3-beta-glucosidase 11-like (LOC104223116), mRNA	--	--	--	--	Q8L868	1169	1.9e-126	Glucan endo-1,3-beta-glucosidase 11 OS=Arabidopsis thaliana GN=At1g32860 PE=1 SV=1	PF00332	Glycosyl hydrolases family 17	GO:0005975	carbohydrate metabolic process	GO:0004553	hydrolase activity, hydrolyzing O-glycosyl compounds	--	--	--	--
Cluster-14949.215218	3832	697177076	XP_009597491.1	992	6.8e-105	PREDICTED: L-ascorbate peroxidase 1, cytosolic [Nicotiana tomentosiformis]	698473252	XM_009786123.1	507	0	PREDICTED: Nicotiana sylvestris L-ascorbate peroxidase 1, cytosolic (LOC104232845), mRNA	K00434	E1.11.1.11	L-ascorbate peroxidase	http://www.genome.jp/dbget-bin/www_bget?ko:K00434	Q05431	854	9.6e-90	L-ascorbate peroxidase 1, cytosolic OS=Arabidopsis thaliana GN=APX1 PE=1 SV=2	PF00141	Peroxidase	GO:0055114//GO:0006979//GO:0006804	oxidation-reduction process//response to oxidative stress//obsolete peroxidase reaction	GO:0020037//GO:0004601	heme binding//peroxidase activity	--	--	--	--
Cluster-14949.189988	3596	697186352	XP_009602216.1	1714	1.2e-188	PREDICTED: pentatricopeptide repeat-containing protein At3g59040 [Nicotiana tomentosiformis]	698521629	XM_009759316.1	1409	0	PREDICTED: Nicotiana sylvestris pentatricopeptide repeat-containing protein At3g59040 (LOC104210415), mRNA	--	--	--	--	Q9LYT2	1217	7.3e-132	Pentatricopeptide repeat-containing protein At3g59040 OS=Arabidopsis thaliana GN=At3g59040 PE=2 SV=2	PF11705//PF04889//PF00865//PF01049//PF04546//PF00637//PF04931//PF04147//PF00515	DNA-directed RNA polymerase III subunit Rpc31//Cwf15/Cwc15 cell cycle control protein//Osteopontin//Cadherin cytoplasmic region//Sigma-70, non-essential region//Region in Clathrin and VPS//DNA polymerase phi//Nop14-like family//Tetratricopeptide repeat	GO:0006260//GO:0006351//GO:0006359//GO:0007155//GO:0000398//GO:0007156//GO:0001503//GO:0016192//GO:0006352//GO:0006355//GO:0006886	DNA replication//transcription, DNA-templated//regulation of transcription from RNA polymerase III promoter//cell adhesion//mRNA splicing, via spliceosome//homophilic cell adhesion via plasma membrane adhesion molecules//ossification//vesicle-mediated transport//DNA-templated transcription, initiation//regulation of transcription, DNA-templated//intracellular protein transport	GO:0003677//GO:0005515//GO:0003887//GO:0005509//GO:0003700//GO:0016987	DNA binding//protein binding//DNA-directed DNA polymerase activity//calcium ion binding//transcription factor activity, sequence-specific DNA binding//sigma factor activity	GO:0005681//GO:0016020//GO:0032040//GO:0042575//GO:0005667	spliceosomal complex//membrane//small-subunit processome//DNA polymerase complex//transcription factor complex	--	--
Cluster-14949.102892	899	698509690	XP_009800046.1	138	1.7e-06	PREDICTED: putative SERF-like protein [Nicotiana sylvestris]	698509689	XM_009801744.1	460	0	PREDICTED: Nicotiana sylvestris putative SERF-like protein (LOC104246023), mRNA	--	--	--	--	--	--	--	--	--	--	--	--	--	--	--	--	--	--
Cluster-14949.176700	2408	698488705	XP_009790943.1	2803	0	PREDICTED: indole-3-acetic acid-amido synthetase GH3.6-like [Nicotiana sylvestris]	698488704	XM_009792641.1	1245	0	PREDICTED: Nicotiana sylvestris indole-3-acetic acid-amido synthetase GH3.6-like (LOC104238315), mRNA	K14487	GH3	auxin responsive GH3 gene family	http://www.genome.jp/dbget-bin/www_bget?ko:K14487	Q9LSQ4	2078	7.1e-232	Indole-3-acetic acid-amido synthetase GH3.6 OS=Arabidopsis thaliana GN=GH3.6 PE=1 SV=1	--	--	--	--	--	--	--	--	--	--
Cluster-14949.224192	1901	697155391	XP_009631935.1	329	2.6e-28	PREDICTED: protein fluG isoform X2 [Nicotiana tomentosiformis]	663673455	HG975449.1	246	1.51871e-123	Solanum pennellii chromosome ch10, complete genome	--	--	--	--	--	--	--	--	PF16952//PF00120	Glutamine synthetase N-terminal domain//Glutamine synthetase, catalytic domain	GO:0009252//GO:0006542//GO:0006807	peptidoglycan biosynthetic process//glutamine biosynthetic process//nitrogen compound metabolic process	GO:0004356	glutamate-ammonia ligase activity	--	--	--	--
Cluster-14949.68745	1678	697112381	XP_009610068.1	2529	1.8e-283	PREDICTED: uncharacterized protein LOC104103838 isoform X1 [Nicotiana tomentosiformis]	697112389	XM_009611777.1	1610	0	PREDICTED: Nicotiana tomentosiformis uncharacterized LOC104103838 (LOC104103838), transcript variant X6, mRNA	--	--	--	--	--	--	--	--	--	--	--	--	--	--	--	--	--	--
Cluster-14949.229543	1891	--	--	--	--	--	698511739	XM_009802638.1	269	2.47465e-136	PREDICTED: Nicotiana sylvestris bifunctional dihydrofolate reductase-thymidylate synthase-like (LOC104246758), transcript variant X7, mRNA	--	--	--	--	--	--	--	--	PF08022	FAD-binding domain	GO:0055114	oxidation-reduction process	GO:0016491	oxidoreductase activity	--	--	--	--
Cluster-14949.138774	1732	697175911	XP_009596905.1	1178	8.4e-127	PREDICTED: uncharacterized protein At4g14100-like isoform X1 [Nicotiana tomentosiformis]	697175910	XM_009598610.1	1340	0	PREDICTED: Nicotiana tomentosiformis uncharacterized protein At4g14100-like (LOC104092915), transcript variant X1, mRNA	--	--	--	--	Q67YC9	559	7e-56	Uncharacterized protein At4g14100 OS=Arabidopsis thaliana GN=At4g14100 PE=2 SV=1	PF01538	Hepatitis C virus non-structural protein NS2	GO:0006508	proteolysis	GO:0004197	cysteine-type endopeptidase activity	--	--	--	--
Cluster-14949.238052	2530	697170145	XP_009593989.1	2121	5.5e-236	PREDICTED: ubiquitin-like modifier-activating enzyme atg7, partial [Nicotiana tomentosiformis]	697170144	XM_009595694.1	1223	0	PREDICTED: Nicotiana tomentosiformis ubiquitin-like modifier-activating enzyme atg7 (LOC104090573), partial mRNA	K08337	ATG7	ubiquitin-like modifier-activating enzyme ATG7	http://www.genome.jp/dbget-bin/www_bget?ko:K08337	Q94CD5	1512	3.2e-166	Ubiquitin-like modifier-activating enzyme atg7 OS=Arabidopsis thaliana GN=ATG7 PE=1 SV=1	PF00899//PF02826	ThiF family//D-isomer specific 2-hydroxyacid dehydrogenase, NAD binding domain	GO:0055114	oxidation-reduction process	GO:0008641//GO:0051287	small protein activating enzyme activity//NAD binding	--	--	KOG2337	Ubiquitin activating E1 enzyme-like protein
Cluster-14949.266290	1774	697147504	XP_009627914.1	2281	1.1e-254	PREDICTED: isoflavone 2'-hydroxylase-like [Nicotiana tomentosiformis]	697147503	XM_009629619.1	1541	0	PREDICTED: Nicotiana tomentosiformis isoflavone 2'-hydroxylase-like (LOC104118389), mRNA	--	--	--	--	Q6WNR0	1086	5.6e-117	Isoflavone 2'-hydroxylase OS=Medicago truncatula GN=CYP81E7 PE=1 SV=1	PF00067	Cytochrome P450	GO:0055114	oxidation-reduction process	GO:0020037//GO:0005506//GO:0016705	heme binding//iron ion binding//oxidoreductase activity, acting on paired donors, with incorporation or reduction of molecular oxygen	--	--	--	--
Cluster-14949.192433	1088	697116145	XP_009611990.1	1272	6.6e-138	PREDICTED: chlorophyll a-b binding protein 13, chloroplastic [Nicotiana tomentosiformis]>gi|698501244|ref|XP_009796328.1| PREDICTED: chlorophyll a-b binding protein 13, chloroplastic [Nicotiana sylvestris]>gi|671775148|gb|AII99807.1| chlorophyll a-b binding protein 13, chloroplastic-like protein [Nicotiana tabacum]	697116144	XM_009613695.1	785	0	PREDICTED: Nicotiana tomentosiformis chlorophyll a-b binding protein 13, chloroplastic (LOC104105406), mRNA	K08914	LHCB3	light-harvesting complex II chlorophyll a/b binding protein 3	http://www.genome.jp/dbget-bin/www_bget?ko:K08914	P27489	1229	9e-134	Chlorophyll a-b binding protein 13, chloroplastic OS=Solanum lycopersicum GN=CAB13 PE=1 SV=1	--	--	--	--	--	--	--	--	--	--
Cluster-14949.216245	1765	1103712	CAA58700.1	1298	1e-140	inorganic pyrophosphatase [Nicotiana tabacum]	698421968	XM_009781675.1	1186	0	PREDICTED: Nicotiana sylvestris pyrophosphate-energized vacuolar membrane proton pump-like (LOC104229096), mRNA	K01507	ppa	inorganic pyrophosphatase	http://www.genome.jp/dbget-bin/www_bget?ko:K01507	P21616	1269	3.3e-138	Pyrophosphate-energized vacuolar membrane proton pump OS=Vigna radiata var. radiata PE=1 SV=4	PF03030	Inorganic H+ pyrophosphatase	GO:0015992//GO:0006119	proton transport//oxidative phosphorylation	GO:0009678//GO:0004427	hydrogen-translocating pyrophosphatase activity//inorganic diphosphatase activity	GO:0016020	membrane	--	--
Cluster-14949.138600	4140	565357071	XP_006345374.1	3289	0	PREDICTED: pentatricopeptide repeat-containing protein At4g20740-like [Solanum tuberosum]	697191850	XR_687051.1	3478	0	PREDICTED: Nicotiana tomentosiformis pentatricopeptide repeat-containing protein At4g20740 (LOC104099651), transcript variant X1, misc_RNA	--	--	--	--	Q9SVH3	2302	1.3e-257	Pentatricopeptide repeat-containing protein At4g20740 OS=Arabidopsis thaliana GN=At4g20740 PE=3 SV=1	PF01335//PF01652	Death effector domain//Eukaryotic initiation factor 4E	GO:0006446//GO:0042981//GO:0006413	regulation of translational initiation//regulation of apoptotic process//translational initiation	GO:0003743//GO:0003723//GO:0005515	translation initiation factor activity//RNA binding//protein binding	GO:0005737//GO:0005840	cytoplasm//ribosome	--	--
Cluster-14949.126186	2384	697160863	XP_009589210.1	2744	3e-308	PREDICTED: F-box/WD-40 repeat-containing protein At5g21040-like [Nicotiana tomentosiformis]	697160862	XM_009590915.1	1776	0	PREDICTED: Nicotiana tomentosiformis F-box/WD-40 repeat-containing protein At5g21040-like (LOC104086601), mRNA	--	--	--	--	Q94AD8	1575	1.5e-173	F-box/WD-40 repeat-containing protein At5g21040 OS=Arabidopsis thaliana GN=At5g21040 PE=2 SV=1	PF00969//PF00400//PF12937//PF00646	Class II histocompatibility antigen, beta domain//WD domain, G-beta repeat//F-box-like//F-box domain	GO:0006955//GO:0019882	immune response//antigen processing and presentation	GO:0005515	protein binding	GO:0016020//GO:0042613	membrane//MHC class II protein complex	KOG0274	Cdc4 and related F-box and WD-40 proteins
Cluster-14949.259539	478	695004923	XP_009388889.1	139	6.9e-07	PREDICTED: uncharacterized protein LOC103975605 [Musa acuminata subsp. malaccensis]	698436794	XM_009804221.1	425	0	PREDICTED: Nicotiana sylvestris remorin-like (LOC104248034), mRNA	--	--	--	--	--	--	--	--	PF10186//PF10147//PF00682	Vacuolar sorting 38 and autophagy-related subunit 14//Growth arrest and DNA-damage-inducible proteins-interacting protein 1//HMGL-like	GO:0010508//GO:0007049	positive regulation of autophagy//cell cycle	GO:0003824	catalytic activity	GO:0005634	nucleus	--	--
Cluster-14949.227479	2043	697135163	XP_009621631.1	426	1.6e-39	PREDICTED: desiccation protectant protein Lea14 homolog [Nicotiana tomentosiformis]	697135162	XM_009623336.1	439	0	PREDICTED: Nicotiana tomentosiformis desiccation protectant protein Lea14 homolog (LOC104113223), mRNA	--	--	--	--	P46519	345	5.4e-31	Desiccation protectant protein Lea14 homolog OS=Glycine max PE=2 SV=1	--	--	--	--	--	--	--	--	--	--
Cluster-14949.216338	2786	698505278	XP_009798100.1	1494	3.1e-163	PREDICTED: alanine aminotransferase 2-like [Nicotiana sylvestris]	698505277	XM_009799798.1	1068	0	PREDICTED: Nicotiana sylvestris alanine aminotransferase 2-like (LOC104244390), mRNA	K00814	GPT, ALT	alanine transaminase	http://www.genome.jp/dbget-bin/www_bget?ko:K00814	F4I7I0	1156	6.7e-125	Alanine aminotransferase 1, mitochondrial OS=Arabidopsis thaliana GN=ALAAT1 PE=1 SV=1	PF01212//PF00155	Beta-eliminating lyase//Aminotransferase class I and II	GO:0006520//GO:0009058	cellular amino acid metabolic process//biosynthetic process	GO:0016829//GO:0030170	lyase activity//pyridoxal phosphate binding	--	--	KOG0258	Alanine aminotransferase
Cluster-14949.155680	4607	698515755	XP_009802756.1	2369	1.7e-264	PREDICTED: uncharacterized protein At5g41620 [Nicotiana sylvestris]	698515754	XM_009804454.1	1915	0	PREDICTED: Nicotiana sylvestris uncharacterized protein At5g41620 (LOC104248233), mRNA	--	--	--	--	Q66GQ2	366	4.5e-33	Uncharacterized protein At5g41620 OS=Arabidopsis thaliana GN=At5g41620 PE=2 SV=2	PF01552//PF01297//PF09036//PF02517	Picornavirus 2B protein//Zinc-uptake complex component A periplasmic//Bcr-Abl oncoprotein oligomerisation domain//CAAX protease self-immunity	GO:0006468//GO:0009069//GO:0018144//GO:0007165//GO:0030001//GO:0016310//GO:0006508//GO:0006144	protein phosphorylation//serine family amino acid metabolic process//RNA-protein covalent cross-linking//signal transduction//metal ion transport//phosphorylation//proteolysis//purine nucleobase metabolic process	GO:0005198//GO:0005096//GO:0008234//GO:0004674//GO:0016787//GO:0016740//GO:0003968//GO:0046872//GO:0000166//GO:0016779//GO:0008233	structural molecule activity//GTPase activator activity//cysteine-type peptidase activity//protein serine/threonine kinase activity//hydrolase activity//transferase activity//RNA-directed RNA polymerase activity//metal ion binding//nucleotide binding//nucleotidyltransferase activity//peptidase activity	GO:0016020//GO:0019012//GO:0031379	membrane//virion//RNA-directed RNA polymerase complex	--	--
Cluster-14949.156301	1850	697142906	XP_009625558.1	743	2.5e-76	PREDICTED: putative UDP-sugar transporter DDB_G0278631 [Nicotiana tomentosiformis]>gi|697142908|ref|XP_009625559.1| PREDICTED: putative UDP-sugar transporter DDB_G0278631 [Nicotiana tomentosiformis]>gi|697142910|ref|XP_009625560.1| PREDICTED: putative UDP-sugar transporter DDB_G0278631 [Nicotiana tomentosiformis]	697142905	XM_009627263.1	900	0	PREDICTED: Nicotiana tomentosiformis putative UDP-sugar transporter DDB_G0278631 (LOC104116411), transcript variant X1, mRNA	K15281	SLC35D	solute carrier family 35	http://www.genome.jp/dbget-bin/www_bget?ko:K15281	Q54YK1	198	5.4e-14	Putative UDP-sugar transporter DDB_G0278631 OS=Dictyostelium discoideum GN=DDB_G0278631 PE=3 SV=2	PF08449	UAA transporter family	GO:0055085	transmembrane transport	--	--	--	--	KOG1444	Nucleotide-sugar transporter VRG4/SQV-7
Cluster-14949.109572	4154	697130110	XP_009619118.1	4876	0	PREDICTED: SNF2 domain-containing protein CLASSY 4 isoform X1 [Nicotiana tomentosiformis]	697130117	XM_009620827.1	3655	0	PREDICTED: Nicotiana tomentosiformis SNF2 domain-containing protein CLASSY 4 (LOC104111183), transcript variant X5, mRNA	K10875	RAD54L, RAD54	DNA repair and recombination protein RAD54 and RAD54-like protein	http://www.genome.jp/dbget-bin/www_bget?ko:K10875	F4I8S3	1335	1.8e-145	SNF2 domain-containing protein CLASSY 3 OS=Arabidopsis thaliana GN=CLSY3 PE=1 SV=1	PF00176//PF04851	SNF2 family N-terminal domain//Type III restriction enzyme, res subunit	--	--	GO:0016787//GO:0005524//GO:0003677	hydrolase activity//ATP binding//DNA binding	--	--	KOG0390	DNA repair protein, SNF2 family
Cluster-14949.246169	1763	698516865	XP_009803317.1	1516	5.4e-166	PREDICTED: transmembrane protein 45A-like [Nicotiana sylvestris]	698516864	XM_009805015.1	980	0	PREDICTED: Nicotiana sylvestris transmembrane protein 45A-like (LOC104248714), mRNA	--	--	--	--	--	--	--	--	--	--	--	--	--	--	--	--	--	--
Cluster-14949.127750	981	697168317	XP_009593037.1	1013	6.4e-108	PREDICTED: ABC transporter B family member 11-like [Nicotiana tomentosiformis]	697168316	XM_009594742.1	886	0	PREDICTED: Nicotiana tomentosiformis ABC transporter B family member 11-like (LOC104089776), mRNA	K05658	ABCB1	ATP-binding cassette, subfamily B (MDR/TAP), member 1	http://www.genome.jp/dbget-bin/www_bget?ko:K05658	Q9M1Q9	899	1.5e-95	ABC transporter B family member 21 OS=Arabidopsis thaliana GN=ABCB21 PE=1 SV=2	PF07728//PF06414//PF08303//PF00270//PF00004//PF00006//PF01583//PF13304//PF00005//PF00910//PF03193//PF00503	AAA domain (dynein-related subfamily)//Zeta toxin//tRNA ligase kinase domain//DEAD/DEAH box helicase//ATPase family associated with various cellular activities (AAA)//ATP synthase alpha/beta family, nucleotide-binding domain//Adenylylsulphate kinase//AAA domain, putative AbiEii toxin, Type IV TA system//ABC transporter//RNA helicase//Protein of unknown function, DUF258//G-protein alpha subunit	GO:0007165//GO:0006388//GO:0007186//GO:0000103//GO:0006144	signal transduction//tRNA splicing, via endonucleolytic cleavage and ligation//G-protein coupled receptor signaling pathway//sulfate assimilation//purine nucleobase metabolic process	GO:0003723//GO:0003924//GO:0005524//GO:0004020//GO:0016887//GO:0003724//GO:0031683//GO:0004871//GO:0003972//GO:0005525//GO:0003676//GO:0019001//GO:0016301	RNA binding//GTPase activity//ATP binding//adenylylsulfate kinase activity//ATPase activity//RNA helicase activity//G-protein beta/gamma-subunit complex binding//signal transducer activity//RNA ligase (ATP) activity//GTP binding//nucleic acid binding//guanyl nucleotide binding//kinase activity	--	--	--	--
Cluster-14949.187389	1099	698482316	XP_009788089.1	494	1.1e-47	PREDICTED: photosystem II repair protein PSB27-H1, chloroplastic [Nicotiana sylvestris]	698482315	XM_009789787.1	579	0	PREDICTED: Nicotiana sylvestris photosystem II repair protein PSB27-H1, chloroplastic (LOC104235950), mRNA	K08902	psb27	photosystem II Psb27 protein	http://www.genome.jp/dbget-bin/www_bget?ko:K08902	Q8DG60	141	1.3e-07	Photosystem II lipoprotein Psb27 OS=Thermosynechococcus elongatus (strain BP-1) GN=psb27 PE=1 SV=1	PF13326//PF05479	Photosystem II Pbs27//Photosystem I reaction centre subunit N (PSAN or PSI-N)	GO:0010207//GO:0015979	photosystem II assembly//photosynthesis	GO:0005516	calmodulin binding	GO:0009522//GO:0042651	photosystem I//thylakoid membrane	--	--
Cluster-14949.187670	4385	698584688	XP_009778442.1	1790	2.3e-197	PREDICTED: elongation factor Ts, mitochondrial [Nicotiana sylvestris]	698584687	XM_009780140.1	1138	0	PREDICTED: Nicotiana sylvestris elongation factor Ts, mitochondrial (LOC104227808), mRNA	--	--	--	--	Q5XF75	1181	1.3e-127	Elongation factor Ts, mitochondrial OS=Arabidopsis thaliana GN=EFTS PE=2 SV=1	PF00889//PF02419	Elongation factor TS//PsbL protein	GO:0015979//GO:0006448//GO:0006414	photosynthesis//regulation of translational elongation//translational elongation	GO:0003746	translation elongation factor activity	GO:0009523//GO:0005622//GO:0005840//GO:0009539//GO:0016020	photosystem II//intracellular//ribosome//photosystem II reaction center//membrane	KOG1071	Mitochondrial translation elongation factor EF-Tsmt, catalyzes nucleotide exchange on EF-Tumt
Cluster-14949.252089	1128	698522702	XP_009758161.1	1265	4.4e-137	PREDICTED: histone-lysine N-methyltransferase setd3 [Nicotiana sylvestris]	698522701	XM_009759859.1	690	0	PREDICTED: Nicotiana sylvestris histone-lysine N-methyltransferase setd3 (LOC104210898), mRNA	--	--	--	--	P14381	178	6.9e-12	Transposon TX1 uncharacterized 149 kDa protein OS=Xenopus laevis PE=3 SV=1	PF00856	SET domain	--	--	GO:0005515	protein binding	--	--	--	--
Cluster-14949.48467	709	723666720	XP_004229931.2	560	1.6e-55	PREDICTED: uncharacterized protein LOC101261456 [Solanum lycopersicum]	697187689	XM_009604583.1	271	6.95955e-138	PREDICTED: Nicotiana tomentosiformis (+)-neomenthol dehydrogenase-like (LOC104097951), mRNA	K15095	E1.1.1.208	(+)-neomenthol dehydrogenase	http://www.genome.jp/dbget-bin/www_bget?ko:K15095	B2X050	566	4.4e-57	(+)-neomenthol dehydrogenase OS=Capsicum annuum GN=MNR1 PE=1 SV=1	PF00106	short chain dehydrogenase	GO:0008152	metabolic process	GO:0016491	oxidoreductase activity	--	--	--	--
Cluster-14949.147961	1345	698471315	XP_009784016.1	1116	1e-119	PREDICTED: serine carboxypeptidase-like 11 isoform X1 [Nicotiana sylvestris]	698557814	XM_009772827.1	559	0	PREDICTED: Nicotiana sylvestris serine carboxypeptidase-like 13 (LOC104221707), transcript variant X2, mRNA	K16296	SCPL-I	serine carboxypeptidase-like clade I	http://www.genome.jp/dbget-bin/www_bget?ko:K16296	O64810	675	1.9e-69	Serine carboxypeptidase-like 10 OS=Arabidopsis thaliana GN=SCPL10 PE=2 SV=1	PF00450//PF02611	Serine carboxypeptidase//CDP-diacylglycerol pyrophosphatase	GO:0008654//GO:0046486//GO:0006508	phospholipid biosynthetic process//glycerolipid metabolic process//proteolysis	GO:0004185//GO:0008715	serine-type carboxypeptidase activity//CDP-diacylglycerol diphosphatase activity	GO:0016020	membrane	--	--
Cluster-14949.217845	3673	697178393	XP_009598177.1	671	1.1e-67	PREDICTED: fatty acid amide hydrolase-like [Nicotiana tomentosiformis]>gi|697178395|ref|XP_009598178.1| PREDICTED: fatty acid amide hydrolase-like [Nicotiana tomentosiformis]	663673439	HG975440.1	568	0	Solanum pennellii chromosome ch01, complete genome	--	--	--	--	Q7XJJ7	479	2.8e-46	Fatty acid amide hydrolase OS=Arabidopsis thaliana GN=FAAH PE=1 SV=1	--	--	--	--	--	--	--	--	KOG1211	Amidases
Cluster-14949.191312	2480	698480194	XP_009787153.1	1231	8.6e-133	PREDICTED: chlorophyll a-b binding protein, chloroplastic [Nicotiana sylvestris]>gi|698567424|ref|XP_009773771.1| PREDICTED: chlorophyll a-b binding protein, chloroplastic [Nicotiana sylvestris]	698480193	XM_009788851.1	1134	0	PREDICTED: Nicotiana sylvestris chlorophyll a-b binding protein, chloroplastic (LOC104235156), mRNA	K08908	LHCA2	light-harvesting complex I chlorophyll a/b binding protein 2	http://www.genome.jp/dbget-bin/www_bget?ko:K08908	P10708	1205	1.2e-130	Chlorophyll a-b binding protein 7, chloroplastic OS=Solanum lycopersicum GN=CAB7 PE=3 SV=1	--	--	--	--	--	--	--	--	--	--
Cluster-14949.239093	3061	698459179	XP_009781237.1	750	6.3e-77	PREDICTED: conserved oligomeric Golgi complex subunit 8 [Nicotiana sylvestris]	697106398	XM_009608745.1	1835	0	PREDICTED: Nicotiana tomentosiformis uncharacterized LOC104101298 (LOC104101298), mRNA	--	--	--	--	--	--	--	--	PF01096//PF04124	Transcription factor S-II (TFIIS)//Dor1-like family	GO:0006351	transcription, DNA-templated	GO:0008270//GO:0003676	zinc ion binding//nucleic acid binding	GO:0017119	Golgi transport complex	--	--
Cluster-14949.75119	2202	697174032	XP_009595954.1	1296	2.2e-140	PREDICTED: uncharacterized protein LOC104092137 isoform X1 [Nicotiana tomentosiformis]	698585226	XM_009780284.1	1033	0	PREDICTED: Nicotiana sylvestris uncharacterized LOC104227909 (LOC104227909), mRNA	--	--	--	--	--	--	--	--	--	--	--	--	--	--	--	--	--	--
Cluster-14949.282326	1930	698491356	XP_009792106.1	2081	1.8e-231	PREDICTED: uncharacterized protein LOC104239227 [Nicotiana sylvestris]	698491355	XM_009793804.1	1787	0	PREDICTED: Nicotiana sylvestris uncharacterized LOC104239227 (LOC104239227), mRNA	K11723	BRD7_9	bromodomain-containing protein 7/9	http://www.genome.jp/dbget-bin/www_bget?ko:K11723	--	--	--	--	PF13185	GAF domain	--	--	GO:0005515	protein binding	--	--	--	--
Cluster-14949.171324	2222	223973117	ACN30746.1	161	9.1e-09	unknown [Zea mays]	697140202	XM_009625902.1	144	8.9516e-67	PREDICTED: Nicotiana tomentosiformis BRASSINOSTEROID INSENSITIVE 1-associated receptor kinase 1-like (LOC104115309), mRNA	--	--	--	--	--	--	--	--	--	--	--	--	--	--	--	--	--	--
Cluster-14949.239997	3603	698446963	XP_009770032.1	2916	0	PREDICTED: serine/threonine-protein kinase D6PKL2-like [Nicotiana sylvestris]	698446962	XM_009771730.1	2390	0	PREDICTED: Nicotiana sylvestris serine/threonine-protein kinase D6PKL2-like (LOC104220789), mRNA	K08286	E2.7.11.-	protein-serine/threonine kinase	http://www.genome.jp/dbget-bin/www_bget?ko:K08286	Q39183	2018	9.6e-225	Serine/threonine-protein kinase D6PKL2 OS=Arabidopsis thaliana GN=D6PKL2 PE=1 SV=1	PF00069//PF07714//PF09726//PF13885//PF06293	Protein kinase domain//Protein tyrosine kinase//Transmembrane protein//Keratin, high sulfur B2 protein//Lipopolysaccharide kinase (Kdo/WaaP) family	GO:0006468	protein phosphorylation	GO:0016773//GO:0004672//GO:0005524	phosphotransferase activity, alcohol group as acceptor//protein kinase activity//ATP binding	GO:0045095//GO:0016020//GO:0016021	keratin filament//membrane//integral component of membrane	--	--
Cluster-14949.53909	2679	697184526	XP_009601279.1	872	3.9e-91	PREDICTED: uncharacterized protein LOC104096599 [Nicotiana tomentosiformis]	756762107	KM207679.1	887	0	Nicotiana tabacum/Hyoscyamus niger cybrid clone contig2 mitochondrion, complete sequence	--	--	--	--	--	--	--	--	--	--	--	--	--	--	--	--	--	--
Cluster-14949.123968	1639	698588198	XP_009779391.1	1576	5.6e-173	PREDICTED: trans-resveratrol di-O-methyltransferase-like [Nicotiana sylvestris]	698588197	XM_009781089.1	1544	0	PREDICTED: Nicotiana sylvestris trans-resveratrol di-O-methyltransferase-like (LOC104228606), mRNA	--	--	--	--	B6VJS4	823	1.6e-86	Trans-resveratrol di-O-methyltransferase OS=Vitis vinifera GN=ROMT PE=1 SV=2	PF00891//PF02527//PF08100//PF05175	O-methyltransferase//rRNA small subunit methyltransferase G//Dimerisation domain//Methyltransferase small domain	GO:0006396//GO:0006364//GO:0000154	RNA processing//rRNA processing//rRNA modification	GO:0008171//GO:0008168//GO:0008649//GO:0046983	O-methyltransferase activity//methyltransferase activity//rRNA methyltransferase activity//protein dimerization activity	GO:0005737	cytoplasm	--	--
Cluster-14949.120201	2261	--	--	--	--	--	565342613	XM_006338376.1	337	4.69319e-174	PREDICTED: Solanum tuberosum KH domain-containing protein At4g18375-like (LOC102579670), transcript variant X2, mRNA	--	--	--	--	--	--	--	--	--	--	--	--	--	--	--	--	--	--
Cluster-14949.55154	562	--	--	--	--	--	698460110	XR_711857.1	118	6.13964e-53	PREDICTED: Nicotiana sylvestris cyanate hydratase (LOC104230366), transcript variant X1, misc_RNA	--	--	--	--	--	--	--	--	--	--	--	--	--	--	--	--	--	--
Cluster-14949.96604	2158	697151704	XP_009630078.1	1804	2.7e-199	PREDICTED: thiamine-repressible mitochondrial transport protein THI74 [Nicotiana tomentosiformis]	697151703	XM_009631783.1	2012	0	PREDICTED: Nicotiana tomentosiformis thiamine-repressible mitochondrial transport protein THI74 (LOC104120093), mRNA	K15289	SLC35F5	solute carrier family 35, member F5	http://www.genome.jp/dbget-bin/www_bget?ko:K15289	Q03730	255	1.6e-20	Uncharacterized vacuolar membrane protein YML018C OS=Saccharomyces cerevisiae (strain ATCC 204508 / S288c) GN=YML018C PE=1 SV=1	PF04142//PF08449//PF06027//PF00892	Nucleotide-sugar transporter//UAA transporter family//Solute carrier family 35//EamA-like transporter family	GO:0006810//GO:0008643//GO:0055085	transport//carbohydrate transport//transmembrane transport	GO:0005351	sugar:proton symporter activity	GO:0016021//GO:0016020//GO:0000139	integral component of membrane//membrane//Golgi membrane	KOG2765	Predicted membrane protein
Cluster-14949.96605	1990	697151704	XP_009630078.1	1804	2.5e-199	PREDICTED: thiamine-repressible mitochondrial transport protein THI74 [Nicotiana tomentosiformis]	697151703	XM_009631783.1	1711	0	PREDICTED: Nicotiana tomentosiformis thiamine-repressible mitochondrial transport protein THI74 (LOC104120093), mRNA	K15289	SLC35F5	solute carrier family 35, member F5	http://www.genome.jp/dbget-bin/www_bget?ko:K15289	Q03730	255	1.4e-20	Uncharacterized vacuolar membrane protein YML018C OS=Saccharomyces cerevisiae (strain ATCC 204508 / S288c) GN=YML018C PE=1 SV=1	PF00892//PF08449//PF06027//PF04142	EamA-like transporter family//UAA transporter family//Solute carrier family 35//Nucleotide-sugar transporter	GO:0055085//GO:0006810//GO:0008643	transmembrane transport//transport//carbohydrate transport	GO:0005351	sugar:proton symporter activity	GO:0016021//GO:0016020//GO:0000139	integral component of membrane//membrane//Golgi membrane	KOG2765	Predicted membrane protein
Cluster-14949.262867	3722	698430475	XP_009793048.1	1163	9.9e-125	PREDICTED: sphingosine kinase 1-like isoform X1 [Nicotiana sylvestris]	698430487	XM_009794759.1	794	0	PREDICTED: Nicotiana sylvestris sphingosine kinase 2-like (LOC104239972), transcript variant X3, mRNA	K04718	SPHK	sphingosine kinase	http://www.genome.jp/dbget-bin/www_bget?ko:K04718	F2Y4A3	717	7.2e-74	Sphingosine kinase 2 OS=Arabidopsis thaliana GN=SPHK2 PE=1 SV=1	PF04750//PF05184//PF00781	FAR-17a/AIG1-like protein//Saposin-like type B, region 1//Diacylglycerol kinase catalytic domain	GO:0006629	lipid metabolic process	GO:0016301	kinase activity	GO:0016021	integral component of membrane	KOG1116	Sphingosine kinase, involved in sphingolipid metabolism
Cluster-14949.246795	4403	697105210	XP_009606419.1	668	2.9e-67	PREDICTED: RNA-binding protein 38 [Nicotiana tomentosiformis]	697105208	XR_687325.1	975	0	PREDICTED: Nicotiana tomentosiformis RNA-binding protein 38 (LOC104100795), transcript variant X1, misc_RNA	--	--	--	--	--	--	--	--	PF00076//PF02063	RNA recognition motif. (a.k.a. RRM, RBD, or RNP domain)//MARCKS family	--	--	GO:0003676//GO:0005516	nucleic acid binding//calmodulin binding	--	--	KOG0149	Predicted RNA-binding protein SEB4 (RRM superfamily)
Cluster-14949.231018	5685	697107784	XP_009607734.1	3368	0	PREDICTED: uncharacterized protein LOC104101890 isoform X6 [Nicotiana tomentosiformis]	697107783	XM_009609439.1	2027	0	PREDICTED: Nicotiana tomentosiformis uncharacterized LOC104101890 (LOC104101890), transcript variant X9, mRNA	--	--	--	--	Q94A79	236	6.5e-18	Protein DEFECTIVE IN MERISTEM SILENCING 3 OS=Arabidopsis thaliana GN=DMS3 PE=1 SV=1	PF09472	Tetrahydromethanopterin S-methyltransferase, F subunit (MtrF)	GO:0046656//GO:0015948	folic acid biosynthetic process//methanogenesis	GO:0030269	tetrahydromethanopterin S-methyltransferase activity	GO:0016020	membrane	--	--
Cluster-14949.256231	1811	697151207	XP_009629818.1	1920	8e-213	PREDICTED: probable ubiquitin-like-specific protease 2B isoform X4 [Nicotiana tomentosiformis]	698581877	XM_009779366.1	1086	0	PREDICTED: Nicotiana sylvestris probable ubiquitin-like-specific protease 2B (LOC104227180), transcript variant X2, mRNA	K08596	SENP7	sentrin-specific protease 7	http://www.genome.jp/dbget-bin/www_bget?ko:K08596	Q8L7S0	682	4e-70	Probable ubiquitin-like-specific protease 2B OS=Arabidopsis thaliana GN=ULP2B PE=1 SV=3	PF02902	Ulp1 protease family, C-terminal catalytic domain	GO:0006508	proteolysis	GO:0008234	cysteine-type peptidase activity	--	--	KOG0779	Protease, Ulp1 family
Cluster-14949.202370	874	619325730	CCW28006.1	992	1.6e-105	carbonic anhydrase [Petroselinum crispum]	698435952	XM_009802969.1	683	0	PREDICTED: Nicotiana sylvestris carbonic anhydrase, chloroplastic (LOC104247023), transcript variant X3, mRNA	K01673	cynT, can	carbonic anhydrase	http://www.genome.jp/dbget-bin/www_bget?ko:K01673	P27141	1211	8.8e-132	Carbonic anhydrase, chloroplastic OS=Nicotiana tabacum PE=2 SV=1	PF00484	Carbonic anhydrase	GO:0006730//GO:0006807	one-carbon metabolic process//nitrogen compound metabolic process	GO:0004089//GO:0008270	carbonate dehydratase activity//zinc ion binding	--	--	KOG1578	Predicted carbonic anhydrase involved in protection against oxidative damage
Cluster-14949.180692	2913	698525657	XP_009759651.1	1347	3.6e-146	PREDICTED: pyrophosphate--fructose 6-phosphate 1-phosphotransferase subunit alpha [Nicotiana sylvestris]	698582605	XM_009779570.1	701	0	PREDICTED: Nicotiana sylvestris pyrophosphate--fructose 6-phosphate 1-phosphotransferase subunit alpha (LOC104227347), mRNA	K00895	E2.7.1.90, pfk	pyrophosphate--fructose-6-phosphate 1-phosphotransferase	http://www.genome.jp/dbget-bin/www_bget?ko:K00895	P21342	1315	2.6e-143	Pyrophosphate--fructose 6-phosphate 1-phosphotransferase subunit alpha OS=Solanum tuberosum GN=PFP-ALPHA PE=1 SV=2	PF02445//PF00365	Quinolinate synthetase A protein//Phosphofructokinase	GO:0006013//GO:0006096//GO:0006012//GO:0009435//GO:0006094//GO:0006098//GO:0006000	mannose metabolic process//glycolytic process//galactose metabolic process//NAD biosynthetic process//gluconeogenesis//pentose-phosphate shunt//fructose metabolic process	GO:0008987//GO:0003872//GO:0051539	quinolinate synthetase A activity//6-phosphofructokinase activity//4 iron, 4 sulfur cluster binding	GO:0005945//GO:0019804	6-phosphofructokinase complex//obsolete quinolinate synthetase complex	--	--
Cluster-14949.224098	1867	697179870	XP_009598909.1	2294	3.5e-256	PREDICTED: TATA-binding protein-associated factor BTAF1 isoform X3 [Nicotiana tomentosiformis]	697179875	XM_009600617.1	1549	0	PREDICTED: Nicotiana tomentosiformis TATA-binding protein-associated factor BTAF1 (LOC104094648), transcript variant X6, mRNA	K15192	BTAF1, MOT1	TATA-binding protein-associated factor	http://www.genome.jp/dbget-bin/www_bget?ko:K15192	B5BT18	1187	1.1e-128	TATA-binding protein-associated factor BTAF1 OS=Arabidopsis thaliana GN=BTAF1 PE=1 SV=1	PF06112//PF02985	Gammaherpesvirus capsid protein//HEAT repeat	--	--	GO:0005515	protein binding	GO:0019028	viral capsid	KOG0392	SNF2 family DNA-dependent ATPase domain-containing protein
Cluster-14949.45221	1527	413919244	AFW59176.1	144	5.8e-07	putative argonaute family protein [Zea mays]	697139951	XR_690552.1	259	7.20565e-131	PREDICTED: Nicotiana tomentosiformis uncharacterized LOC104115194 (LOC104115194), transcript variant X3, ncRNA	--	--	--	--	Q6EU14	130	3.4e-06	Protein argonaute 1A OS=Oryza sativa subsp. japonica GN=AGO1A PE=2 SV=1	--	--	--	--	--	--	--	--	--	--
Cluster-14949.173477	1941	62241069	BAD93691.1	2269	2.9e-253	malonyltransferase [Nicotiana tabacum]	62241068	AB176525.1	1443	0	Nicotiana tabacum mat1 mRNA for malonyltransferase, complete cds	--	--	--	--	Q9ZWR8	903	1e-95	Anthocyanin 5-aromatic acyltransferase OS=Gentiana triflora PE=1 SV=1	PF02458//PF08091	Transferase family//Spider insecticidal peptide	GO:0009405	pathogenesis	GO:0016747	transferase activity, transferring acyl groups other than amino-acyl groups	GO:0005576	extracellular region	--	--
Cluster-14949.229855	1307	698517499	XP_009803629.1	936	7.3e-99	PREDICTED: uncharacterized protein LOC104248970 [Nicotiana sylvestris]	697125458	XM_009618453.1	683	0	PREDICTED: Nicotiana tomentosiformis uncharacterized LOC104109228 (LOC104109228), mRNA	--	--	--	--	Q56XJ7	140	2e-07	Uncharacterized protein At4g22758 OS=Arabidopsis thaliana GN=At4g22758 PE=2 SV=1	--	--	--	--	--	--	--	--	--	--
Cluster-14949.202209	2156	697180322	XP_009599141.1	1530	1.6e-167	PREDICTED: replication protein A 70 kDa DNA-binding subunit B-like isoform X1 [Nicotiana tomentosiformis]>gi|697180324|ref|XP_009599142.1| PREDICTED: replication protein A 70 kDa DNA-binding subunit B-like isoform X1 [Nicotiana tomentosiformis]>gi|697180326|ref|XP_009599143.1| PREDICTED: replication protein A 70 kDa DNA-binding subunit B-like isoform X1 [Nicotiana tomentosiformis]>gi|697180328|re…	697180335	XM_009600854.1	2048	0	PREDICTED: Nicotiana tomentosiformis replication protein A 70 kDa DNA-binding subunit B-like (LOC104094848), transcript variant X8, mRNA	--	--	--	--	--	--	--	--	PF05309//PF01336//PF00130	TraE protein//OB-fold nucleic acid binding domain//Phorbol esters/diacylglycerol binding domain (C1 domain)	GO:0035556//GO:0000746	intracellular signal transduction//conjugation	GO:0003676	nucleic acid binding	--	--	--	--
Cluster-14949.62503	3025	697127462	XP_009617778.1	1661	1.4e-182	PREDICTED: (-)-germacrene D synthase-like [Nicotiana tomentosiformis]	697127461	XM_009619483.1	1144	0	PREDICTED: Nicotiana tomentosiformis (-)-germacrene D synthase-like (LOC104110062), mRNA	--	--	--	--	Q6Q3H3	835	1.2e-87	(-)-germacrene D synthase OS=Vitis vinifera GN=VIT_19s0014g04930 PE=1 SV=1	PF01397//PF03936	Terpene synthase, N-terminal domain//Terpene synthase family, metal binding domain	GO:0008152	metabolic process	GO:0000287//GO:0010333//GO:0016829	magnesium ion binding//terpene synthase activity//lyase activity	--	--	--	--
Cluster-14949.134259	3589	698446546	XP_009769458.1	4313	0	PREDICTED: uncharacterized protein LOC104220306 isoform X2 [Nicotiana sylvestris]	698446545	XM_009771156.1	2563	0	PREDICTED: Nicotiana sylvestris uncharacterized LOC104220306 (LOC104220306), transcript variant X2, mRNA	K08518	STXBP5	syntaxin-binding protein 5	http://www.genome.jp/dbget-bin/www_bget?ko:K08518	--	--	--	--	PF00400//PF00957	WD domain, G-beta repeat//Synaptobrevin	GO:0016192	vesicle-mediated transport	GO:0005515	protein binding	GO:0016021	integral component of membrane	--	--
Cluster-14949.192240	5102	698554931	XP_009770351.1	3794	0	PREDICTED: histidine kinase 4 isoform X1 [Nicotiana sylvestris]	697182455	XM_009601938.1	2859	0	PREDICTED: Nicotiana tomentosiformis histidine kinase 4 (LOC104095746), mRNA	K14489	AHK2_3_4	arabidopsis histidine kinase 2/3/4 (cytokinin receptor)	http://www.genome.jp/dbget-bin/www_bget?ko:K14489	Q9C5U0	2563	8.7e-288	Histidine kinase 4 OS=Arabidopsis thaliana GN=AHK4 PE=1 SV=1	PF00512//PF02513//PF00072//PF09830//PF06305	His Kinase A (phospho-acceptor) domain//Spin/Ssty Family//Response regulator receiver domain//ATP adenylyltransferase//Protein of unknown function (DUF1049)	GO:0016310//GO:0007276//GO:0006144//GO:0000160//GO:0007165	phosphorylation//gamete generation//purine nucleobase metabolic process//phosphorelay signal transduction system//signal transduction	GO:0003877//GO:0000155	ATP adenylyltransferase activity//phosphorelay sensor kinase activity	GO:0009365//GO:0005887	protein histidine kinase complex//integral component of plasma membrane	--	--
Cluster-14949.101128	1779	697134024	XP_009621064.1	532	6.9e-52	PREDICTED: uncharacterized protein LOC104112760 isoform X1 [Nicotiana tomentosiformis]	697134023	XM_009622769.1	757	0	PREDICTED: Nicotiana tomentosiformis uncharacterized LOC104112760 (LOC104112760), transcript variant X1, mRNA	--	--	--	--	--	--	--	--	--	--	--	--	--	--	--	--	--	--
Cluster-14949.112963	1404	697134588	XP_009621339.1	363	2.2e-32	PREDICTED: snakin-2 [Nicotiana tomentosiformis]	697134587	XM_009623044.1	410	0	PREDICTED: Nicotiana tomentosiformis snakin-2 (LOC104112986), mRNA	--	--	--	--	Q93X17	341	1.1e-30	Snakin-2 OS=Solanum tuberosum GN=SN2 PE=1 SV=1	--	--	--	--	--	--	--	--	--	--
Cluster-14949.247853	3333	697189392	XP_009603752.1	1365	3.3e-148	PREDICTED: probable protein phosphatase 2C 50 isoform X2 [Nicotiana tomentosiformis]	697189391	XM_009605457.1	1610	0	PREDICTED: Nicotiana tomentosiformis probable protein phosphatase 2C 50 (LOC104098662), transcript variant X8, mRNA	K14497	PP2C	protein phosphatase 2C	http://www.genome.jp/dbget-bin/www_bget?ko:K14497	Q0JLP9	827	1.1e-86	Probable protein phosphatase 2C 6 OS=Oryza sativa subsp. japonica GN=Os01g0583100 PE=1 SV=1	PF07228//PF15168//PF00481	Stage II sporulation protein E (SpoIIE)//Triple QxxK/R motif-containing protein family//Protein phosphatase 2C	--	--	GO:0003824	catalytic activity	GO:0005789	endoplasmic reticulum membrane	--	--
Cluster-14949.44100	1189	698568297	XP_009774013.1	1153	4.5e-124	PREDICTED: uncharacterized protein LOC104224129 isoform X1 [Nicotiana sylvestris]	698568296	XM_009775711.1	894	0	PREDICTED: Nicotiana sylvestris uncharacterized LOC104224129 (LOC104224129), transcript variant X1, mRNA	--	--	--	--	--	--	--	--	--	--	--	--	--	--	--	--	--	--
Cluster-14949.103239	1688	698492278	XP_009792496.1	172	3.7e-10	PREDICTED: probable protein phosphatase 2C 22 [Nicotiana sylvestris]	698492277	XM_009794194.1	427	0	PREDICTED: Nicotiana sylvestris probable protein phosphatase 2C 22 (LOC104239542), mRNA	--	--	--	--	--	--	--	--	PF15985	KH domain	--	--	GO:0003723	RNA binding	--	--	--	--
Cluster-14949.223444	2268	697185522	XP_009601796.1	2166	3e-241	PREDICTED: uncharacterized protein LOC104097004 isoform X5 [Nicotiana tomentosiformis]	697185521	XM_009603501.1	1517	0	PREDICTED: Nicotiana tomentosiformis uncharacterized LOC104097004 (LOC104097004), transcript variant X8, mRNA	--	--	--	--	--	--	--	--	--	--	--	--	--	--	--	--	--	--
Cluster-14949.206666	4488	698542250	XP_009766339.1	3577	0	PREDICTED: pentatricopeptide repeat-containing protein At1g79540 [Nicotiana sylvestris]>gi|698542253|ref|XP_009766340.1| PREDICTED: pentatricopeptide repeat-containing protein At1g79540 [Nicotiana sylvestris]>gi|698542256|ref|XP_009766341.1| PREDICTED: pentatricopeptide repeat-containing protein At1g79540 [Nicotiana sylvestris]>gi|698542259|ref|XP_009766343.1| PREDICTED: pentatricopeptide repeat-…	698542264	XM_009768043.1	2506	0	PREDICTED: Nicotiana sylvestris pentatricopeptide repeat-containing protein At1g79540 (LOC104217732), transcript variant X6, mRNA	--	--	--	--	Q9SAJ5	1806	4.6e-200	Pentatricopeptide repeat-containing protein At1g79540 OS=Arabidopsis thaliana GN=At1g79540 PE=2 SV=1	--	--	--	--	--	--	--	--	--	--
Cluster-14949.217946	2865	697168096	XP_009592919.1	1533	9.5e-168	PREDICTED: putative BTB/POZ domain-containing protein DOT3 isoform X3 [Nicotiana tomentosiformis]	697168103	XM_009594629.1	877	0	PREDICTED: Nicotiana tomentosiformis putative BTB/POZ domain-containing protein DOT3 (LOC104089678), transcript variant X7, mRNA	K12898	HNRNPF_H	heterogeneous nuclear ribonucleoprotein F/H	http://www.genome.jp/dbget-bin/www_bget?ko:K12898	Q9LFU0	809	1.2e-84	BTB/POZ domain-containing protein DOT3 OS=Arabidopsis thaliana GN=DOT3 PE=2 SV=1	PF00076	RNA recognition motif. (a.k.a. RRM, RBD, or RNP domain)	--	--	GO:0003676	nucleic acid binding	--	--	--	--
Cluster-14949.256287	3386	698549354	XP_009768623.1	2282	1.6e-254	PREDICTED: receptor-like serine/threonine-protein kinase SD1-7 isoform X1 [Nicotiana sylvestris]>gi|698549357|ref|XP_009768625.1| PREDICTED: receptor-like serine/threonine-protein kinase SD1-7 isoform X1 [Nicotiana sylvestris]>gi|698549360|ref|XP_009768626.1| PREDICTED: receptor-like serine/threonine-protein kinase SD1-7 isoform X1 [Nicotiana sylvestris]>gi|698549363|ref|XP_009768627.1| PREDICTED…	698549365	XM_009770326.1	1281	0	PREDICTED: Nicotiana sylvestris receptor-like serine/threonine-protein kinase SD1-7 (LOC104219629), transcript variant X5, mRNA	--	--	--	--	O81906	1009	9e-108	G-type lectin S-receptor-like serine/threonine-protein kinase B120 OS=Arabidopsis thaliana GN=B120 PE=2 SV=1	PF00069//PF07714//PF06293//PF00954	Protein kinase domain//Protein tyrosine kinase//Lipopolysaccharide kinase (Kdo/WaaP) family//S-locus glycoprotein domain	GO:0006468//GO:0048544	protein phosphorylation//recognition of pollen	GO:0005524//GO:0004672//GO:0016773	ATP binding//protein kinase activity//phosphotransferase activity, alcohol group as acceptor	GO:0016020	membrane	--	--
Cluster-14949.166534	1397	697181639	XP_009599814.1	1138	2.9e-122	PREDICTED: dynamin-related protein 3A-like [Nicotiana tomentosiformis]	697181638	XM_009601519.1	1167	0	PREDICTED: Nicotiana tomentosiformis dynamin-related protein 3A-like (LOC104095392), mRNA	K17065	DNM1L	dynamin 1-like protein	http://www.genome.jp/dbget-bin/www_bget?ko:K17065	Q8S944	631	2.5e-64	Dynamin-related protein 3A OS=Arabidopsis thaliana GN=DRP3A PE=1 SV=2	PF02212	Dynamin GTPase effector domain	--	--	GO:0005525//GO:0003924	GTP binding//GTPase activity	--	--	KOG0446	Vacuolar sorting protein VPS1, dynamin, and related proteins
Cluster-14949.123797	1008	698578263	XP_009776702.1	1272	6.1e-138	PREDICTED: transcription factor DIVARICATA-like [Nicotiana sylvestris]	698578262	XM_009778400.1	929	0	PREDICTED: Nicotiana sylvestris transcription factor DIVARICATA-like (LOC104226405), mRNA	--	--	--	--	Q8S9H7	648	2e-66	Transcription factor DIVARICATA OS=Antirrhinum majus GN=DIVARICATA PE=2 SV=1	PF09111	SLIDE	GO:0006338	chromatin remodeling	GO:0016818//GO:0005524//GO:0003676	hydrolase activity, acting on acid anhydrides, in phosphorus-containing anhydrides//ATP binding//nucleic acid binding	GO:0005634	nucleus	--	--
Cluster-14949.132010	817	11465981	NP_054523.1	388	1.6e-35	ribosomal protein S18 [Nicotiana tabacum]>gi|28261739|ref|NP_783254.1| ribosomal protein S18 [Atropa belladonna]>gi|78102560|ref|YP_358701.1| ribosomal protein S18 [Nicotiana sylvestris]>gi|81301590|ref|YP_398887.1| ribosomal protein S18 [Nicotiana tomentosiformis]>gi|91209010|ref|YP_538870.1| ribosomal protein S18 [Solanum bulbocastanum]>gi|108773152|ref|YP_635661.1| ribosomal protein S18 [Solan…	77799536	AB237912.1	659	0	Nicotiana sylvestris chloroplast DNA, complete sequence	K02963	RP-S18, MRPS18, rpsR	small subunit ribosomal protein S18	http://www.genome.jp/dbget-bin/www_bget?ko:K02963	Q33C10	388	2.2e-36	30S ribosomal protein S18, chloroplastic OS=Nicotiana tomentosiformis GN=rps18 PE=3 SV=1	PF01084	Ribosomal protein S18	GO:0006412//GO:0042254	translation//ribosome biogenesis	GO:0019843//GO:0003735	rRNA binding//structural constituent of ribosome	GO:0005840//GO:0005622//GO:0009507	ribosome//intracellular//chloroplast	--	--
Cluster-14949.194204	617	698526524	XP_009760096.1	703	3.6e-72	PREDICTED: chlorophyll a-b binding protein P4, chloroplastic [Nicotiana sylvestris]	698526523	XM_009761794.1	530	0	PREDICTED: Nicotiana sylvestris chlorophyll a-b binding protein P4, chloroplastic (LOC104212506), mRNA	K08911	LHCA5	light-harvesting complex I chlorophyll a/b binding protein 5	http://www.genome.jp/dbget-bin/www_bget?ko:K08911	P13869	237	5.4e-19	Chlorophyll a-b binding protein, chloroplastic OS=Petunia hybrida PE=2 SV=1	--	--	--	--	--	--	--	--	--	--
Cluster-14949.235128	3313	697192407	XP_009605292.1	1647	6.6e-181	PREDICTED: 2-alkenal reductase (NADP(+)-dependent)-like [Nicotiana tomentosiformis]	698444346	XM_009767772.1	1366	0	PREDICTED: Nicotiana sylvestris flavonoid 3'-monooxygenase-like (LOC104217496), mRNA	K07119	K07119	uncharacterized protein	http://www.genome.jp/dbget-bin/www_bget?ko:K07119	Q9SLN8	1029	4.2e-110	2-alkenal reductase (NADP(+)-dependent) OS=Nicotiana tabacum GN=DBR PE=1 SV=1	PF00067//PF00107	Cytochrome P450//Zinc-binding dehydrogenase	GO:0055114	oxidation-reduction process	GO:0016705//GO:0005506//GO:0020037	oxidoreductase activity, acting on paired donors, with incorporation or reduction of molecular oxygen//iron ion binding//heme binding	--	--	--	--
Cluster-14949.235126	2598	698527472	XP_009760580.1	819	5.3e-85	PREDICTED: uncharacterized protein LOC104212908 isoform X1 [Nicotiana sylvestris]>gi|698527474|ref|XP_009760581.1| PREDICTED: uncharacterized protein LOC104212908 isoform X1 [Nicotiana sylvestris]	698527473	XM_009762279.1	588	0	PREDICTED: Nicotiana sylvestris uncharacterized LOC104212908 (LOC104212908), transcript variant X2, mRNA	--	--	--	--	--	--	--	--	--	--	--	--	--	--	--	--	--	--
Cluster-14949.302932	707	--	--	--	--	--	--	--	--	--	--	--	--	--	--	--	--	--	--	PF01735	Lysophospholipase catalytic domain	GO:0009395	phospholipid catabolic process	GO:0004620	phospholipase activity	--	--	--	--
Cluster-14949.148719	930	--	--	--	--	--	697111292	XM_009611225.1	426	0	PREDICTED: Nicotiana tomentosiformis U3 small nucleolar RNA-associated protein 14 homolog A (LOC104103329), mRNA	--	--	--	--	--	--	--	--	--	--	--	--	--	--	--	--	--	--
Cluster-14949.21639	1062	697117494	XP_009612686.1	1233	2.1e-133	PREDICTED: putative methylesterase 11, chloroplastic [Nicotiana tomentosiformis]	698551394	XM_009770993.1	990	0	PREDICTED: Nicotiana sylvestris putative methylesterase 11, chloroplastic (LOC104220176), mRNA	--	--	--	--	F4IE65	947	4.4e-101	Putative methylesterase 13, chloroplastic OS=Arabidopsis thaliana GN=MES13 PE=2 SV=1	PF06821//PF02450	Serine hydrolase//Lecithin:cholesterol acyltransferase	GO:0042967//GO:0006629	acyl-carrier-protein biosynthetic process//lipid metabolic process	GO:0008374//GO:0016787	O-acyltransferase activity//hydrolase activity	--	--	--	--
Cluster-14949.70846	1289	697097027	XP_009619335.1	1766	4.1e-195	PREDICTED: 2-hydroxyisoflavanone dehydratase-like [Nicotiana tomentosiformis]	697097026	XM_009621040.1	1099	0	PREDICTED: Nicotiana tomentosiformis 2-hydroxyisoflavanone dehydratase-like (LOC104111358), mRNA	--	--	--	--	Q5NUF4	919	9.4e-98	2-hydroxyisoflavanone dehydratase OS=Glycyrrhiza echinata GN=HIDM PE=1 SV=1	PF07859	alpha/beta hydrolase fold	GO:0008152	metabolic process	GO:0016787	hydrolase activity	--	--	--	--
Cluster-14949.311289	3517	697185347	XP_009601700.1	4040	0	PREDICTED: G-type lectin S-receptor-like serine/threonine-protein kinase At5g24080 isoform X1 [Nicotiana tomentosiformis]	697185350	XM_009603407.1	2592	0	PREDICTED: Nicotiana tomentosiformis G-type lectin S-receptor-like serine/threonine-protein kinase At5g24080 (LOC104096948), transcript variant X3, mRNA	--	--	--	--	Q9FLV4	2649	6.4e-298	G-type lectin S-receptor-like serine/threonine-protein kinase At5g24080 OS=Arabidopsis thaliana GN=At5g24080 PE=2 SV=1	PF07714//PF00069//PF00954//PF05445	Protein tyrosine kinase//Protein kinase domain//S-locus glycoprotein domain//Poxvirus serine/threonine protein kinase	GO:0048544//GO:0006468	recognition of pollen//protein phosphorylation	GO:0005524//GO:0004672	ATP binding//protein kinase activity	--	--	--	--
Cluster-14949.214716	1447	698588406	XP_009779451.1	921	4.4e-97	PREDICTED: aldose 1-epimerase-like isoform X1 [Nicotiana sylvestris]	698588416	XM_009781153.1	621	0	PREDICTED: Nicotiana sylvestris aldose 1-epimerase-like (LOC104228654), transcript variant X4, mRNA	K01785	galM, GALM	aldose 1-epimerase	http://www.genome.jp/dbget-bin/www_bget?ko:K01785	Q9GKX6	375	1.3e-34	Aldose 1-epimerase OS=Sus scrofa GN=GALM PE=2 SV=1	PF01263	Aldose 1-epimerase	GO:0005975	carbohydrate metabolic process	GO:0016853	isomerase activity	--	--	KOG1604	Predicted mutarotase
Cluster-14949.210862	3937	697154864	XP_009631669.1	795	4.9e-82	PREDICTED: dof zinc finger protein DOF5.4-like [Nicotiana tomentosiformis]	697154863	XM_009633374.1	1094	0	PREDICTED: Nicotiana tomentosiformis dof zinc finger protein DOF5.4-like (LOC104121388), mRNA	K00799	GST, gst	glutathione S-transferase	http://www.genome.jp/dbget-bin/www_bget?ko:K00799	Q9LZ06	408	5.2e-38	Glutathione S-transferase L3 OS=Arabidopsis thaliana GN=GSTL3 PE=2 SV=1	PF02701	Dof domain, zinc finger	GO:0006355	regulation of transcription, DNA-templated	GO:0003677	DNA binding	--	--	--	--
Cluster-14949.122817	895	--	--	--	--	--	698522518	XR_706959.1	708	0	PREDICTED: Nicotiana sylvestris uncharacterized LOC104210806 (LOC104210806), ncRNA	--	--	--	--	--	--	--	--	--	--	--	--	--	--	--	--	--	--
Cluster-14949.209510	1491	697096024	XP_009614294.1	982	3.8e-104	PREDICTED: UPF0420 protein C16orf58 homolog isoform X2 [Nicotiana tomentosiformis]	698484077	XM_009790560.1	841	0	PREDICTED: Nicotiana sylvestris UPF0420 protein C16orf58 homolog (LOC104236603), transcript variant X7, mRNA	--	--	--	--	Q9SJX7	704	9.3e-73	Protein root UVB sensitive 2, chloroplastic OS=Arabidopsis thaliana GN=RUS2 PE=1 SV=2	PF08225	Pseudin antimicrobial peptide	GO:0006952	defense response	--	--	--	--	--	--
Cluster-14949.293779	1554	697124053	XP_009616019.1	862	3.3e-90	PREDICTED: uncharacterized protein LOC104108643 [Nicotiana tomentosiformis]	697124052	XM_009617724.1	628	0	PREDICTED: Nicotiana tomentosiformis uncharacterized LOC104108643 (LOC104108643), mRNA	--	--	--	--	--	--	--	--	PF09514//PF06305	SSXRD motif//Protein of unknown function (DUF1049)	GO:0006355	regulation of transcription, DNA-templated	--	--	GO:0005887//GO:0005634	integral component of plasma membrane//nucleus	--	--
Cluster-14949.151147	995	698572740	XP_009775224.1	564	7.6e-56	PREDICTED: protein GAST1-like [Nicotiana sylvestris]	698572739	XM_009776922.1	792	0	PREDICTED: Nicotiana sylvestris protein GAST1-like (LOC104225150), mRNA	--	--	--	--	P27057	476	1.7e-46	Protein GAST1 OS=Solanum lycopersicum GN=GAST1 PE=2 SV=1	PF02289	Cyclohydrolase (MCH)	GO:0006730//GO:0046656//GO:0006807	one-carbon metabolic process//folic acid biosynthetic process//nitrogen compound metabolic process	GO:0018759	methenyltetrahydromethanopterin cyclohydrolase activity	--	--	--	--
Cluster-14949.170298	2116	697116660	XP_009612249.1	571	2.5e-56	PREDICTED: phosphoinositide phospholipase C 2-like [Nicotiana tomentosiformis]	697116659	XM_009613954.1	475	0	PREDICTED: Nicotiana tomentosiformis phosphoinositide phospholipase C 2-like (LOC104105605), mRNA	K05857	PLCD	phosphatidylinositol phospholipase C, delta	http://www.genome.jp/dbget-bin/www_bget?ko:K05857	Q40392	328	5.2e-29	TMV resistance protein N OS=Nicotiana glutinosa GN=N PE=1 SV=1	PF01582//PF09432//PF13676	TIR domain//Tho complex subunit THP2//TIR domain	GO:0006406//GO:0006368//GO:0007165	mRNA export from nucleus//transcription elongation from RNA polymerase II promoter//signal transduction	GO:0005515	protein binding	GO:0000446	nucleoplasmic THO complex	--	--
Cluster-14949.191410	2825	697191230	XP_009604683.1	1291	1.1e-139	PREDICTED: oxygen-evolving enhancer protein 1, chloroplastic-like [Nicotiana tomentosiformis]	697191229	XM_009606388.1	832	0	PREDICTED: Nicotiana tomentosiformis oxygen-evolving enhancer protein 1, chloroplastic-like (LOC104099407), mRNA	K02716	psbO	photosystem II oxygen-evolving enhancer protein 1	http://www.genome.jp/dbget-bin/www_bget?ko:K02716	Q40459	1277	6.3e-139	Oxygen-evolving enhancer protein 1, chloroplastic OS=Nicotiana tabacum GN=PSBO PE=2 SV=1	PF01716//PF01056	Manganese-stabilising protein / photosystem II polypeptide//Myc amino-terminal region	GO:0015979//GO:0006355//GO:0042549	photosynthesis//regulation of transcription, DNA-templated//photosystem II stabilization	GO:0005509//GO:0003700	calcium ion binding//transcription factor activity, sequence-specific DNA binding	GO:0009654//GO:0019898//GO:0005667//GO:0009523	photosystem II oxygen evolving complex//extrinsic component of membrane//transcription factor complex//photosystem II	--	--
Cluster-14949.289331	803	--	--	--	--	--	697139951	XR_690552.1	341	9.69211e-177	PREDICTED: Nicotiana tomentosiformis uncharacterized LOC104115194 (LOC104115194), transcript variant X3, ncRNA	--	--	--	--	Q6EU14	128	3.1e-06	Protein argonaute 1A OS=Oryza sativa subsp. japonica GN=AGO1A PE=2 SV=1	--	--	--	--	--	--	--	--	--	--
Cluster-14949.120053	2500	697110870	XP_009609307.1	741	5.7e-76	PREDICTED: uncharacterized protein LOC104103128 [Nicotiana tomentosiformis]	697110869	XM_009611012.1	382	0	PREDICTED: Nicotiana tomentosiformis uncharacterized LOC104103128 (LOC104103128), mRNA	--	--	--	--	--	--	--	--	--	--	--	--	--	--	--	--	--	--
Cluster-14949.140394	1150	698530004	XP_009761817.1	762	9.6e-79	PREDICTED: uncharacterized protein LOC104213946 [Nicotiana sylvestris]	698530003	XM_009763515.1	576	0	PREDICTED: Nicotiana sylvestris uncharacterized LOC104213946 (LOC104213946), mRNA	--	--	--	--	--	--	--	--	PF05361	PKC-activated protein phosphatase-1 inhibitor	GO:0042325	regulation of phosphorylation	--	--	GO:0005737	cytoplasm	--	--
Cluster-14949.214577	2838	698589117	XP_009779646.1	2199	5.6e-245	PREDICTED: probable linoleate 9S-lipoxygenase 5 isoform X2 [Nicotiana sylvestris]	698589116	XM_009781344.1	630	0	PREDICTED: Nicotiana sylvestris probable linoleate 9S-lipoxygenase 5 (LOC104228802), transcript variant X2, mRNA	K15718	LOX1_5	linoleate 9S-lipoxygenase	http://www.genome.jp/dbget-bin/www_bget?ko:K15718	Q43191	1771	3.3e-196	Probable linoleate 9S-lipoxygenase 5 OS=Solanum tuberosum GN=LOX1.5 PE=2 SV=1	PF00305	Lipoxygenase	GO:0055114	oxidation-reduction process	GO:0016702//GO:0046872	oxidoreductase activity, acting on single donors with incorporation of molecular oxygen, incorporation of two atoms of oxygen//metal ion binding	--	--	--	--
Cluster-14949.266471	2307	697184698	XP_009601367.1	854	4.1e-89	PREDICTED: protein PLANT CADMIUM RESISTANCE 8-like [Nicotiana tomentosiformis]>gi|697184700|ref|XP_009601368.1| PREDICTED: protein PLANT CADMIUM RESISTANCE 8-like [Nicotiana tomentosiformis]	697184697	XM_009603072.1	836	0	PREDICTED: Nicotiana tomentosiformis protein PLANT CADMIUM RESISTANCE 8-like (LOC104096665), transcript variant X1, mRNA	K02200	ccmH	cytochrome c-type biogenesis protein CcmH	http://www.genome.jp/dbget-bin/www_bget?ko:K02200	B8AFK5	595	6.2e-60	Cytochrome c-type biogenesis CcmH-like mitochondrial protein OS=Oryza sativa subsp. indica GN=CCMH PE=3 SV=1	PF09363//PF03604	XFP C-terminal domain//DNA directed RNA polymerase, 7 kDa subunit	GO:0006206//GO:0006351//GO:0005975//GO:0006144	pyrimidine nucleobase metabolic process//transcription, DNA-templated//carbohydrate metabolic process//purine nucleobase metabolic process	GO:0003899//GO:0016832//GO:0003677	DNA-directed RNA polymerase activity//aldehyde-lyase activity//DNA binding	GO:0005730	nucleolus	--	--
Cluster-14949.197929	3862	698490203	XP_009791605.1	1006	1.6e-106	PREDICTED: uncharacterized protein LOC104238820 isoform X2 [Nicotiana sylvestris]	698490202	XM_009793303.1	772	0	PREDICTED: Nicotiana sylvestris uncharacterized LOC104238820 (LOC104238820), transcript variant X3, mRNA	--	--	--	--	--	--	--	--	PF01002//PF00560//PF05094	Flavivirus non-structural protein NS2B//Leucine Rich Repeat//Late expression factor 9 (LEF-9)	GO:0019083	viral transcription	GO:0005515//GO:0004252	protein binding//serine-type endopeptidase activity	GO:0019012	virion	--	--
Cluster-14949.219270	4130	698542250	XP_009766339.1	3577	0	PREDICTED: pentatricopeptide repeat-containing protein At1g79540 [Nicotiana sylvestris]>gi|698542253|ref|XP_009766340.1| PREDICTED: pentatricopeptide repeat-containing protein At1g79540 [Nicotiana sylvestris]>gi|698542256|ref|XP_009766341.1| PREDICTED: pentatricopeptide repeat-containing protein At1g79540 [Nicotiana sylvestris]>gi|698542259|ref|XP_009766343.1| PREDICTED: pentatricopeptide repeat-…	698542264	XM_009768043.1	2529	0	PREDICTED: Nicotiana sylvestris pentatricopeptide repeat-containing protein At1g79540 (LOC104217732), transcript variant X6, mRNA	--	--	--	--	Q9SAJ5	1806	4.2e-200	Pentatricopeptide repeat-containing protein At1g79540 OS=Arabidopsis thaliana GN=At1g79540 PE=2 SV=1	--	--	--	--	--	--	--	--	--	--
Cluster-14949.283962	1294	697152984	XP_009630732.1	1189	3.3e-128	PREDICTED: patatin-like protein 2 [Nicotiana tomentosiformis]	697152983	XM_009632437.1	809	0	PREDICTED: Nicotiana tomentosiformis patatin-like protein 2 (LOC104120631), mRNA	--	--	--	--	O23181	417	1.5e-39	Patatin-like protein 3 OS=Arabidopsis thaliana GN=PLP3 PE=2 SV=2	PF08500//PF01734	Tombusvirus p33//Patatin-like phospholipase	GO:0006629//GO:0006144	lipid metabolic process//purine nucleobase metabolic process	GO:0003968	RNA-directed RNA polymerase activity	GO:0031379	RNA-directed RNA polymerase complex	--	--
Cluster-14949.148853	1833	697172054	XP_009594964.1	2194	1.4e-244	PREDICTED: F-box/FBD/LRR-repeat protein At1g13570-like [Nicotiana tomentosiformis]	697172053	XM_009596669.1	1675	0	PREDICTED: Nicotiana tomentosiformis F-box/FBD/LRR-repeat protein At1g13570-like (LOC104091343), mRNA	--	--	--	--	Q9FZ70	472	9.1e-46	F-box/FBD/LRR-repeat protein At1g13570 OS=Arabidopsis thaliana GN=At1g13570 PE=2 SV=1	PF13855//PF00646	Leucine rich repeat//F-box domain	--	--	GO:0005515	protein binding	--	--	--	--
Cluster-14949.319286	689	697128868	XP_009618486.1	298	3.7e-25	PREDICTED: uncharacterized protein LOC104110657 isoform X2 [Nicotiana tomentosiformis]	697128867	XM_009620191.1	262	6.80129e-133	PREDICTED: Nicotiana tomentosiformis uncharacterized LOC104110657 (LOC104110657), transcript variant X2, mRNA	--	--	--	--	--	--	--	--	--	--	--	--	--	--	--	--	--	--
Cluster-14949.94072	3731	697123330	XP_009615655.1	2584	1.7e-289	PREDICTED: probable galactinol--sucrose galactosyltransferase 2 isoform X1 [Nicotiana tomentosiformis]>gi|697123332|ref|XP_009615656.1| PREDICTED: probable galactinol--sucrose galactosyltransferase 2 isoform X1 [Nicotiana tomentosiformis]>gi|697123334|ref|XP_009615657.1| PREDICTED: probable galactinol--sucrose galactosyltransferase 2 isoform X1 [Nicotiana tomentosiformis]>gi|697123336|ref|XP_0096…	697123339	XM_009617365.1	1558	0	PREDICTED: Nicotiana tomentosiformis probable galactinol--sucrose galactosyltransferase 2 (LOC104108351), transcript variant X6, mRNA	K06617	E2.4.1.82	raffinose synthase	http://www.genome.jp/dbget-bin/www_bget?ko:K06617	Q94A08	2182	9.6e-244	Probable galactinol--sucrose galactosyltransferase 2 OS=Arabidopsis thaliana GN=RFS2 PE=2 SV=2	--	--	--	--	--	--	--	--	--	--
Cluster-14949.246093	2304	698541724	XP_009766180.1	1512	2.1e-165	PREDICTED: uncharacterized protein LOC104217591 [Nicotiana sylvestris]	697165838	XM_009593431.1	1413	0	PREDICTED: Nicotiana tomentosiformis uncharacterized LOC104088706 (LOC104088706), mRNA	--	--	--	--	F4KFT7	1222	1.2e-132	Probable aminopyrimidine aminohydrolase, mitochondrial OS=Arabidopsis thaliana GN=TNEA_C PE=2 SV=1	--	--	--	--	--	--	--	--	--	--
Cluster-14949.256088	1655	698458748	XP_009781128.1	1370	4.4e-149	PREDICTED: hydroxyacylglutathione hydrolase cytoplasmic [Nicotiana sylvestris]	698458747	XM_009782826.1	1000	0	PREDICTED: Nicotiana sylvestris hydroxyacylglutathione hydrolase cytoplasmic (LOC104230090), mRNA	K01069	E3.1.2.6, gloB	hydroxyacylglutathione hydrolase	http://www.genome.jp/dbget-bin/www_bget?ko:K01069	O24496	1106	2.5e-119	Hydroxyacylglutathione hydrolase cytoplasmic OS=Arabidopsis thaliana GN=GLX2-2 PE=1 SV=2	--	--	--	--	--	--	--	--	KOG0813	Glyoxylase
Cluster-14949.192349	2431	697121326	XP_009614637.1	1423	4.6e-155	PREDICTED: carbonic anhydrase, chloroplastic isoform X1 [Nicotiana tomentosiformis]	170218	M94135.1	1169	0	TOBCLCAA Nicotiana tabacum chloroplast carbonic anhydrase gene, complete cds	K01673	cynT, can	carbonic anhydrase	http://www.genome.jp/dbget-bin/www_bget?ko:K01673	P27141	1423	6.4e-156	Carbonic anhydrase, chloroplastic OS=Nicotiana tabacum PE=2 SV=1	PF00484	Carbonic anhydrase	GO:0006730//GO:0006807	one-carbon metabolic process//nitrogen compound metabolic process	GO:0004089//GO:0008270	carbonate dehydratase activity//zinc ion binding	--	--	KOG1578	Predicted carbonic anhydrase involved in protection against oxidative damage
Cluster-14949.188500	2004	548578438	AGX01485.1	873	2.2e-91	mitochondrial gamma aminobutyrate transaminase 1 [Nicotiana tabacum]	698520165	XM_009806648.1	587	0	PREDICTED: Nicotiana sylvestris gamma aminobutyrate transaminase 1, mitochondrial (LOC104250096), mRNA	K16871	POP2	4-aminobutyrate---pyruvate transaminase	http://www.genome.jp/dbget-bin/www_bget?ko:K16871	Q84P54	850	1.5e-89	Gamma aminobutyrate transaminase 1, mitochondrial OS=Solanum lycopersicum GN=GABA-TP1 PE=1 SV=1	PF05418//PF02159//PF00202	Apovitellenin I (Apo-VLDL-II)//Oestrogen receptor//Aminotransferase class-III	GO:0006629//GO:0006355//GO:0007165//GO:0043401	lipid metabolic process//regulation of transcription, DNA-templated//signal transduction//steroid hormone mediated signaling pathway	GO:0003677//GO:0030170//GO:0030284//GO:0004857//GO:0005496//GO:0008483	DNA binding//pyridoxal phosphate binding//estrogen receptor activity//enzyme inhibitor activity//steroid binding//transaminase activity	GO:0005634//GO:0042627	nucleus//chylomicron	KOG1402	Ornithine aminotransferase
Cluster-14949.192612	6606	697107748	XP_009607715.1	6088	0	PREDICTED: protein STICHEL [Nicotiana tomentosiformis]	697107747	XM_009609420.1	4433	0	PREDICTED: Nicotiana tomentosiformis protein STICHEL (LOC104101882), mRNA	--	--	--	--	O64728	3053	0	Protein STICHEL OS=Arabidopsis thaliana GN=STI PE=1 SV=2	PF01128//PF04851//PF00004//PF12169//PF02258//PF05496	2-C-methyl-D-erythritol 4-phosphate cytidylyltransferase//Type III restriction enzyme, res subunit//ATPase family associated with various cellular activities (AAA)//DNA polymerase III subunits gamma and tau domain III//Shiga-like toxin beta subunit//Holliday junction DNA helicase ruvB N-terminus	GO:0006260//GO:0006281//GO:0008299//GO:0006694//GO:0019836//GO:0006310	DNA replication//DNA repair//isoprenoid biosynthetic process//steroid biosynthetic process//hemolysis by symbiont of host erythrocytes//DNA recombination	GO:0050518//GO:0003677//GO:0016787//GO:0005524//GO:0003887//GO:0009378	2-C-methyl-D-erythritol 4-phosphate cytidylyltransferase activity//DNA binding//hydrolase activity//ATP binding//DNA-directed DNA polymerase activity//four-way junction helicase activity	GO:0005576//GO:0009379//GO:0005657//GO:0042575	extracellular region//Holliday junction helicase complex//replication fork//DNA polymerase complex	KOG0989	Replication factor C, subunit RFC4
Cluster-14949.192611	1065	698556932	XP_009770890.1	1319	2.3e-143	PREDICTED: chlorophyll a-b binding protein CP24 10A, chloroplastic-like [Nicotiana sylvestris]>gi|110377772|gb|ABG73416.1| chloroplast pigment-binding protein CP24 [Nicotiana tabacum]	698556931	XM_009772588.1	835	0	PREDICTED: Nicotiana sylvestris chlorophyll a-b binding protein CP24 10A, chloroplastic-like (LOC104221518), mRNA	K08917	LHCB6	light-harvesting complex II chlorophyll a/b binding protein 6	http://www.genome.jp/dbget-bin/www_bget?ko:K08917	P27524	1223	4.4e-133	Chlorophyll a-b binding protein CP24 10A, chloroplastic OS=Solanum lycopersicum GN=CAP10A PE=3 SV=1	--	--	GO:0009765	photosynthesis, light harvesting	--	--	GO:0009507//GO:0016020	chloroplast//membrane	--	--
Cluster-14949.293429	4294	697100804	XP_009592876.1	3133	0	PREDICTED: phosphate transporter PHO1 homolog 10 [Nicotiana tomentosiformis]	697100803	XM_009594581.1	1866	0	PREDICTED: Nicotiana tomentosiformis phosphate transporter PHO1 homolog 10 (LOC104089632), mRNA	--	--	--	--	Q6R8G0	1614	8e-178	Phosphate transporter PHO1 homolog 10 OS=Arabidopsis thaliana GN=PHO1-H10 PE=2 SV=1	PF04336//PF03124//PF02916	Protein of unknown function, DUF479//EXS family//DNA polymerase processivity factor	GO:0006260//GO:0006633//GO:0015940	DNA replication//fatty acid biosynthetic process//pantothenate biosynthetic process	GO:0008770	[acyl-carrier-protein] phosphodiesterase activity	GO:0016021	integral component of membrane	--	--
Cluster-14949.105445	1749	565397721	XP_006364434.1	1261	2e-136	PREDICTED: putative methyltransferase DDB_G0268948-like [Solanum tuberosum]	697185716	XM_009603603.1	935	0	PREDICTED: Nicotiana tomentosiformis putative methyltransferase DDB_G0268948 (LOC104097090), mRNA	--	--	--	--	Q55EX9	320	3.7e-28	Putative methyltransferase DDB_G0268948 OS=Dictyostelium discoideum GN=DDB_G0268948 PE=1 SV=2	PF00107//PF08241	Zinc-binding dehydrogenase//Methyltransferase domain	GO:0055114//GO:0008152	oxidation-reduction process//metabolic process	GO:0008168	methyltransferase activity	--	--	--	--
Cluster-14949.106237	2015	--	--	--	--	--	697133750	XR_690049.1	486	0	PREDICTED: Nicotiana tomentosiformis uncharacterized LOC104112642 (LOC104112642), ncRNA	--	--	--	--	--	--	--	--	PF13184	NusA-like KH domain	--	--	GO:0003723	RNA binding	--	--	--	--
Cluster-14949.226332	3698	697121217	XP_009614579.1	1071	4.6e-114	PREDICTED: uncharacterized aarF domain-containing protein kinase 1 isoform X1 [Nicotiana tomentosiformis]	697121216	XM_009616284.1	690	0	PREDICTED: Nicotiana tomentosiformis uncharacterized aarF domain-containing protein kinase 1 (LOC104107467), transcript variant X1, mRNA	K08869	ADCK, ABC1	aarF domain-containing kinase	http://www.genome.jp/dbget-bin/www_bget?ko:K08869	Q6INL7	229	2.8e-17	Uncharacterized aarF domain-containing protein kinase 1 OS=Xenopus laevis GN=adck1 PE=2 SV=1	PF00069	Protein kinase domain	GO:0006468	protein phosphorylation	GO:0004672//GO:0005524	protein kinase activity//ATP binding	--	--	KOG1235	Predicted unusual protein kinase
Cluster-14949.247577	1763	698497530	XP_009794737.1	1277	2.8e-138	PREDICTED: ethylene response sensor 1 [Nicotiana sylvestris]>gi|698497532|ref|XP_009794738.1| PREDICTED: ethylene response sensor 1 [Nicotiana sylvestris]	698497531	XM_009796436.1	757	0	PREDICTED: Nicotiana sylvestris ethylene response sensor 1 (LOC104241498), transcript variant X2, mRNA	K14509	ETR, ERS	ethylene receptor	http://www.genome.jp/dbget-bin/www_bget?ko:K14509	Q9M7M1	954	1.1e-101	Ethylene receptor OS=Prunus persica GN=ETR1 PE=2 SV=1	PF00512//PF06305	His Kinase A (phospho-acceptor) domain//Protein of unknown function (DUF1049)	GO:0000160//GO:0016310//GO:0007165	phosphorelay signal transduction system//phosphorylation//signal transduction	GO:0000155	phosphorelay sensor kinase activity	GO:0009365//GO:0005887	protein histidine kinase complex//integral component of plasma membrane	--	--
Cluster-14949.99556	3988	698513379	XP_009801638.1	1788	3.6e-197	PREDICTED: probable inactive leucine-rich repeat receptor-like protein kinase At5g20690 [Nicotiana sylvestris]	698513378	XM_009803336.1	1458	0	PREDICTED: Nicotiana sylvestris probable inactive leucine-rich repeat receptor-like protein kinase At5g20690 (LOC104247348), mRNA	--	--	--	--	Q9M1L7	775	1.5e-80	Pollen receptor-like kinase 3 OS=Arabidopsis thaliana GN=PRK3 PE=1 SV=1	PF00069//PF07714//PF00560//PF13855	Protein kinase domain//Protein tyrosine kinase//Leucine Rich Repeat//Leucine rich repeat	GO:0006468	protein phosphorylation	GO:0004672//GO:0005524//GO:0005515	protein kinase activity//ATP binding//protein binding	--	--	--	--
Cluster-14949.226685	952	698434264	XP_009798709.1	1020	9.6e-109	PREDICTED: deSI-like protein At4g17486 [Nicotiana sylvestris]	698434263	XM_009800407.1	892	0	PREDICTED: Nicotiana sylvestris deSI-like protein At4g17486 (LOC104244886), mRNA	--	--	--	--	Q93VG8	182	2e-12	DeSI-like protein At4g17486 OS=Arabidopsis thaliana GN=At4g17486 PE=2 SV=1	--	--	--	--	--	--	--	--	--	--
Cluster-14949.165545	1179	--	--	--	--	--	698500283	XR_715015.1	528	0	PREDICTED: Nicotiana sylvestris uncharacterized LOC104242539 (LOC104242539), transcript variant X1, ncRNA	--	--	--	--	--	--	--	--	--	--	--	--	--	--	--	--	--	--
Cluster-14949.73112	5435	698572404	XP_009775134.1	866	4e-90	PREDICTED: uncharacterized protein LOC104225070 [Nicotiana sylvestris]	--	--	--	--	--	--	--	--	--	--	--	--	--	PF06156//PF01166//PF08702//PF07544//PF03938	Protein of unknown function (DUF972)//TSC-22/dip/bun family//Fibrinogen alpha/beta chain family//RNA polymerase II transcription mediator complex subunit 9//Outer membrane protein (OmpH-like)	GO:0051258//GO:0006357//GO:0006260//GO:0030168//GO:0007165//GO:0006355	protein polymerization//regulation of transcription from RNA polymerase II promoter//DNA replication//platelet activation//signal transduction//regulation of transcription, DNA-templated	GO:0030674//GO:0005102//GO:0003700//GO:0001104//GO:0051082	protein binding, bridging//receptor binding//transcription factor activity, sequence-specific DNA binding//RNA polymerase II transcription cofactor activity//unfolded protein binding	GO:0005577//GO:0016592//GO:0005667	fibrinogen complex//mediator complex//transcription factor complex	--	--
Cluster-14949.185508	1183	697145625	XP_009626948.1	1078	2.3e-115	PREDICTED: probable tyrosine-protein phosphatase At1g05000 [Nicotiana tomentosiformis]	697145624	XM_009628653.1	1034	0	PREDICTED: Nicotiana tomentosiformis probable tyrosine-protein phosphatase At1g05000 (LOC104117583), mRNA	K18045	SIW14, OCA3	tyrosine-protein phosphatase SIW14	http://www.genome.jp/dbget-bin/www_bget?ko:K18045	Q9ZVN4	673	2.9e-69	Probable tyrosine-protein phosphatase At1g05000 OS=Arabidopsis thaliana GN=At1g05000 PE=1 SV=1	PF00102//PF00782	Protein-tyrosine phosphatase//Dual specificity phosphatase, catalytic domain	GO:0006570//GO:0006470	tyrosine metabolic process//protein dephosphorylation	GO:0008138//GO:0004725	protein tyrosine/serine/threonine phosphatase activity//protein tyrosine phosphatase activity	--	--	KOG1572	Predicted protein tyrosine phosphatase
Cluster-14949.155372	781	697134664	XP_009621379.1	728	5.7e-75	PREDICTED: ammonium transporter 2 [Nicotiana tomentosiformis]	698583928	XM_009779919.1	739	0	PREDICTED: Nicotiana sylvestris ammonium transporter 2 (LOC104227638), mRNA	K03320	amt, AMT, MEP	ammonium transporter, Amt family	http://www.genome.jp/dbget-bin/www_bget?ko:K03320	Q9M6N7	473	3e-46	Ammonium transporter 2 OS=Arabidopsis thaliana GN=AMT2 PE=1 SV=2	PF00909	Ammonium Transporter Family	GO:0015696	ammonium transport	GO:0008519	ammonium transmembrane transporter activity	GO:0016020	membrane	--	--
Cluster-14949.194235	1754	697106838	XP_009607241.1	1576	6e-173	PREDICTED: dof zinc finger protein DOF5.6-like [Nicotiana tomentosiformis]	697106837	XM_009608946.1	1173	0	PREDICTED: Nicotiana tomentosiformis dof zinc finger protein DOF5.6-like (LOC104101492), mRNA	--	--	--	--	Q9FM03	507	7.6e-50	Dof zinc finger protein DOF5.6 OS=Arabidopsis thaliana GN=DOF5.6 PE=2 SV=2	--	--	--	--	--	--	--	--	--	--
Cluster-14949.116643	1217	697151512	XP_009629980.1	1509	2.4e-165	PREDICTED: uncharacterized protein LOC104120034 isoform X1 [Nicotiana tomentosiformis]	698545217	XM_009769009.1	1103	0	PREDICTED: Nicotiana sylvestris uncharacterized LOC104218501 (LOC104218501), transcript variant X1, mRNA	--	--	--	--	--	--	--	--	PF05483	Synaptonemal complex protein 1 (SCP-1)	GO:0007130	synaptonemal complex assembly	--	--	GO:0000795	synaptonemal complex	--	--
Cluster-14949.199766	740	460371184	XP_004231423.1	234	1e-17	PREDICTED: transcription factor RADIALIS [Solanum lycopersicum]	697129275	XM_009620399.1	98	1.07709e-41	PREDICTED: Nicotiana tomentosiformis protein RADIALIS-like 2 (LOC104110841), mRNA	--	--	--	--	F4JVB8	200	1.3e-14	Protein RADIALIS-like 1 OS=Arabidopsis thaliana GN=RL1 PE=2 SV=1	--	--	--	--	--	--	--	--	--	--
Cluster-14949.56787	1604	697104783	XP_009606198.1	1335	4.8e-145	PREDICTED: NAC transcription factor 29-like [Nicotiana tomentosiformis]	697104782	XM_009607903.1	1164	0	PREDICTED: Nicotiana tomentosiformis NAC transcription factor 29-like (LOC104100629), mRNA	--	--	--	--	O49255	784	5.3e-82	NAC transcription factor 29 OS=Arabidopsis thaliana GN=NAC029 PE=2 SV=1	PF02365	No apical meristem (NAM) protein	GO:0006355	regulation of transcription, DNA-templated	GO:0003677	DNA binding	--	--	--	--
Cluster-14949.283353	1386	--	--	--	--	--	697124544	XR_689112.1	72	5.85176e-27	PREDICTED: Nicotiana tomentosiformis uncharacterized LOC104108849 (LOC104108849), ncRNA	--	--	--	--	--	--	--	--	--	--	--	--	--	--	--	--	--	--
Cluster-14949.204518	2596	697183192	XP_009600617.1	2957	0	PREDICTED: calmodulin-binding transcription activator 2-like isoform X1 [Nicotiana tomentosiformis]	697183199	XM_009602326.1	1798	0	PREDICTED: Nicotiana tomentosiformis calmodulin-binding transcription activator 2-like (LOC104096039), transcript variant X5, mRNA	--	--	--	--	Q6NPP4	1241	8.7e-135	Calmodulin-binding transcription activator 2 OS=Arabidopsis thaliana GN=CMTA2 PE=1 SV=1	PF00622//PF00023//PF06511//PF01833//PF13606//PF00612	SPRY domain//Ankyrin repeat//Invasion plasmid antigen IpaD//IPT/TIG domain//Ankyrin repeat//IQ calmodulin-binding motif	GO:0009405	pathogenesis	GO:0005515	protein binding	--	--	KOG0520	Uncharacterized conserved protein, contains IPT/TIG domain
Cluster-14949.181731	2031	698510065	XP_009800218.1	1905	4.9e-211	PREDICTED: dihydrolipoyl dehydrogenase 2, chloroplastic-like [Nicotiana sylvestris]	698510064	XM_009801916.1	1139	0	PREDICTED: Nicotiana sylvestris dihydrolipoyl dehydrogenase 2, chloroplastic-like (LOC104246152), mRNA	K00382	DLD, lpd, pdhD	dihydrolipoamide dehydrogenase	http://www.genome.jp/dbget-bin/www_bget?ko:K00382	F4JLP5	1723	8.7e-191	Dihydrolipoyl dehydrogenase 2, chloroplastic OS=Arabidopsis thaliana GN=LPD2 PE=2 SV=2	PF02852//PF07992//PF03721//PF00070	Pyridine nucleotide-disulphide oxidoreductase, dimerisation domain//Pyridine nucleotide-disulphide oxidoreductase//UDP-glucose/GDP-mannose dehydrogenase family, NAD binding domain//Pyridine nucleotide-disulphide oxidoreductase	GO:0045454//GO:0055114	cell redox homeostasis//oxidation-reduction process	GO:0016491//GO:0016616//GO:0051287	oxidoreductase activity//oxidoreductase activity, acting on the CH-OH group of donors, NAD or NADP as acceptor//NAD binding	--	--	KOG1335	Dihydrolipoamide dehydrogenase
Cluster-14949.278560	881	698498797	XP_009795282.1	572	7.9e-57	PREDICTED: ABC transporter C family member 5 [Nicotiana sylvestris]>gi|698498800|ref|XP_009795284.1| PREDICTED: ABC transporter C family member 5 [Nicotiana sylvestris]	698498799	XM_009796982.1	370	0	PREDICTED: Nicotiana sylvestris ABC transporter C family member 5 (LOC104242007), transcript variant X2, mRNA	--	--	--	--	Q7GB25	430	3.2e-41	ABC transporter C family member 5 OS=Arabidopsis thaliana GN=ABCC5 PE=2 SV=2	--	--	--	--	--	--	--	--	--	--
Cluster-14949.113127	2614	698486646	XP_009790041.1	1834	1.1e-202	PREDICTED: metacaspase-3-like [Nicotiana sylvestris]	697123989	XM_009617694.1	1339	0	PREDICTED: Nicotiana tomentosiformis metacaspase-1-like (LOC104108614), mRNA	--	--	--	--	Q9FMG1	782	1.5e-81	Metacaspase-3 OS=Arabidopsis thaliana GN=AMC3 PE=2 SV=1	PF01155//PF03811//PF00656	Hydrogenase/urease nickel incorporation, metallochaperone, hypA//InsA N-terminal domain//Caspase domain	GO:0006464//GO:0006508//GO:0006313	cellular protein modification process//proteolysis//transposition, DNA-mediated	GO:0016151//GO:0004197	nickel cation binding//cysteine-type endopeptidase activity	--	--	KOG1546	Metacaspase involved in regulation of apoptosis
Cluster-14949.56786	1663	698567756	XP_009773865.1	1334	6.5e-145	PREDICTED: NAC transcription factor 29-like [Nicotiana sylvestris]	698567755	XM_009775563.1	1200	0	PREDICTED: Nicotiana sylvestris NAC transcription factor 29-like (LOC104224015), mRNA	--	--	--	--	O49255	785	4.2e-82	NAC transcription factor 29 OS=Arabidopsis thaliana GN=NAC029 PE=2 SV=1	PF02365	No apical meristem (NAM) protein	GO:0006355	regulation of transcription, DNA-templated	GO:0003677	DNA binding	--	--	--	--
Cluster-14949.215310	5519	697139626	XP_009623904.1	2677	4e-300	PREDICTED: protein LONGIFOLIA 2-like [Nicotiana tomentosiformis]	697139625	XM_009625609.1	1491	0	PREDICTED: Nicotiana tomentosiformis protein LONGIFOLIA 2-like (LOC104115038), mRNA	--	--	--	--	Q9S823	344	1.9e-30	Protein LONGIFOLIA 2 OS=Arabidopsis thaliana GN=LNG2 PE=1 SV=1	PF00450//PF03523//PF14942	Serine carboxypeptidase//Macrophage scavenger receptor//Organelle biogenesis, Muted-like protein	GO:0006898//GO:0007165//GO:0006508	receptor-mediated endocytosis//signal transduction//proteolysis	GO:0004185//GO:0005044	serine-type carboxypeptidase activity//scavenger receptor activity	GO:0016020//GO:0031083//GO:0030133	membrane//BLOC-1 complex//transport vesicle	--	--
Cluster-14949.49476	912	697176540	XP_009597227.1	611	2.5e-61	PREDICTED: uncharacterized protein LOC104093206 [Nicotiana tomentosiformis]	697176539	XM_009598932.1	532	0	PREDICTED: Nicotiana tomentosiformis uncharacterized LOC104093206 (LOC104093206), mRNA	--	--	--	--	--	--	--	--	PF04103	CD20-like family	--	--	--	--	GO:0016021	integral component of membrane	--	--
Cluster-14949.80700	1550	698567551	XP_009773806.1	1692	1.9e-186	PREDICTED: metacaspase-1-like [Nicotiana sylvestris]	698567550	XM_009775504.1	1312	0	PREDICTED: Nicotiana sylvestris metacaspase-1-like (LOC104223964), mRNA	--	--	--	--	Q7XJE6	1269	2.9e-138	Metacaspase-1 OS=Arabidopsis thaliana GN=AMC1 PE=1 SV=1	PF00656	Caspase domain	GO:0006508	proteolysis	GO:0004197	cysteine-type endopeptidase activity	--	--	KOG1546	Metacaspase involved in regulation of apoptosis
Cluster-14949.202139	9969	697160630	XP_009589090.1	4814	0	PREDICTED: histone-lysine N-methyltransferase 2D-like [Nicotiana tomentosiformis]>gi|697160633|ref|XP_009589091.1| PREDICTED: histone-lysine N-methyltransferase 2D-like [Nicotiana tomentosiformis]	697160632	XM_009590796.1	4325	0	PREDICTED: Nicotiana tomentosiformis histone-lysine N-methyltransferase 2D-like (LOC104086521), transcript variant X3, mRNA	--	--	--	--	--	--	--	--	PF17121//PF01251//PF14634//PF16685//PF13639//PF01747//PF00097	Zinc finger, C3HC4 type (RING finger)//Ribosomal protein S7e//zinc-RING finger domain//zinc RING finger of MSL2//Ring finger domain//ATP-sulfurylase//Zinc finger, C3HC4 type (RING finger)	GO:0006790//GO:0006144//GO:0006412//GO:0042254	sulfur compound metabolic process//purine nucleobase metabolic process//translation//ribosome biogenesis	GO:0061630//GO:0004781//GO:0046872//GO:0005515//GO:0008270//GO:0003735	ubiquitin protein ligase activity//sulfate adenylyltransferase (ATP) activity//metal ion binding//protein binding//zinc ion binding//structural constituent of ribosome	GO:0005622//GO:0005840	intracellular//ribosome	--	--
Cluster-14949.191955	356	697105938	XP_009606800.1	214	1e-15	PREDICTED: chlorophyll a-b binding protein 50, chloroplastic-like [Nicotiana tomentosiformis]	698466500	XM_009784621.1	192	2.74457e-94	PREDICTED: Nicotiana sylvestris chlorophyll a-b binding protein 50, chloroplastic-like (LOC104231605), mRNA	K08912	LHCB1	light-harvesting complex II chlorophyll a/b binding protein 1	http://www.genome.jp/dbget-bin/www_bget?ko:K08912	P27496	211	3.2e-16	Chlorophyll a-b binding protein 50, chloroplastic OS=Nicotiana tabacum GN=CAB50 PE=2 SV=1	--	--	--	--	--	--	--	--	--	--
Cluster-14949.192178	2613	698480194	XP_009787153.1	1205	9.3e-130	PREDICTED: chlorophyll a-b binding protein, chloroplastic [Nicotiana sylvestris]>gi|698567424|ref|XP_009773771.1| PREDICTED: chlorophyll a-b binding protein, chloroplastic [Nicotiana sylvestris]	698480193	XM_009788851.1	903	0	PREDICTED: Nicotiana sylvestris chlorophyll a-b binding protein, chloroplastic (LOC104235156), mRNA	K08908	LHCA2	light-harvesting complex I chlorophyll a/b binding protein 2	http://www.genome.jp/dbget-bin/www_bget?ko:K08908	P10708	1179	1.4e-127	Chlorophyll a-b binding protein 7, chloroplastic OS=Solanum lycopersicum GN=CAB7 PE=3 SV=1	--	--	--	--	--	--	--	--	--	--
Cluster-14949.186904	4119	697102231	XP_009599978.1	492	7e-47	PREDICTED: uncharacterized protein LOC104095533 [Nicotiana tomentosiformis]	697102230	XM_009601683.1	389	0	PREDICTED: Nicotiana tomentosiformis uncharacterized LOC104095533 (LOC104095533), mRNA	--	--	--	--	--	--	--	--	PF05196	PTN/MK heparin-binding protein family, N-terminal domain	GO:0040007//GO:0007165//GO:0008283	growth//signal transduction//cell proliferation	GO:0008083	growth factor activity	--	--	--	--
Cluster-14949.227417	2371	697123703	XP_009615849.1	2826	0	PREDICTED: uncharacterized protein LOC104108499 [Nicotiana tomentosiformis]>gi|697123705|ref|XP_009615850.1| PREDICTED: uncharacterized protein LOC104108499 [Nicotiana tomentosiformis]>gi|697123707|ref|XP_009615851.1| PREDICTED: uncharacterized protein LOC104108499 [Nicotiana tomentosiformis]>gi|697123709|ref|XP_009615852.1| PREDICTED: uncharacterized protein LOC104108499 [Nicotiana tomentosiform…	697123710	XM_009617558.1	1668	0	PREDICTED: Nicotiana tomentosiformis uncharacterized LOC104108499 (LOC104108499), transcript variant X5, mRNA	--	--	--	--	Q96DM3	363	5.1e-33	Uncharacterized protein C18orf8 OS=Homo sapiens GN=C18orf8 PE=2 SV=2	PF02070//PF08831	Neuromedin U//Class II MHC-associated invariant chain trimerisation domain	GO:0006886//GO:0006940//GO:0007165//GO:0006955//GO:0019882	intracellular protein transport//regulation of smooth muscle contraction//signal transduction//immune response//antigen processing and presentation	GO:0042289	MHC class II protein binding	GO:0016020//GO:0042613	membrane//MHC class II protein complex	KOG2377	Uncharacterized conserved protein
Cluster-14949.58757	1575	697133865	XP_009620979.1	1179	5.8e-127	PREDICTED: uncharacterized protein PB18E9.04c-like [Nicotiana tomentosiformis]>gi|697133867|ref|XP_009620980.1| PREDICTED: uncharacterized protein PB18E9.04c-like [Nicotiana tomentosiformis]	697133866	XM_009622685.1	1413	0	PREDICTED: Nicotiana tomentosiformis uncharacterized protein PB18E9.04c-like (LOC104112690), transcript variant X2, mRNA	--	--	--	--	O65399	270	2.1e-22	Glucan endo-1,3-beta-glucosidase 1 OS=Arabidopsis thaliana GN=At1g11820 PE=1 SV=3	--	--	--	--	--	--	--	--	--	--
Cluster-14949.201126	4938	697151244	XP_009629837.1	2253	5.3e-251	PREDICTED: probable anion transporter 2, chloroplastic [Nicotiana tomentosiformis]	697151243	XM_009631542.1	1504	0	PREDICTED: Nicotiana tomentosiformis probable anion transporter 2, chloroplastic (LOC104119928), mRNA	--	--	--	--	Q652N5	1282	2.9e-139	Probable anion transporter 4, chloroplastic OS=Oryza sativa subsp. japonica GN=PHT4;4 PE=2 SV=1	PF03137//PF00083//PF07690	Organic Anion Transporter Polypeptide (OATP) family//Sugar (and other) transporter//Major Facilitator Superfamily	GO:0006810//GO:0055085	transport//transmembrane transport	GO:0005215//GO:0022857	transporter activity//transmembrane transporter activity	GO:0016020//GO:0016021	membrane//integral component of membrane	KOG2532	Permease of the major facilitator superfamily
Cluster-14949.248064	3785	697133021	XP_009620562.1	1158	3.8e-124	PREDICTED: putative L-ascorbate peroxidase 6 [Nicotiana tomentosiformis]	697133020	XM_009622267.1	704	0	PREDICTED: Nicotiana tomentosiformis putative L-ascorbate peroxidase 6 (LOC104112377), mRNA	K00434	E1.11.1.11	L-ascorbate peroxidase	http://www.genome.jp/dbget-bin/www_bget?ko:K00434	Q8GY91	508	1.3e-49	Putative L-ascorbate peroxidase 6 OS=Arabidopsis thaliana GN=APX6 PE=2 SV=1	PF01940//PF00141	Integral membrane protein DUF92//Peroxidase	GO:0006804//GO:0006979//GO:0055114	obsolete peroxidase reaction//response to oxidative stress//oxidation-reduction process	GO:0004601//GO:0020037	peroxidase activity//heme binding	GO:0016021	integral component of membrane	--	--
Cluster-14949.199657	5391	698480103	XP_009787108.1	1375	3.7e-149	PREDICTED: protein NRT1/ PTR FAMILY 1.2 [Nicotiana sylvestris]	698480102	XM_009788806.1	1176	0	PREDICTED: Nicotiana sylvestris protein NRT1/ PTR FAMILY 1.2 (LOC104235127), mRNA	K14638	SLC15A3_4, PHT	solute carrier family 15 (peptide/histidine transporter), member 3/4	http://www.genome.jp/dbget-bin/www_bget?ko:K14638	Q9M817	784	1.8e-81	Protein NRT1/ PTR FAMILY 1.2 OS=Arabidopsis thaliana GN=NPF1.2 PE=1 SV=1	PF07690//PF00854//PF02508//PF08041	Major Facilitator Superfamily//POT family//Rnf-Nqr subunit, membrane protein//PetM family of cytochrome b6f complex subunit 7	GO:0055085//GO:0006810	transmembrane transport//transport	GO:0005215	transporter activity	GO:0016020//GO:0016021//GO:0009512	membrane//integral component of membrane//cytochrome b6f complex	--	--
[truncated: 379 more rows]

## Sheet: Taiyan8_DEG_annotation
Genes	Gene Length	NR GI	NR ID	NR Score	NR Evalue	NR Description	NT GI	NT ID	NT Score	NT Evalue	NT Description	KO ID	KO Name	KO Description	Http Link	Swissprot ID	Swissprot Score	Swissprot Evalue	Swissprot Description	PFAM ID	PFAM description	Gene Ontology Biological Pathway	BP Description	Gene Ontology Molecular Function	MF Description	Gene Ontology Cellular Component	CC Description	KOG ID	KOG Description
[truncated: 761 more rows]
