# Supplementary material for: Transcriptome analysis of two cultivars of tobacco in response to Cucumber mosaic virus infection
Source: Sci Rep. 2019 Feb 28;9:3124. doi: 10.1038/s41598-019-39734-w (PMC6395745; doi:10.1038/s41598-019-39734-w)
Supplement: Supplementary file 5 — Supplementary Table 4 [file 41598_2019_39734_MOESM5_ESM.xlsx]

## Sheet: Sheet1
Supplementary Table 4 The expression (FPKM) of DEGs in both tobacco cultivars at different time points (TB for Taiyan8; NB for NC82)
gene_id	NB1_1	NB1_2	NB1_3	NB3_1	NB3_2	NB3_3	NB5_1	NB5_2	NB5_3	NBC1_1	NBC1_2	NBC1_3	NBC3_1	NBC3_2	NBC3_3	NBC5_1	NBC5_2	NBC5_3	TB1_1	TB1_2	TB1_3	TB3_1	TB3_2	TB3_3	TB5_1	TB5_2	TB5_3	TBC1_1	TBC1_2	TBC1_3	TBC3_1	TBC3_2	TBC3_3	TBC5_1	TBC5_2	TBC5_3
Cluster-14949.260995	0.11	0.18	0.39	0.4	0.34	0	0	0.08	0.01	0	0	0	0	0	0.21	0.18	0.04	0	0.2	0.1	0.06	0	0.15	0	0.18	0.2	0	0.2	0.15	0.17	0	0.1	0	0.13	0	0
Cluster-14949.166662	0	0	0	0.24	0.36	0.17	0.29	0.52	0.55	0.2	0.28	0.28	0.11	0.65	0.26	0.21	0.43	0.26	0.15	0.08	0.26	0.36	0.14	0.11	0.14	0	0.18	0.26	0.24	0.17	0.38	0.26	0.05	0.59	0.37	0.1
Cluster-14949.247284	0	1.12	0	0	0	0	0.33	0.64	1.77	0.92	0	1.62	1.88	1.59	1.92	0	0.55	1.24	0	0	0	0	0	0	0	0	0	0	0	0	0	0	0	0	0	0
Cluster-14949.71708	0.7	0.52	0.25	2.72	3.71	1.78	2.46	4.86	1.49	5.3	5.49	3.1	6.39	5.24	1.43	2.99	5.49	3.01	0.45	0.49	0.6	1.88	3.57	0.83	0.47	5.99	1.47	2.41	1.3	1.66	1.78	0.93	0.86	0.49	2.2	0.66
Cluster-14949.128585	0.35	0.48	0.17	0	0	0	0.1	0.17	0	0	0	0	0.02	0.06	0	0.28	0	0.11	0	0.06	0.06	0.1	0	0.17	0.1	0.21	0.16	0.2	0	0.08	0.26	0.13	0.24	0	0.14	0
Cluster-14949.290092	1.17	1.1	2.67	5.25	7.86	6.24	6.38	8.36	5.34	7.85	8.71	6.82	5.8	6.51	4.05	8.65	6.4	12.68	3.14	5.22	6.08	6.05	6.22	4.88	2.83	10.18	4.86	12.54	4.92	5.96	7.17	3.78	4.68	6.13	7.71	3.84
Cluster-14949.241835	0.18	0.17	0	0.52	0	0	0.18	0.48	0.2	0.23	0.28	0	0.49	0.15	0.3	0	0	0	0.34	0	0.43	0.38	0.05	0	0.07	0	0	0	0	0	0.03	0.15	0	0.22	0	0
Cluster-14949.124966	0.45	0.53	0	0	0.92	0	0	0	0	0.75	0.48	0.73	0.48	0.52	0.33	0.74	0.98	0.7	0.64	0	0.47	0.13	0.62	0.96	0.37	0.71	0	0.89	0.33	0.37	0.99	0	0.55	0.34	0.52	0.74
Cluster-14949.96549	0	0	0	0	0.04	0	0.11	0.21	0	0.4	0.96	0.35	0.43	0.11	0	0.49	0.14	0.4	0.27	0	0	0.26	0.11	0	0	0	0	0.5	0.38	0.21	0.23	0	0.09	0.35	0	0.1
Cluster-14949.276023	1.78	1.83	1.71	2.48	2.54	2.72	2.63	3.11	2	0	0.78	0.76	1.75	2.72	1.73	0.21	3.5	2.22	0.92	2.32	2.28	1.45	1.96	2.52	1.97	2.17	1.7	0.16	2.04	0	0	0	0	0.68	1.88	1.84
Cluster-14949.198618	0.71	1.46	0.25	0.05	0	0.49	0.05	0.16	0.23	0	0.34	0.93	0.27	0.11	0.31	0.51	0.76	1.17	0.14	0.71	0.37	0.05	0	0.21	0	0.31	1.11	0	0.32	0.12	0.28	0.34	0.44	0.66	1.11	0.29
Cluster-14949.223969	0	0.18	0	0.53	1.19	0.44	0.28	0.87	0.71	0.65	0.45	0.33	0.51	0.74	0.43	0.63	0.45	0.96	0.47	0.43	0.5	0.55	0.59	0.3	0.29	0.61	0.32	1.16	0.01	0.06	0.57	0.56	0.28	0.59	0.53	0.36
Cluster-14949.128107	0.05	0	0	0.3	0.34	0.37	0.17	0.81	0.19	0.75	0.51	0.2	0.28	0.27	0.26	0	0.2	0.47	0.23	0	0.27	0.27	0.35	0.38	0	0.4	0.23	0.64	0	0.32	0.15	0	0.19	0.3	0.83	0.21
Cluster-14949.239181	2	0.64	1.37	1.29	0.11	0.39	0.24	0.44	4.91	3.79	0.62	0.63	4.22	3.82	2.72	1.26	0.91	0.16	0	0	0	0	0	0	0	0	0	0	0	0	0	0	0	0	0	0.03
Cluster-14949.125371	7.11	9.38	10.76	11.79	17.76	14.6	9.82	17.32	13.62	25.4	39.45	24.09	12.49	17.49	8.37	21.37	9.29	39.17	12.4	10.72	10.09	20.24	11.05	14.53	9.86	20.79	13.78	29.75	10.1	13.32	18.88	14.05	8.94	13.54	19.94	8.66
Cluster-14949.125736	0.28	0.16	0	0	0.47	0.39	0	0	0	0	0.17	0.22	0.56	0.06	0.12	0.39	0.28	0.18	0.43	0.45	0.14	0.44	0.3	0	0.41	0.32	0.33	0.36	0.2	0.13	0.65	0.52	0.21	0.56	0.16	0.19
Cluster-14949.74697	51.19	3.31	44.97	8.55	11.14	4.18	16.98	5.03	1.57	136.28	183.07	132.43	41	21.93	8.51	25.24	6.93	1.38	112.45	17.23	37.27	3.63	8.74	3.14	2	4.01	3.68	81.36	51.21	81.13	28.98	24.36	56.06	5.4	30.64	3.34
Cluster-14949.89347	0	0	0	0.24	0.33	0.41	0.44	0.08	0.07	0.18	0.2	0.14	0.27	0.24	0	0.36	0.62	0.74	0.03	0.11	0.16	0.25	0.23	0.12	0	0.21	0	0.27	0.1	0.02	0	0	0.1	0	0.16	0.1
Cluster-14949.202180	0.1	0.41	0.56	0	0.17	0.36	0.23	0.45	0.36	0	0	0	0.48	0.12	0.14	0	0.22	0.3	0	0	0	0.17	0	0	0	0	0.46	0	0.82	0.11	0	0	0.3	0.19	0.33	0
Cluster-14949.256997	0.45	0.31	0.19	0.49	0.19	0.23	0.01	0	0.35	0	0	0	0.75	0	0.25	0.28	0.24	0.18	0.55	0	0.23	0	0.76	0.64	0.78	0.22	0	0.53	0.05	0.03	0.83	0.54	0	0	0.05	0.6
Cluster-14949.204611	1.03	1.41	2.36	0	2.82	0.79	0	0	0	0.1	2.07	2.98	1.84	0	0.62	0.55	1.87	0.95	0.45	0.42	0.92	0	0.44	0	0	1.03	0.42	0.47	0.38	0.01	0.15	0.65	0.96	2.91	0	0
Cluster-14949.211369	0	0.62	0	0.43	0	0.33	0.01	0	0.13	0	0.77	0	0.6	0.21	0.08	0.51	0.27	0.64	0	0.31	0	0.33	0.09	0	0.08	0.8	0	0	0.05	0.18	0	0.25	0	0.71	0.39	0
Cluster-14949.277016	0	0	0	0.69	0	0	0.55	0.32	0.54	0.62	0.22	0.93	0	0	0.48	0.56	0.61	0	0	0.66	0	0.69	0.62	0	0.27	1.06	0	0.55	0.45	0.3	0	0.53	0	0.52	0	0
Cluster-14949.123406	23.22	16.35	16.65	10.38	7.4	4.12	4.58	5.08	7.75	6.33	3.19	9.62	9.93	4.94	11.39	7.76	4.03	3.13	12.7	9.2	14.33	5.74	10.1	11.91	8.95	7.83	10.21	5.91	10.54	9.08	14.39	12.22	8.84	5.69	5.29	8.03
Cluster-14949.96361	0.76	0.82	1.59	0	0	0	1.57	4.84	3.87	0	0	0	2.75	1.13	0	1.55	0	1.35	0.78	0	0	0	0	2.19	1.59	0	0	0	0	0	0	0	0	3.37	0	0
Cluster-14949.181436	2.73	3.95	1.52	1.47	0.36	0	0	0	0	0	0	0.91	0.75	0.39	0.42	0	0	0	0	0.85	0.39	0	1.23	0.81	1.61	0	0.82	0.91	0	0	0	1.08	0	0.26	0	1.73
Cluster-14949.278863	1.65	0.7	0.86	0.76	1.03	0	0	0	0	0	0	0.19	0	0	0.27	0	0	0	0	0	0.57	0.19	0.89	0.75	0.55	0.28	0.02	0.13	0.54	0.16	0.37	0	0.29	0	0	0.07
Cluster-14949.243264	0.01	0.42	0	0.21	0.24	0.33	1.05	1.22	0.11	3.72	2.69	1.22	0	0.53	0.68	1.85	0.14	1.73	0.5	0	0	0.66	0.45	0	0.62	2.73	0.15	2.03	1.01	1.04	1.15	0.91	0	0	0.66	0.13
Cluster-14949.227250	0.29	0.35	0.35	0	0.32	0	0.39	0	0.33	0	0	0	0	0	0	0	0	0.3	0	0	0	0.38	0	0	0.28	0	0.3	0	0	1.28	0	0	0	0	0.33	0.26
Cluster-14949.18732	0.65	0	0.2	0.11	0	0	5.29	0.27	0	0.59	0	0.1	3.09	1.76	2.01	0.84	0.1	0.09	0.88	0.1	0.36	0.11	0.18	0.71	3.74	0.11	0.2	0	0	0	0	0.22	0.71	0.09	0.19	0
Cluster-14949.88457	0	0	0	0	0	0	0	0	0	0	0.4	0	0	0	0	0.11	0.15	0.33	0.14	0	0	0.18	0	0.37	0	0.22	0.13	0	0	0	0	0.21	0.2	0.08	0.11	0.13
Cluster-14949.260659	0	0	0	0.03	0.65	0.19	0.12	0.05	0.1	0.37	0.49	0.28	0.19	0	0	0	0.34	0.31	0.33	0	0.14	0.27	0	0	0.14	0.46	0	0.78	0	0.19	0.09	0.04	0	0.22	0.08	0.12
Cluster-14949.140803	0.06	0.15	0	0.24	0.13	0.16	0	0	0	0	0.19	0	0	0	0	0	0.19	0	0.23	0.61	0	0.14	0	0.06	0.13	0.16	0.15	0.06	0	0	0.2	0	0.06	0.31	0.08	0.34
Cluster-14949.166767	4.23	3.88	17.64	35.11	29.57	47.64	288.01	60.95	34.21	58.93	44.19	61.08	17.6	42.74	31.41	14.9	30.91	61.15	5.56	14.44	32.06	1.11	69.37	24.41	31.28	97.72	28.74	78.88	38.93	27.36	26.3	24.03	12.2	21.54	24.12	15.26
Cluster-14949.115275	2.2	3.89	2.34	0.79	0.51	0.57	1.05	0.37	0	0.45	0.27	1.26	0.12	0.29	1.57	0	0.04	0.04	0.88	0.16	0.48	0	0.4	1.19	0.48	0.09	0.08	0.22	0.96	0.33	0.15	0.17	0.14	0.08	0.4	0.16
Cluster-14949.168008	0.52	0.25	0.42	0.74	0	0.65	0	0	0.61	0	0	0	0.63	0.99	0.22	0	0.79	0	0.2	0.62	0.25	0.41	0	0.62	0.02	0.18	0.52	0.46	0	0.35	0.39	0.48	0.49	0.81	0.28	0
Cluster-14949.165280	0	0	0	0	6.47	0	1.67	0.39	1.03	2	5.24	3.04	0	1.86	1.82	0	0.82	0	1.81	0	1.48	0	0	0	0.75	4.24	0.39	7.4	1.18	0.88	2.52	0.74	0.9	1.41	0.82	0.49
Cluster-14949.39101	0	0	0	1.12	1.8	0.89	0	0.41	0.35	0.95	1.18	0.47	0.12	0	0	0.04	0.96	1.03	0.07	0.42	1.06	0	0	0.45	0.59	0.64	0.85	0.99	0.51	0.47	0.83	0.1	0.22	0.64	1.06	0.65
Cluster-14949.52946	3.02	1.8	4.12	4.69	2.11	9.16	3.49	6.29	3.99	18.65	14.85	10.04	6.89	7.55	13.94	10.53	8.55	2.79	3.49	10.75	6.02	3.29	8.27	0.85	1.01	8.89	3.25	14.56	11.66	15.82	8.68	0.73	5.3	1.63	12.62	1.48
Cluster-14949.259837	0	0	0	0.22	0.15	0.09	0	0	0	0.21	0.15	0.16	0	0	0.19	0.03	0	0	0.14	0	0	0.14	0	0.13	0.1	0.21	0.07	0.37	0	0	0	0	0	0.17	0.14	0.09
Cluster-14949.152230	1.51	1.94	1.35	1.35	0	1.49	0.74	1.3	0.58	0.76	0.49	0.16	0.42	1.61	0.79	0.81	2.02	0.35	0.69	0.83	0.55	1.35	1.42	0.96	1.75	1.29	1.25	0.09	1.82	1.7	0	0.89	0.3	1.02	0.96	1.02
Cluster-14949.195463	0.23	0.59	0.25	0	0	0.09	0.75	0.1	0.03	0	0	0	0.05	0.15	0.21	0.12	0.42	0.03	0	0.14	0.1	0.01	0	0.07	0.62	0.56	0.17	0	0.02	0.11	0	0.19	0	0.15	0.46	0
Cluster-14949.110227	10.07	17.67	0.81	8.76	0.31	1.5	0.02	0.07	0.41	0.04	0.04	0.02	0.06	0.98	0.53	0.1	0.12	0.22	0.92	0.11	0.47	0.23	2.2	1.88	4.24	0.22	0.6	0	2.16	0	0.11	0	0.23	0.16	0.16	0.61
Cluster-14949.224887	0	0.63	1.38	0.07	0	0.49	0	0	0.41	0.8	1.42	1.73	0.46	2.43	0.59	0.97	2.52	1.37	0	0.11	0	0	0.36	0	0.41	0.1	0.11	0	0	0.1	0	0.2	0	0	0	0
Cluster-14949.225095	2.99	3.34	1.87	0.8	1.23	0.58	0.71	0.07	0.3	0.51	0.31	1.55	0.35	0.38	1.6	0.24	0.1	0.03	2.14	0.97	0.83	0.51	1.2	1.19	1.51	0.99	1.18	1.21	1.26	1.12	1.15	1.44	1.04	0.3	0.65	1.26
Cluster-14949.207634	0.58	0.88	0.73	0.67	0.19	0.81	1.07	0.55	0.69	0	0.19	0.12	0.83	0.32	0.69	0.22	2.14	0.69	0.37	0.76	0.31	0.11	0.51	0.51	0.81	0.43	0.57	0.61	0.38	0	0.95	0.38	0.64	0.5	0.7	0.7
Cluster-14949.267114	0	0	0	0	1.85	0.11	0.28	0	0	0.33	0.73	0.29	0	0	0	0	0	0	0	0.35	0	0	0.24	0	0.01	0.73	0.15	1.32	0	0.09	0.24	0.63	0.13	0.05	0	0
Cluster-14949.297509	0.29	0.36	0.34	0.42	0.28	0.23	0.51	0.24	0.18	0	0	0	0.13	0.35	0.48	0	0.54	0.26	0.24	0.06	0.34	0.38	0.44	0.81	0.47	0.44	0.74	0	0.12	0.2	0	0.37	0.57	0.48	0.39	0.37
Cluster-14949.108497	1.14	1.78	0.91	0.04	1.04	0.55	0.48	0.54	0.23	0.56	0	0	0.42	0.41	1.04	0.08	0.62	0.21	0.73	0.34	0.13	0.22	0.98	0.24	0.98	0.37	0.39	0	0.55	0.32	0.19	0	0.3	0.32	0.87	0.47
Cluster-14949.197201	5.96	3.71	10.88	0	2.98	2.28	0	0	9.89	0	0	0	0	0	12.26	0	0	0	4.1	10.94	0	3.62	3.13	3.57	0	13.79	0	2.29	16.72	3.75	0	0	3.12	0	9.88	3.25
Cluster-14949.212038	0	0	0	0.27	0	0.1	0.16	0	0.15	0.44	0.83	0.29	0	0	0	0	0.52	0	0.17	0	0	0.13	0.23	0.65	0.12	0.33	0	0.17	0.16	0.51	0	0	0	0.15	0.43	0.72
Cluster-14949.246596	0	0	0	0	0	0.24	1.02	0.65	0	0.68	1.23	0.9	0	0.64	0	0.49	0	0.57	0.16	1.34	0	0	0.6	0	0.18	0.83	0	0.58	0	0.85	0	0	0.91	0.3	0	0
Cluster-14949.199950	0.11	0.1	0.15	0.08	0.04	0.06	0	0	0	0	0	0	0	0	0	0	0	0	0	0	0	0	0	0	0	0	0	0	0	0	0	0	0	0	0	0
Cluster-14949.182406	0.48	0.37	0.16	0.32	0.09	0.38	0.35	0.64	0.31	0	0.05	0	0	0.24	0	0.11	0.11	0.47	0.15	0.08	0.14	0.06	0.17	0.18	0	0.11	0.13	0.07	0.23	0.26	0.2	0.45	0.15	0.11	0.08	0.21
Cluster-14949.176033	0.26	0	0.19	1.85	1.31	0.68	0.21	1.5	1.3	0	1.67	0.59	0	0	0	0	0	3.62	2.86	0	0.88	0.87	1.07	0.7	2.1	1.42	0.7	0	0.04	1.01	0.72	0.21	0	0	0	1.41
Cluster-14949.177379	9.69	7.58	3.76	6.08	10.51	11.74	0	0	1.48	5.01	7.78	4.71	0	0	0	0	12.86	0	14.97	0	5.43	0	6.15	10.47	11.01	16.21	0	18.13	3.66	1.34	12.66	16.85	0	4.84	0	4.9
Cluster-14949.260513	2.56	3.17	14.27	29.91	24.33	38.77	14.37	35.37	77.62	27.39	35.12	21.62	31.53	66.87	28.75	30.71	57.24	34.13	22.07	14.08	18.57	30.4	30.95	38.56	24.2	23.64	19.33	35.92	21.37	24.75	24.92	38.81	32.42	60.48	32.23	23.11
Cluster-14949.78638	0.11	0.13	0.38	7.01	13.33	5.95	14.1	21.47	9.15	4.64	7.4	3.28	6.27	6.54	4.99	11.3	9.4	24.63	1.01	2.76	4.64	9.85	6.84	11.18	1.99	11.32	3.51	9.33	2.28	2.63	2.17	5.48	4.37	5.23	14.24	2.35
Cluster-14949.235316	0.13	0.33	0.15	0	0	0.66	0	0	0	0	0	0	0.23	0	0	0.18	0	0	0	0	0.14	0	0	0.26	0.1	0	0.63	0	0.1	0	0	0.23	0.08	0.14	0.33	0.48
Cluster-14949.195330	87.3	77.64	51.03	30.96	12.76	20.57	20.97	9.99	20.51	19.46	12.63	31.92	27.13	11.66	44.26	21.6	13.19	5.36	26.46	38.84	44.68	18.47	31.53	45.09	39.34	17.9	37.91	9.78	58.13	40.91	27.5	25.52	26.67	13.33	22.38	37.16
Cluster-14949.150793	0.52	0.17	0.54	2.47	4.8	3.68	2.37	2.56	1.74	2.44	3.41	3.49	2.98	1.34	0.73	1.24	2.65	1.83	2.45	2.89	1.91	3.32	1.47	3.11	0.55	4.17	2.84	3.05	1.5	2.72	2.99	3.5	2.16	1.55	3.32	2.94
Cluster-14949.150796	0.67	1.17	0.73	0.36	0	0.79	0.12	0.32	0.71	0.1	0.16	0	0.64	0.66	0	0.04	0	0	0.21	0.03	0.24	0.47	0.84	0.37	0.13	0.58	0.24	0	0.19	1.04	0	0	0	0	0	0
Cluster-14949.150797	0	0.35	0	0.31	1.1	0	0.3	0	0.06	0.1	0.98	0.36	0.65	0.07	0.14	0.67	0.83	0.58	0	0.41	0.07	0.26	0	0	0.78	0	0.26	1.56	0	0	0.17	0.85	0.75	0.73	0.68	0.66
Cluster-14949.33772	1.24	0.16	0.35	0.49	0.71	1.79	0.16	0.65	2.27	2.78	3.38	4.3	1.16	2.02	1.07	0.27	1.82	0.03	1.02	0.71	0.9	0.48	1.23	0.32	0.35	2.45	0.09	1.75	2.31	6.61	1	1.44	2.37	0.39	1.63	0.82
Cluster-14949.119233	0.36	1.05	2.53	1.13	0	0	0	0.15	0	0	0	0	0	0	0.1	0	0	0	0.81	0.29	0.51	0.27	0.02	0	0	0	0	0.82	0	0	0	0	0.07	0	0	0
Cluster-14949.99865	0	0.16	0.41	2.57	1.49	0.74	1.04	1.65	1.56	3.8	2.97	2.86	0.66	1.01	1.69	1.22	0.29	4.59	0.07	0.15	1.39	0.44	1.03	0	0.06	2.54	0.46	0.96	0.56	0	2.1	0	0.15	0.08	0.63	0.1
Cluster-14949.181424	3.98	1.61	3.05	0.31	1.4	0	0.1	0	0.04	0	0.65	0.14	0	0.09	0.19	0	0	0	0.91	0.29	0.33	0	0.71	0.99	0.32	0.82	0.04	0.44	2.51	0.06	0.04	0	0	0	0.04	0
Cluster-14949.218172	0.25	0.4	0.09	0.12	0.05	0	0.07	0	0	0	0	0	0.06	0.29	0.05	0.02	0.15	0.08	0.17	0	0.06	0.04	0	0.03	0	0.05	0	0.1	0	0	0	0	0.12	0.04	0.04	0.02
Cluster-14949.178419	0.92	0.71	0.43	0.24	0.45	0	0.16	0	0	0	0	0.14	0	0.14	0	0.26	0	0	0.53	0	0	0	0.14	0	0.39	0	0.07	0.38	0.61	0	0.27	0.27	0	0.23	0.14	0
Cluster-14949.160574	12.54	9.21	8.31	12.87	2.75	5.37	4.22	3.09	7.44	3.25	1.34	4.01	3.17	22.07	6.28	4.8	4.19	2.47	10.73	7.62	7.96	2.87	7.79	12.61	10.83	4.07	9.45	3.69	5.64	5.08	1.51	6.64	5	4.51	4.21	5.29
Cluster-14949.103292	0.21	0.25	0.54	0.36	0.3	0.44	0.37	0.75	0.45	1.76	2	2.04	0.61	0.68	1.08	0.48	0.43	0.41	0.31	0.6	0.62	0.18	0.25	0.17	0	0.65	0.22	0.94	2.23	3.8	0.3	0.3	0.33	0.09	0.38	0.05
Cluster-14949.239251	0.45	0.13	0.08	0	0.06	0	0.16	0.09	0.36	0.33	0.32	0.39	0.27	0.44	0.31	0.11	0.21	0.29	0.61	0	0.08	0.45	0.07	0.16	0.33	0	0.41	0	0.25	0.12	0	0	0.23	0.31	0.89	0.46
Cluster-14949.52844	0	0	0	0.41	0	0.54	0	1.06	0.84	0.72	0.37	0.29	0.97	0.66	0.43	0.6	1.1	1.74	0	0.38	0	0.87	0.57	0	0.35	0	0.39	0	0.19	0.36	0	0	0.42	0.74	0.74	0.62
Cluster-14949.265727	0	0	0.78	0	8.65	1.59	1.8	0.99	1.91	0.87	2.74	1.79	1.49	0	0.69	0	0.54	0	2.19	1.03	1.18	0.95	0.38	0	0.07	1.98	0	11.88	1.3	1.53	1.8	1.97	0.13	0.71	0.2	0.85
Cluster-14949.148884	0	0	0.23	0	0.72	0.28	0.21	0	0.46	0.83	0.84	1.64	0.48	0	1.1	0.37	0.67	0	0.23	0	0	0.05	0.9	0.26	0.1	1.64	0.22	1.14	0	0	0	0.12	0	0	0.53	0
Cluster-14949.152159	0.56	1.82	2.77	8.12	18.67	9.7	7	12.29	13.67	10.33	9.73	5.68	16.43	9.81	6.03	9.68	11.77	21.6	4.97	7.19	12.12	16.02	11.41	8.01	3.01	11.76	4.12	16.81	3.81	5.19	13.27	13.9	9.78	13.25	10.73	5.83
Cluster-14949.70204	0.1	0.12	0.24	0.34	0.11	0.56	0.07	0.82	1.01	3.19	2.2	1.16	0.69	1.81	0.34	0.15	0.23	0.49	0.14	0.06	0.26	0.4	1.56	0.13	0.57	3.82	1.27	0.15	0.42	0.17	0.36	0.07	0.05	0.17	0.06	0
Cluster-14949.191097	324.67	393.25	267.59	200.62	44.9	80.31	70	12.97	95.8	69.97	66.8	178.76	113.27	45.63	250.81	96.16	17.15	9.05	128.85	180.19	181.68	73.84	196.95	226.92	202.04	93.81	149.05	39.77	326.48	192.4	161.03	154.97	179	70.23	110.63	188.26
Cluster-14949.193583	0.18	0.28	0.54	0	0.72	0.4	0.57	0.66	0	0	0.05	0	0.08	0.73	0.13	0.69	0.34	0.36	0.58	0	0	0	0	0.15	0	0.35	0.62	0.27	0	0.22	0.62	0.28	0.31	0.46	0.22	0.46
Cluster-14949.191526	0.3	0	0.12	0	0	0	0.2	0.11	0.54	0.36	0.21	0	0.27	0.29	0.48	0.2	0	0	0.48	0.46	0.36	0.75	0	1.01	0.99	0.65	0.45	1.01	0.1	0	0	1.49	0.7	0	0	0.37
Cluster-14949.171042	0	0	0.44	0	0	0	0.63	0	0.46	0.23	0.52	0.13	0.4	0.11	0.39	0.19	0	0.28	0	0	0.18	0.21	0	0.79	0	0.35	0	0.19	0	0	0	0.33	0	0	0.17	0
Cluster-14949.225939	0.4	0.42	0.36	0.71	0.2	0.31	0	0.09	0	0	0	0	0.35	0.48	0	0.39	0.78	0	0	0.59	0.72	0.87	0.46	0.33	0	0.48	0.15	0	0	0.08	0.25	0.05	0.21	0.64	0.36	0.75
Cluster-14949.258307	0	0	0.56	0	0	0	0	0	0	0.95	0	0.58	1.14	0.98	0.61	0	0	0	0	0	0	0	0.81	0	0	0	0	0	0.61	0.51	0	0	0.24	0	0	0.53
Cluster-14949.193959	168.5	123.14	135.56	61.16	41.93	24.47	29.64	6.72	30.18	33.65	43.08	100.53	41.13	14.56	88.42	37.69	9.98	4.28	101.65	78.53	86.05	28.36	60.36	62.75	66.45	66.45	49.11	43.3	122.28	71.86	63	66.25	76.85	23.78	30.85	52.37
Cluster-14949.206851	0.62	0.23	0.38	0.15	0	0	0	0.42	0.12	0	0	0	0.35	0.19	0.56	0	0	0	0.51	0.17	0.45	0	0.36	0	0	0.55	0.15	0	0	0	0.4	0.26	0	0	0.14	0.27
Cluster-14949.292861	0.08	0	0.41	0	0.13	0.39	0.79	0.51	0.54	1.84	1.51	0.77	0.65	0	0.17	0.75	0.96	0.42	0	0.23	0.55	0	0.54	0.37	0	1.02	0.01	0.9	0.24	0.29	1.22	0.66	0.54	0.66	1.72	1.03
Cluster-14949.99583	0.18	1.01	0.59	0	0	0	0.75	3.01	1.88	0.84	0.41	0.76	1.99	1.49	0.63	0	2.78	1.08	0.33	0.34	0.79	1.21	1.09	1.58	0.63	1.19	1.02	0.23	0.52	0.69	0.28	0.1	0.82	0.62	0.56	0.55
Cluster-14949.264537	0	0	0	0.19	0.19	0.34	0.31	0.26	0.2	0.12	0.32	0.19	0.2	0.15	0.03	0.07	0.35	0.33	0	0.16	0.22	0.19	0.14	0.18	0.19	0.22	0.3	0	0	0	0.18	0.06	0.19	0.15	0.1	0.11
Cluster-14949.182897	11.29	8.43	7.06	2.49	1.76	3	1.91	0.63	1.66	0.9	2.36	2.69	2.56	3.31	6.16	0.87	1.68	0.61	10.64	6.7	6.38	3.37	7.26	6.69	10.06	4.41	6.96	2.44	10.75	8.31	4.57	5.99	7.34	2.42	2.06	5.44
Cluster-14949.91954	1.81	0	0.69	1.93	0.93	1.7	0.37	1.22	0.43	10.87	4.77	10.21	1.67	5.27	0.8	0.28	0.32	0.22	1.09	1.58	4.23	0	5.29	0	0.1	5.78	0	2.06	10.92	23.47	1.29	1.69	0.51	0.1	0.49	0
Cluster-14949.122987	0.39	0.37	0.11	0	0	0.04	0	0	0	0	0	0	0.08	0.08	0.05	0	0.02	0	0.13	0.01	0.03	0.01	0	0.04	0.02	0	0.01	0.02	0	0	0.03	0	0	0.02	0	0
Cluster-14949.214351	0	0	0.99	1.08	0.97	1.88	0.95	2.41	0	0	0.78	0.85	0.19	0.29	0	0.84	0	1.15	0	1.49	0.41	0	0.67	1.45	0.9	0.94	0.39	0.94	1.05	0	0.52	0.29	1.2	0.08	1.54	0.88
Cluster-14949.214352	0.75	1.39	0	0.59	0.03	0.01	0.78	0	1.96	1.98	0	0.25	1.77	1.44	1.15	1.07	2.49	1.06	0.98	0	0.98	2.35	1.02	0.69	0.69	0	1.59	0.24	0.09	1.37	0.46	1.59	0	2.12	0.69	1.18
Cluster-14949.129796	3.15	3.89	2.95	1.69	1.45	3.26	0.71	0.65	2.42	0.94	1.53	0	1.5	1.13	2.92	0.51	1.19	0	5.24	0.89	1.02	1.1	0.89	0	0	0	0	4.18	1.13	0.6	0.69	1.1	1.06	0	0	1.62
Cluster-14949.110436	1.41	1.6	1.7	9.48	6.27	5.76	6.93	10.21	11.1	8.93	5.16	5.72	6.97	19.15	7.07	11.76	15.3	14.18	2.76	3.63	5.28	8.79	9.19	19.84	5.49	6.73	4.81	1.54	5.44	6.93	10.41	13.71	12.3	10.86	10.49	5.61
Cluster-14949.137842	2.68	1.72	1.71	0.52	0.91	0.33	0.28	0.06	0.56	0.43	0.27	1.1	1.06	0.27	1.36	0.37	0.14	0.15	0.81	0.48	2.15	0.3	1.06	1.56	1	1.92	0.92	0.81	1.43	1.23	3.8	2.31	0.99	0.21	0.43	0.91
Cluster-14949.54873	1.25	0.85	1.76	9.63	10.5	7.82	7.96	17.13	7.63	9.58	6.17	6.02	9.29	11.22	4.32	8.38	7.67	14.51	3.05	5.03	4.36	7.04	6.74	8.14	2.8	7.2	4.9	4.16	2	3.47	6.1	6.18	5.35	4.23	8.98	2.56
Cluster-14949.37546	0	0	0.27	0.24	0.17	0.09	0.24	0	0	0.28	0	0	0	0	0	0.2	0	0	0	0.24	0.3	0.15	0.18	0	0.14	0	0.37	0	0	0.2	0	0.14	0	0	0	0
Cluster-14949.214283	0	0	0	0.06	0.18	0.17	0.09	0.1	0.2	0.08	0.19	0.22	0.11	0	0.28	0.07	0.41	0.27	0.05	0	0	0.1	0	0.14	0.05	0.24	0	0.18	0	0	0.11	0	0.06	0.19	0.06	0
Cluster-14949.114716	0.24	0.44	0	0.35	0.45	0.13	0	0	0.4	0.14	0.1	0.45	0.85	0.35	0.18	0.6	0.93	0.7	0.15	0.62	0.57	0.19	0.33	0.13	0	0.12	0.39	0.25	0	0.13	0.21	0.07	0.19	0.45	0.37	0.15
Cluster-14949.75069	13.74	1.98	6.85	2.74	2.57	1.61	3.7	1.59	4.08	27.1	9.73	8.35	14.36	10.74	6.77	4.77	8.52	3.48	18.91	3.07	6.42	3.95	2.69	4.41	3.09	3.73	2.43	4.57	7.33	14.38	3.84	4.53	16.66	2.43	10.71	1.1
Cluster-14949.135945	3.24	4.13	3.81	0.49	1.82	0.95	0.22	0.31	0.82	0.17	0.99	1.12	2.56	0.31	2.35	1.18	0	0.88	1.04	0.53	1.28	0.53	0.44	0.61	0.69	1.36	0.61	1.41	0.46	0.55	0.87	0	0.2	0.14	1.04	0.52
Cluster-14949.180602	0	0	1.85	4.46	4.17	2.41	3.47	3.91	0	5.87	0	4.76	0	0	0	0	0	0	0	0	0	0	0	0	0	0	1.5	0	0	0	1.83	0	0	1.38	0	0
Cluster-14949.59645	0	0.24	0.3	1.01	1.72	1.22	1.22	1.73	1.3	1.38	1.61	1.57	1.3	2.04	0.68	0.87	1.59	1.96	0.66	0.68	1.15	0.53	0.81	2.4	0.46	1.23	0.6	1.18	0.31	0.39	0.9	1.22	1.05	1.14	0.7	0.8
Cluster-14949.93154	0.04	0.27	0	0.87	0.63	0.85	0.09	1.36	1.16	0.82	0.52	0.79	0.34	0.45	0.4	0.58	1.06	1.19	0.69	0.99	0.74	1.56	0.54	1.64	0.64	0.52	1.94	0.48	1.32	1.27	0.85	0.59	0.49	0.6	1.29	0.87
Cluster-14949.175084	0.13	0.44	0.22	0	0	0.04	0.51	0	0	0	0	0	0	0.14	0	0	0	0	0.26	0.18	0	0	0.16	0	0.08	0	0	0	0	0	0	0.41	0	0	0	0.14
Cluster-14949.212226	0	0	0	0	0	0.59	0	0	0	0.61	0.25	0.53	0.47	0	0	0.03	0	0	0	0	0	0	0	0.7	0.99	0	0.17	0	0	0	0.05	0	0	0.29	0	0
Cluster-14949.99851	11.43	14.44	9.12	4.95	3.51	1.7	0.62	0.74	0.8	0.52	5.34	2.76	0.09	2.53	3.19	0.41	1.26	0.49	8.44	4.71	5.83	0.3	3.14	5.85	3.36	4.37	1.05	3.09	10.85	2.02	1.08	0.78	0.36	2.26	0.73	1.92
Cluster-14949.193792	63.36	68.64	41.57	16.94	25.88	7.46	5.3	1.56	8.36	10.14	11.35	36.85	10.44	5.86	38.92	9.34	3.48	0.51	44.99	17.71	34.2	6.11	23.61	26.17	21.46	33.6	14.64	23.91	47.83	26.79	45.44	36.7	23.35	11.29	8.17	13.82
Cluster-14949.182026	0	0	0	0.38	0	0.19	0	0	0.55	0.36	0.13	0.31	0	0.49	0	0.19	0	0	0.02	0	0.28	0	0	0	0	0.08	0.14	0	0	0	0	0.16	0	0	0	0
Cluster-14949.219159	1.1	0.62	1.38	1.64	0	2.96	3.34	2.51	2.65	0.42	0	0	3.87	3.43	0.07	2.38	5.44	0.86	0	0.68	0.61	3.91	0.92	3.38	3.17	3.26	2.88	0	0.4	0.04	1.42	0	3.6	3.93	2.92	1.58
Cluster-14949.153530	0	0.93	0.27	0.51	0.02	1.26	0	0	0	0	0.66	0	0	0.07	1.29	0.95	0.77	1.15	0.21	0.25	0	0.43	0.45	0.86	0.28	0	0	0.54	0	1.05	0.06	0.3	0	0.01	0.71	0.36
Cluster-14949.226091	0	0	0	0.59	0.77	0.67	0.39	0.21	0	0.32	0.24	0.4	0.1	0	0	0	0.5	1.31	0.72	0	0	0.75	0.29	0.58	0.68	0.49	0.91	0.21	0.31	0.36	0.65	0.18	0.16	0.41	0.56	0.53
Cluster-14949.194836	0	1.02	1.04	2.6	0.78	0	0.95	0.99	1.41	0.3	0	0	0	1.26	1.37	0	0.18	0	0.09	0	1.55	0	0.83	0	0.69	0	0	0.26	0	0	0.82	0.39	0	0	0	2.04
Cluster-14949.172519	0.16	0	0	0.36	0.18	0	0	0	0	0.29	0	0	0	0.33	0	0.17	0.24	0.13	0	0.2	0.13	0.1	0	0.18	0	0.57	0	0.16	0	0	0	0	0	0	0.34	0
Cluster-14949.262032	0	0	0	0	0	0.78	0	0	0	0	0	0	0.82	0	0	0.84	0.72	0.57	0	0.32	0	0	0.68	0	0	0	0	0.67	0	0	0.68	0	0.58	0.19	0	0.67
Cluster-14949.160050	0.25	0	0.08	1.3	2.86	1.24	1.25	0.55	0.83	0.63	1.36	0.99	1.22	0.75	1.51	1.14	1.66	1.54	0.36	0.48	0.23	1.44	0.33	0.91	0.5	0.97	0.93	1.66	0.61	1.37	1.6	1.12	1.21	1.05	0.66	1.07
Cluster-14949.247758	0	0.41	0.54	0.86	0.5	0.53	0	0.41	0	0.24	0.5	0.85	0	0	0	0	0	0	0.7	0	0.74	0	0.85	0.2	0	0.28	0	0.92	0	0	0.55	0	0.63	0.38	0	0
Cluster-14949.165802	0	1.19	0	3.14	0	1.97	7.54	2.33	3.82	2.51	2.89	2.48	0	1.64	0.9	1.2	0	0	0	3.07	0	4.09	0	1.11	1.16	3.02	0	1.2	0	0	0	0	2.94	4.45	0	2.9
Cluster-14949.231331	1.16	0.98	0.94	0	0.2	0	0.55	0.15	0.3	0.39	0	0	0.36	0.08	0	0	0	0.16	1.01	0.48	0	0	0.14	0.18	0.5	0.4	0	0	0.77	0	0.08	0	0.41	0	0.28	0.57
Cluster-14949.269953	4.96	5.89	12.67	60.22	53.29	52.83	52.43	94.38	66.74	63.85	42.52	27.54	22.36	64.61	32.9	59.18	47.8	94.32	7.2	14.37	37.51	47.02	65.54	61.99	14.09	94.84	40.12	24.83	24.39	24.16	41.12	27.61	23.93	27.77	67.85	13.5
Cluster-14949.284574	0.26	0	0.33	0	0.03	0.02	0.53	0.47	0.51	0	0	0	0.59	1.23	0.34	0	0	0.59	0	0.76	0.5	0.34	0	0	0	0	0.28	2.3	0	0.3	0.57	0	0	0.64	0.35	0.29
Cluster-14949.284573	0	0	0	0.12	0.03	0	0	0	0	0.57	0.44	0.09	0.25	0.59	0.59	0.06	0	0	0	0.01	0	0	0.04	0	0.21	0	0.16	0	0.2	0	0	0	0	0	0	0.09
Cluster-14949.232563	0.07	0	0	0.38	0.46	0.19	0.09	0.32	0.32	0.26	0.78	0.41	0.29	0.64	0.42	0.29	0.23	0.43	0.19	0.01	0.66	0.38	0.27	0.62	0.21	0.34	0.13	0.47	0	0.25	0.31	0.42	0.28	0.58	0.2	0.08
Cluster-14949.142276	16.43	10.09	8.31	20.12	3.4	1.68	0.69	0.4	4.49	3.07	2.42	3.84	4.18	51.8	6.63	1.33	1.39	0.06	21.26	4.25	17.27	2.32	7.94	15.59	16.43	5.88	4.09	7.24	2.92	2.97	2.22	9.28	8.62	6.6	1.07	2.15
Cluster-14949.233394	0.33	0	0.56	0.74	0.36	0.39	0	0.37	0.55	0	0	1.16	0	0	0	0	0.76	0.27	0.19	0	0.54	1.22	0	1.17	0	0.25	1.05	0	0.95	0	0.67	0.93	0	0	1.51	0.59
Cluster-14949.98109	1.15	1.21	1.89	7.53	7.53	10.03	9.43	14.88	9.96	7.12	7.41	4.18	4.91	9.74	5.71	8.26	13.72	17.15	2.23	3.7	4.32	5.31	7.49	3.7	2.77	10.83	7.05	6.75	4.14	5.34	5.52	2.55	3.26	8.03	11.63	4.06
Cluster-14949.201790	11.83	10.66	8.87	1.24	1.28	0.76	5.22	0.4	1.94	2.69	0.66	2.29	1.55	0.66	9.64	1.67	1.06	0.68	4.17	0.49	3.07	3.04	3.6	9.33	5.12	2.68	1.14	1.34	10.47	4.93	1.15	3.86	3.2	2.79	3.97	3.4
Cluster-14949.189338	279.84	181.81	185.61	83.46	74.94	60.81	116.02	53.1	40.18	60.82	60.52	126.46	66.62	48.33	137.26	82.53	67.93	34.54	116.41	132.46	141.02	76.5	68.51	76.66	128.3	74.93	106.35	29.46	175.46	142.16	49.03	73.92	134.24	61.82	76.49	111.66
Cluster-14949.139265	0	0	0.43	0	0.41	0.42	0	0	0.57	0.66	1.09	1.14	0.43	0.64	0.48	0	0	0	0	1.26	0.56	0.24	0	0.39	0.82	0	0	0	0	0.19	0.18	0	0	0.5	0	0.03
Cluster-14949.117452	3.53	1.29	0.73	3.73	16.37	6.28	5.59	8.09	8.16	8.79	12.23	7.29	8.52	6.71	3.47	5.7	6.72	7.31	4.52	3.8	8.9	7.05	5.23	4.5	1.79	9.4	3.9	17.21	2.61	7.82	11.44	11.81	4.82	3.16	5.18	5.49
Cluster-14949.151873	0.63	1.16	1.91	1.3	0.61	0	0	0	1.18	3.69	1.05	1.25	1.45	3.91	3.38	2.77	2.92	2.57	0	1.7	0.45	1.32	0.03	2.16	1.25	0	1.32	0	1.12	0.51	2.25	0	1.73	1.89	2.01	0.18
Cluster-14949.52155	1.3	1.56	14.09	2.01	0.22	2.49	3.24	3.19	12.56	17.21	5.5	16.13	18.57	16.85	13.73	10.59	9.23	4.28	3.07	6.85	6.66	8.65	3.73	8.7	2.23	4.01	6.78	0	5.9	18.23	6.77	9.3	5.92	6.49	3.52	6.11
Cluster-14949.171297	0	0.02	0	2.38	0	0	0.23	0	2.37	2.01	1.06	2.87	4.86	2.88	0	0.7	2.73	0	2.59	0	0.3	0	2.49	1.02	4.07	0	2.71	0.27	2.17	2.78	1.15	0.18	4.08	1.91	0	0
Cluster-14949.259791	2.14	2.29	5.43	12.17	11.33	11.19	15.22	15.11	11.78	15.73	13.65	9.67	9.29	14.97	9.12	11.34	15.11	19.76	2.44	5.21	7.01	6.56	11.46	4.17	3.6	19.1	6.77	10.2	7.34	6.45	7.48	6.58	5.03	7.38	12.09	4.28
Cluster-14949.254993	0.11	0.25	0.12	0.19	0.45	0.24	0.23	0.04	0.27	0	0	0	0.17	0.5	0.33	0	0.09	0.21	0	0.12	0.51	0	0.12	0.04	0.05	0.19	0.01	0	0.15	0.27	0	0.41	0.26	0.17	0	0.27
Cluster-14949.178668	3.82	6.26	10.62	24.76	17.01	20.9	23.47	29.88	21.72	35.32	25.53	24.03	15.88	22.95	13.03	27.74	21.49	40.56	7.56	12.94	15.79	16.9	16.96	13.19	8.75	25.99	16.38	22.13	16.52	15.73	22.43	18.06	13.27	11.55	17.62	11.25
Cluster-14949.170119	0	0.1	0	0	0	0	0	0	0	0.27	0.86	0.51	0	0.11	0	0	0	0.1	0	0.15	0	0	0.38	0.14	0.11	0.12	0	0.36	0.21	0.58	0	0	0.11	0	0.05	0
Cluster-14949.193636	3.01	3.17	2.04	3.56	1.02	0.3	1.14	0.81	3.34	0	1.39	0.95	0.95	4.29	1.94	1.16	2.09	0	3.84	1.22	1	1.31	2.07	1.77	2.76	1	0.24	0.9	1.18	0.86	0	2.04	1.86	1.75	0	1.02
Cluster-14949.95292	5.52	15.39	28.7	27.17	32.7	32.89	38.84	33.31	28.16	106.26	70.03	73.55	27.02	44.34	52.25	29.72	24.05	53.09	9.44	24.55	17.04	14.2	32.78	15.61	17.61	26.03	5.09	31.45	24.83	27.43	43.21	22.52	18.62	11.88	30.57	13.49
Cluster-14949.252991	0	0.19	0	0	0.42	0.28	0	0	0	0	0.28	0.14	0.52	0.2	0.64	0.23	0.11	0.43	0.23	0	0.15	0	0.11	0	0	0	0	0.23	0	0	0.29	0	0.11	0.15	0.11	0
Cluster-14949.193172	41.26	40.38	22.14	13	7.51	8.14	9.84	3.14	5.62	5.66	9.02	16.65	6.46	2.91	20.58	8.7	4.61	0.82	16.45	11.65	13.81	7.18	12.71	17.08	21.39	10.08	7.96	2.64	20.38	14.14	7.68	7.79	10.24	4.63	6.44	11.89
Cluster-14949.133918	0.74	0.24	0.47	0	0	0	0	0	0.03	0	0.02	0.11	0	0.03	0.05	0	0	0	0.31	0.03	0.14	0	0.26	0	0	0.03	0	0.43	0	0.57	0	0.15	0.19	0	0	0
Cluster-14949.194077	0	0	0	0.22	0.16	0.05	0	0	0	0.22	0.41	0.09	0.17	0	0.18	0.15	0	0.3	0.45	0.06	0	0	0.13	0	0.06	0	0	0.14	0.09	0.13	0	0.15	0	0.09	0	0.12
Cluster-14949.237282	0	0	0	0.8	0.55	0.67	0	0.29	0	0.5	0.43	0.56	0.76	0.37	0.79	0	0	0.66	0	0	0.61	0.85	0	0.5	0	0	0	0	0.28	0	0.97	0.54	0.46	0	0	0.16
Cluster-14949.170021	0	0	0	0.12	0.23	0.24	0	0.15	0.11	0.42	0.2	0.44	0.05	0.2	0.07	0.09	0.14	0	0.07	0	0	0.15	0.34	0.18	0	0.23	0.13	1.06	0.11	0.08	0.37	0	0.07	0.29	0.14	0.16
Cluster-14949.279157	0.51	0.34	0.65	5.92	10.12	5.71	6.09	12.68	5.14	5.9	4.39	2.17	5	3.8	1.76	8.76	8.67	11.82	1.78	3.9	2.1	5.45	6.75	3.47	2.48	5.45	1.68	2.54	2.62	3.67	2.85	4.2	4.36	3.11	9.5	2.63
Cluster-14949.176799	0	0	0	0.51	0.64	0.23	0.18	0.15	0.29	0.13	0.57	0.39	0.91	0.34	0.14	0.25	0.44	0.31	0.4	0.48	0	0.49	0	0	0	0.69	0.17	0.85	0.07	0.76	0.2	1.17	0	0.14	0.56	0.15
Cluster-14949.129915	0.7	1.09	0.18	0	0	0.04	0.7	0.76	0	0	0	0	0	0	0	1.11	0	0	0	0.54	0.21	0.6	0	0	0.66	0.27	1.18	0	0.17	0	0.45	0	0	0	0	0
Cluster-14949.256716	0.14	0	0	0	0	0	0.41	0	0.24	0.14	0	0.25	0.22	0.13	0.19	0.22	0.58	0.38	0.18	0	0	0.21	0.15	0.41	0	0.11	0.27	0.09	0	0.22	0.4	0	0.26	0	0	0
Cluster-14949.154318	0.19	0.05	0.04	0.28	0.36	0.63	0.48	0.6	0.64	0.53	0.74	0.69	1.29	0.35	0.34	0.89	0.24	0.51	0.23	0.09	0.2	0.35	0	0.28	0.15	0.61	0.4	0.52	0.12	0.39	0.19	0.49	0.31	0.11	0.34	0.44
Cluster-14949.220649	0	0	0.02	0.22	0.52	0.55	0	0.47	0.53	0.6	0.36	0.44	0.28	0	0	0.32	0.58	0.41	0.21	0.27	0.2	0.4	0.28	0.4	0.18	0.34	0.24	0.41	0.12	0	0.54	0.45	0	0	0.36	0.12
Cluster-14949.154105	2.21	3.18	2.13	0.53	1.44	0.58	0.91	0.5	1.66	0.14	0.65	1.23	0.76	1.7	1.7	1.26	0.56	0.89	1.32	0.39	1.13	0.99	1.06	2.15	1.95	1.22	1.54	1.57	0.8	0.67	1.96	2.39	0.9	1.54	1.46	1.72
Cluster-14949.195317	307.02	289.63	194.97	129.92	43.1	89.09	67.34	22.29	61.13	72.34	41.97	137.37	103.54	41.39	179.39	90.31	44.09	27.46	115.18	144.28	183.56	95.68	141.55	190.8	168.45	75.35	164.7	34.78	155.28	141.92	126.65	122.28	94.82	74.32	90.96	183.85
Cluster-14949.19202	0.36	0.23	0.62	1.95	4.13	1.32	1.09	2.61	1.12	6.38	5.42	2.14	8.11	3.81	0.86	1.91	1.18	1.89	2.71	2.05	1.54	3.86	1.73	0.9	0.84	2.46	0.79	2.76	1.11	1.82	1.55	4.45	2.56	1.42	1.57	1.8
Cluster-14949.201290	0.25	0.3	0.2	0.52	8.23	2.05	1.19	1.63	0.83	1.79	3.7	1.65	2.06	2.57	0.96	1.46	0.77	1.41	0.95	0.48	0.97	1.29	1.23	1.09	1.46	2.76	1.76	8.14	0.52	1.55	2.78	3.05	1.35	1.68	0.91	1.85
Cluster-14949.219630	36.28	40.08	24.52	8.98	2.68	5.16	5.09	0.39	4.58	7.24	6.65	18.95	9.04	2.34	17.2	4.36	2.24	0.94	10.21	21.16	20.81	7.13	11.98	17.54	10.37	5.52	7.37	3.66	28.82	19.19	7.66	10.98	8.76	5.07	7.75	9.12
Cluster-14949.192766	1228.5	1352.24	815.73	604.76	214.72	193.37	161.41	46.17	347.34	146.4	140.66	557.15	172.43	116.14	687.12	263.25	45.44	33.94	277.09	445.84	795.4	120.03	457.09	722.75	401.9	375.69	327.39	73.15	884.19	387.04	541.75	278.83	300.81	94.5	306.59	297.92
Cluster-14949.214295	0	0	0	0	0	0	0	0.28	0	2.14	1.16	0.68	1.18	0	0	1.15	0.41	0	0	0.85	0	0	0.38	0.83	1.18	0	0	0.52	0.3	0	0	1.28	0	2.34	0	0
Cluster-14949.200510	0	0.25	0	0.14	0.3	0	0.06	0	0	0.25	0.17	0.25	0	0	0.12	0.4	0.55	0.38	0.22	0.25	0.29	0.08	0	0.34	0	0.19	0.18	0.42	0	0	0.17	0.33	0.21	0.08	0.14	0.07
Cluster-14949.220247	1.02	0.71	0.55	0	0.45	0.16	0.2	0.03	0.14	0.06	0.24	0.35	0.1	0.27	0.75	0.14	0.2	0.03	1.93	0.97	1.14	0.35	0.4	0.51	0.81	0.61	0.39	0.7	0.39	0.68	0.25	0.6	0.37	0.34	0.11	0.35
Cluster-14949.246555	6.24	5.06	4.08	1.36	2.77	0.21	0.14	0.11	0.24	0.41	0.11	0.9	0.38	0.13	1.37	0	0	0	4.85	1.06	2.01	0.41	2.92	3.24	2.79	1.49	1.14	5.04	3.13	1.57	2.15	1.08	0.99	0.46	0.7	1.1
Cluster-14949.107584	0.06	0.31	0.48	3.69	8.04	4.19	3.57	6.47	3.36	7.21	6.21	2.51	2.26	4.06	4.29	4.71	5.07	8.63	0.13	1.65	2.76	7.86	2.92	1.36	1.36	8.04	1.92	5.82	3.21	3.01	8.48	0.92	1.96	1.58	5.22	1.51
Cluster-14949.138303	0.39	1.02	1.37	1.55	5.22	3.55	2.87	2.07	2.92	3.75	4.98	2.92	3.99	4.71	2.97	2.21	4.21	3.25	1.24	1.23	2.5	2.95	2.32	2.07	1.15	3.44	1.36	4.42	2.11	3.59	3.59	4.11	2.42	3	3.47	2.66
Cluster-14949.175099	1.49	0.4	0	0.45	0.19	0.55	0.31	0.32	0.34	0	1.67	0.32	0.79	0.37	0.19	0	0	0	0	0.25	1.05	1.91	0.93	0.73	2.53	2.14	0	1.91	0	1.36	0	1.92	1.11	0.62	0.42	0.68
Cluster-14949.89605	0.11	0.15	1.02	2.37	1.14	1.21	0.56	0.67	0.62	3.75	2.08	3.29	0.78	2.83	1.68	0.78	0.51	1.42	0.19	0.87	6.9	0.38	7.03	0.51	0.82	4.92	1.09	1.24	3.08	2.77	2.48	0.83	0.44	0.16	0.8	0.34
Cluster-14949.137535	0.05	2.27	2.31	1.65	1.13	0.73	0.84	2.18	1.46	0	1.81	0.43	0	0.67	0.28	0	0.44	0	2.25	0	0.45	2.01	1.15	0.33	0.19	2.3	0	1.04	0.07	0	1.03	0.85	1.53	0.23	0.24	0
Cluster-14949.92150	0	0.02	0	0	0	0.1	0	0	0.15	0.19	0.21	0.13	0.37	0	0.07	0.06	0.08	0	0	0.04	0.15	0	0.06	0.03	0.15	0	0	0.24	0.03	0.1	0.12	0	0.05	0	0.1	0
Cluster-14949.292134	1.18	0.69	1.58	3.54	2.45	2.59	5.01	5.3	2.86	10.5	5.48	7.21	7.5	4.81	7.43	2.88	5.23	7.26	1.68	9.05	8.49	9.37	5.08	5.01	1.21	4.38	3.08	5.74	0.77	3.14	8.02	2.62	2.74	2.57	7.2	5.07
Cluster-14949.72045	0.33	0.43	0.22	0	0	0.11	0.1	0	0	0	0.04	0	0.07	0	0	0	0	0	0	0	0	0	0	0	0	0	0	0	0	0	0	0	0	0	0	0
Cluster-14949.286071	0.09	0.19	0.1	0.06	0.18	0.15	0.29	0.31	0.2	0	0	0.12	0.06	0.11	0.09	0	0	0	0.17	0	0	0.11	0.17	0.06	0.12	0.28	0	0.07	0.19	0.08	0.12	0.22	0.26	0.18	0.17	0.15
Cluster-14949.184324	0	0.51	0.91	0	0	0	0.34	0.39	0.23	0	0.58	0	0	0.26	0	0	0	0	0.19	0.67	0.51	0.73	0.69	0	0.1	0.71	0	0.35	0	0.26	0.6	0	0	0.13	0.68	0
Cluster-14949.228441	10.72	7.5	6.96	0	0	3.34	4.43	0	1.82	3.84	3.89	0	3.71	0	6.88	3.25	0	0	3.88	0	0	3.43	0	0	6.8	0	0	0	10.22	6.73	3.32	0	0	2.12	0	0
Cluster-14949.267162	10.58	13.07	35.99	53.97	44.66	74.76	49.14	57.79	46.35	108.56	92.88	76.46	39.88	56.65	33.76	53.44	53.94	67.18	19.01	30.54	34.79	27.23	45.66	29.87	14.59	38.88	30.12	54.21	52.29	50.65	53.11	34.52	30.08	33.73	47.18	29.89
Cluster-14949.220868	0	0	0	0	2.19	0.26	0	1.21	0.41	0.69	1.28	0.47	0	0.14	0	0	0	0.43	0.74	0	0	0.96	0.24	0.15	0.64	0	0	5.99	0.26	0	1.22	0	0.19	0.2	0.57	0.37
Cluster-14949.193304	0.47	0.12	0	0.11	0.05	0.38	0.12	0.47	0.77	0	0.18	0.5	0	0	0.27	0	0	0	0.26	0.31	0	0	0.01	0	0.24	0.64	0.41	0	0	0.06	0.01	0	0	0.38	0	0.08
Cluster-14949.186492	0.12	0	1.36	3.47	0	2.33	0.95	1.09	0.97	1.78	1.41	0	0	0.21	1.61	4.68	4.22	5.15	0.45	0.08	0.88	0.04	2.21	0	1.04	2.26	0.91	0	1.33	0.58	3.09	0	0.14	0.57	2.54	1.65
Cluster-14949.186497	1.39	3.54	6.94	29.6	37.28	22.9	18.56	41.91	7.2	14.66	20.6	13.92	1.63	8.84	10.95	12.98	22.48	94.88	1.71	1.87	4.17	2.55	3.9	8	2.27	18.01	1.36	61.69	3.27	10.44	12.86	2.03	1.41	1.68	9.53	3.55
Cluster-14949.208142	0	1.7	0.35	0	0	0	1.52	1.34	0.37	0.66	0	0.46	0	0	0	0	0	0	0	0.05	0	0	0.84	0.6	2.14	0.27	0.59	0	0	0	0	0	0.72	0.2	0	0
Cluster-14949.272187	0.43	0.18	0.84	4.25	3.91	5.66	3.18	4.87	9.45	5.13	3.41	2.3	4.33	6.36	3.17	5.2	4.32	7.88	2.96	1.17	1.49	4.98	2.31	5.1	2.25	3	2.63	1.97	1.75	3.19	3.29	2.88	3.39	5.54	3.29	3.3
Cluster-14949.165878	0.04	0.11	0.11	0.16	1.19	0.81	0.31	0.85	0.57	1.04	1.14	0.63	0.64	0.58	0.69	0.56	0.87	1.94	0.25	0.41	0.39	1.68	0.78	0.55	0.4	0.78	0.38	1.05	0.46	0.48	1.65	0.5	0.54	0.35	1.13	0.52
Cluster-14949.165875	0.52	0.33	0.77	0.49	0.19	0.4	0.21	0	1.08	0.33	0.21	0	0	0	0	0	0.42	0	0.83	0	0	0	0	0.4	1.94	0.7	0	0	0	0	0	1.33	0.73	0	0.35	1.53
Cluster-14949.77413	0.04	0.08	0.15	0.15	1.61	0.47	0	0	0	0.35	0.15	0.71	0	0.04	0.24	0.37	0.13	0.3	0.39	0	0	0.64	0.47	0.8	0.5	0.43	0.37	0	0.19	0.46	0	0.59	0.4	0.7	0.41	0.29
Cluster-14949.54954	0.22	1.76	6.7	6.89	7	1.19	6.19	10.74	7.96	29.88	39.06	31.14	2.89	2.94	5.75	15.96	3.11	27.26	0	4.58	1.92	3.98	0.25	1.1	3.23	4.92	0.57	6.92	2.2	2.66	8.27	0.3	3.26	0.25	7.55	2.24
Cluster-14949.54955	0.03	0.75	1.32	1.95	2.07	0.2	1.18	3.25	0.99	4.01	7.41	5.44	0	0.7	1.4	1.59	0.83	6.13	0	0.39	0.93	0.48	0.04	0.04	0.22	0.31	0	1.11	0.28	0.7	0.82	0	0.21	0.04	1.83	0.16
Cluster-14949.54953	0	0.69	2.2	9.4	1.9	1.84	4.08	7.91	6.22	20.5	10.33	19.38	1.43	2.69	4.17	10.3	2.56	15.8	0.16	3.16	3.39	4.62	0.93	1.02	1.65	2	0.6	1	4.18	4.06	3.6	0.16	2.6	0.27	5.77	0.37
Cluster-14949.124176	18.77	17.52	8.45	26.86	3.12	2.58	0.66	0.98	7.87	5.48	1.46	1.94	6.9	67.14	9.3	6.18	1.7	0.8	28.15	7.03	23.4	4.61	11.26	21.91	23.87	6.12	4.61	6.02	8.24	6.07	1.42	17.35	12.25	8.07	3.34	4.72
Cluster-14949.121491	0.07	0.08	0.44	1.04	1.34	0.52	0.58	0.38	0.57	1.35	1.41	0.83	0.02	0.49	0.84	0.86	0.29	0.62	0.34	0.33	0.41	0.45	0.25	0.09	0.14	0.75	0.31	0.96	0.15	0.55	0.73	0.06	0.36	0.51	0.53	0.38
Cluster-14949.227838	0.09	0.33	0.4	0.11	0.57	0.22	0	0	0	0	0	0	0	0	0.08	0.63	0	0	0.68	0.46	0.31	0.48	0	0.01	0.19	0.83	0.37	0.14	0	0	0.55	0	0.32	0.38	0.05	0.11
Cluster-14949.203524	0	0	0	0.35	0.91	0.92	0.8	0.63	0	0.25	0.92	0.75	0	0.51	0.32	0.54	0.22	0.28	0.32	0.47	0.68	0	0	0.96	0.2	0.24	0	1.34	0.23	0.35	0	0	0	0	1	0
Cluster-14949.206461	0.27	0.29	0	0.04	0.44	0.56	1.2	0.79	0	1.36	1.37	0.91	0	0.29	0.63	0.54	0.08	0.48	0.43	0.9	1.18	0.13	0.11	0.59	0	0.58	0.31	1.04	0.75	0	0	0	0.48	0.48	1.29	0.08
Cluster-14949.201786	0.81	0.67	0.53	0.59	0	0.12	0.06	0	0	0.17	0.1	0	0	0.2	0.5	0.03	0.12	0.06	0.24	0.39	0.26	0	0.3	0.7	0.64	0.03	0.41	0.13	0.26	0.25	0	0.46	0	0.06	0.31	0
Cluster-14949.186811	3.39	0.93	15.31	6.67	12.45	7.59	5.26	6.92	7.25	34.02	38.37	41.95	5.54	5.79	15.84	16.45	2.3	20.3	7.05	9.88	12.39	1.77	3.1	1.73	0.56	10.72	1.36	37.8	8.35	14.96	23.77	2.25	6.36	1.48	8.31	4.06
Cluster-14949.146434	0.32	0	0	0	0	0.29	1.86	0.63	0	0.85	0.74	0.71	0.34	0	0	0.79	2.78	0	1.14	1.21	0.37	1.98	1.31	0	0	1.64	0.8	1.03	0	1.49	0.45	0.35	0.95	2.73	0	0.53
Cluster-14949.171065	0	0	0.91	0	0	0	0.25	0.23	0.18	0.28	0.64	0	0.06	0.29	0.34	0	0	0	0.13	0	0	0.09	0.42	0.59	0.09	0.2	0	0	0	0.5	0.12	0	0	0.12	0.08	0
Cluster-14949.181838	0	0	0.11	0	0	0	0.1	0.45	0.42	0	0	0	0.03	0	0	0	0	0	0.12	0	0	0	0	0	0	0	0	0	0	0	0	0	0	0.12	0	0.18
Cluster-14949.52918	0	0	0	0	0	1.2	0	1.39	0	1.76	2.11	1.03	0.22	0	0.2	1.82	0	2.43	0.41	0.77	0	0.22	1.26	0.12	0.61	0.67	0.37	2.24	0.89	2.07	0.98	0	0.82	0	1.08	0.79
Cluster-14949.222272	0.27	2.41	0.16	1.54	0.42	0.82	1.74	2.86	0.96	1.41	0.23	0.74	4.88	3.47	3.16	3.02	3.04	4.91	2.32	4.82	1.91	2.54	0.44	2.47	2.34	0	2.26	0.3	1.9	2.55	0	3.08	1.79	2.64	3.07	2.38
Cluster-14949.194191	96.98	98.07	48.49	48.06	4.54	17.74	17.14	5.41	24.28	31.36	12.39	27.99	25.03	10.41	45.9	19.56	8.77	2.95	24.4	36.47	31.1	26.93	42.02	64.94	58.56	12.1	21.76	3.36	96.39	57.82	18.34	24.62	31.97	10.67	23.59	38.6
Cluster-14949.184187	0.26	0	0.1	0	0	0	0.12	0	0	0.27	0	0.73	0.52	0.42	0.34	0	0	0	0	0	0.57	0	0	0.13	0.21	0	0	0.48	0	0.25	0.17	0	0	0	0.69	0.52
Cluster-14949.251416	2.93	1.09	4.91	16.04	47.86	37	12.24	36.12	11.45	14.67	15.53	15.2	16.69	15.17	5.65	26.75	31.08	46.46	10.68	33.72	26.5	29.55	25.67	49.46	8.78	35.25	39.36	71.76	22.62	27.56	47.02	22.06	14.72	30.36	35.02	19.6
Cluster-14949.118213	0.39	0.3	0.33	0.69	0.58	0.23	0.13	0.11	0.79	0	0	0	0.26	0.89	0.18	0.06	0.14	0.15	0.04	0.11	0	0	0.27	0.58	0	0.05	0	0.3	0.09	0.09	0.21	0	0	0.1	0.1	0
Cluster-14949.144174	1.07	1.14	0.83	0	2.7	1.19	0.03	0	0	1.3	0.39	1.91	0.9	2.88	1	2.14	3.16	1.82	0	1.19	0.41	1.41	0.2	3.84	1.6	2.01	0	3.1	0	1.54	0	1.49	2.07	1.18	1.37	0.54
Cluster-14949.268084	1.57	0.83	0	0.23	0.11	0.54	1.17	1.12	1.27	0	1.02	1	1.91	0	0	0	0.47	0	0.92	0.83	0.55	0.63	0.04	0	0	0.61	0.5	0.76	0.68	0	0.84	0	0.2	0	0	1.05
Cluster-14949.217693	0.87	0.52	0.69	0	0	0.4	0	0	0	0.22	0	0	0.34	0.17	0.3	0	0	0	0.87	0.35	0.11	0	0	0	0	0.09	0	0.08	0.37	0	0.17	0.11	0	0	0.21	0.33
Cluster-14949.208826	10.3	5.97	9.87	4.27	3.82	2.73	4.02	2.62	1.89	2.67	3.95	3.33	7.67	4.08	5.99	4.28	2.14	3.42	5.55	7.19	5.93	4.22	4.41	3.79	7.25	3.5	6.64	3.38	5.15	5.21	5.15	5.36	6.71	3.95	2.91	7.02
Cluster-14949.220346	1.72	3.36	2.07	19.95	19.08	18.91	13.15	42.6	5.32	10.17	9.19	10.76	1.78	5.63	7.75	11.05	11.9	79.9	0.56	5.64	3.11	1.75	5.2	5.37	2.99	14.25	2.38	20.66	3.82	6.98	12.79	2.65	2.5	1.33	8.6	2.38
Cluster-14949.220633	0	0	0	0.3	0	0	0	0	0.05	0.15	0.16	0.11	0.05	0.11	0	0	0	0	0.11	0	0.09	0	0	0	0.13	0.05	0	0.06	0	0	0	0	0	0	0	0
Cluster-14949.220632	0.98	0.67	0.77	0.83	0.45	0.89	0.84	0.43	0.52	0	0.38	0	0.65	1.24	0.43	0.91	1.04	0	1.56	0.1	0.86	0.71	1.03	0	0	0.21	0.39	0.52	0.14	0.49	0	0.97	0.7	0.55	0.58	0
Cluster-14949.236960	0.41	0.43	0.39	0.45	0.01	0.03	0.37	0.31	0.26	0	0.16	0.01	0.13	0.18	0	0.42	0	0.32	0.06	0	0.42	0.04	0.01	0.31	0.56	0.18	0.34	0	0.25	0.22	0	0.29	0	0.15	0.06	0.25
Cluster-14949.91311	0	0.04	0.06	2.44	2.21	2.37	1.45	3.33	0.42	2.03	0.96	0	0	0.36	0	1.43	0.76	2.2	0	0.11	0.48	0.61	0.48	0.48	0	1.16	0.6	0.98	0.88	1.98	3.19	0	0	0.22	1.75	0.07
Cluster-14949.248602	0.68	1.15	2.08	0	0.09	0	0.72	0	0.99	0	0	0	1.89	0.48	0	0	1.64	0	0.23	1.35	0	1.81	0	0.26	0	0.97	0.69	0	0.51	0	0	2.98	1.12	1.12	0.96	2.08
Cluster-14949.140858	0.27	0	0.31	0.3	0.56	0.19	0	0	0.12	0	0	0.12	0	0	0	0	0	0	0.34	0	0.23	0.33	0.22	0.19	0.09	0	0.32	0.17	0.06	0.2	0	0.3	0.32	0	0	0.3
Cluster-14949.249451	0	0.11	0	0	0.13	0.4	0.15	0.43	0.26	0	0.86	0.34	0.08	0	0.09	0	0	0	0	0.09	0.1	0	0	0	0	0.09	0.1	0.62	0	0.28	0.76	0.19	0.28	0.14	0	0.19
Cluster-14949.81305	3.08	3.24	6.08	21.03	15.92	21.5	22.61	33.84	24.63	19.24	13.77	12.79	13.05	19.46	15.11	22.28	29.52	32.66	4.22	11.09	11.65	12.83	17.87	10.17	5.26	21.09	14.36	16.37	13.19	14.13	14.55	7.56	10.69	12.08	25.63	9.15
Cluster-14949.173196	2.58	2.31	1.8	0	0	0	0.34	0	0	0	0	0	0	0	0	0	0	0	0	0	0	0	0	0.96	0.03	0	0	0	0.57	1.28	0	0.63	1.54	0	0.03	0
Cluster-14949.195954	259.27	275.62	232.74	152.2	61.71	78.42	77.7	19.14	78.24	77.41	72.63	172.21	131.94	52.47	218.16	112.3	24.05	13.55	186.34	194.85	183.19	84.08	173.5	139.12	184.86	128.85	156.05	63.55	223.67	155	178.32	163.72	172.32	87.38	106.85	191.04
Cluster-14949.246015	0	0.03	0	0.16	0	0.21	0	0	0	0.01	0.05	0	0.3	0.25	0.16	0.35	0.52	0.16	0.53	0.12	0.19	0.59	0.13	0	0	0.02	0.04	0.08	0.28	0.12	0.5	0	0.11	0.3	0.22	0.16
Cluster-14949.133075	0	0	0.01	0.59	1.82	0.89	0.32	0.88	0.12	0.55	0.9	0.33	0.61	0	0.63	0	0.32	0.72	0.98	0.12	0.34	0	0	0.12	0.43	1.57	0.19	2.7	0.13	0.56	1.53	0.46	0.08	0.43	0.35	0.06
Cluster-14949.155538	0.67	1.37	0.08	0.37	3.06	1.12	1.05	1.09	1.42	0	0	0.05	0.41	0	1.91	0	0.37	0	1.36	0	1.24	1.18	1.21	1.01	0.68	0	1.9	0	1.05	0.92	1.76	0.34	1.98	2.18	1.1	0.02
Cluster-14949.67749	0.99	0.1	2.51	3.18	5.68	2.83	2.4	2.6	2.33	8.47	8.27	7.16	3.28	4.68	1.63	4.53	3	2.83	2.11	1.99	2.07	2.56	3.07	2.24	0.99	5.94	1.44	15.64	1.84	5.12	6.01	5.65	2.01	1.66	2.94	1.61
Cluster-14949.204140	0	0	0	0.44	0	0	0.39	0.82	0.1	0.18	1.21	1.35	0.96	0.56	0.01	0.8	0.27	1.23	1.88	0	0	0.2	1.12	0.71	0	1.52	0.13	0.35	0	0.1	0.76	0.71	1.51	0.36	0	0
Cluster-14949.256332	0.23	0.36	0.24	0.3	0.09	0.74	0.54	0.01	0.09	0	0	0	0.48	0.17	0	0	0.39	0	0	0.27	0.62	0	0.11	0.45	0	0	0.11	0.29	0	0	0.1	0.05	0	0.63	0.08	0.33
Cluster-14949.151464	0.72	1.09	0.32	1.69	0.12	0.27	0	0.12	0.27	0.05	0.05	0	0	0.42	0.34	0.17	0.38	0	0	0	0.21	0.34	0.79	0.79	0.69	0	0.22	0	0.79	0.5	0	0.38	0.46	0.03	0.14	0.31
Cluster-14949.189172	1.38	0.33	1.62	5.3	5.38	7.51	5.71	7.82	6.42	6.34	8.78	5.12	5.13	4.86	4.56	6.22	3.09	10.78	2.37	4.93	5.61	5.4	6.86	2.69	2.31	9.43	4.02	14.32	5.85	6.24	8.67	3.79	4.31	7.89	10.05	5.04
Cluster-14949.205137	0.42	0.64	0.25	0.64	0.26	0.19	0.06	0.05	0.22	0.05	0.06	0.06	0.11	0.49	0.19	0	0.05	0.05	0.33	0.05	0.26	0.27	0.22	0.47	0.43	0.35	0.19	0.41	0.11	0.08	0	0.29	0.13	0.24	0.1	0.07
Cluster-14949.151344	0.12	0.64	0.15	0.12	0	0	0	0	0	0.3	0.17	0.17	0.08	0.74	0	0.26	0.21	0.11	0	0.06	0.3	0	0.25	0.43	0	0.28	0.24	0	0.16	0.2	0.1	0	0.26	0.16	0.11	0
Cluster-14949.220814	0.66	0.05	2.18	0	3.79	0.66	0.46	0	2.34	3.89	4.14	3.86	0	0.9	1.79	3.49	2.66	2.98	2.8	1.85	2.74	0.87	2.56	1.75	1.9	1.77	1.71	2.99	3.06	3.58	3.74	0.33	0.99	2.32	1.05	0
Cluster-14949.184596	8.02	12.04	9.12	11.97	1.3	4.57	6.47	3.57	3.04	5.22	1.92	2.72	0.48	4.32	8.05	4.18	5.26	5.41	4.11	7.01	4.82	5.7	6.55	2.28	4.46	3.27	4.96	1.35	16.6	11.2	2.02	2.39	3.35	1	4.28	2.63
Cluster-14949.205009	0.03	0.21	0.06	0.06	0	0.07	0.64	0.26	0.51	0.12	0.13	0.33	0.49	0.64	0.24	0.54	0.78	0.69	0	0.11	0	0.63	0.26	0.39	0.17	0.13	0.18	0.35	0	0.11	0.4	0.31	0.33	0.52	0	0.22
Cluster-14949.231318	0	0	0.09	0	0.44	0.4	0.24	0.63	0.43	0.55	0.23	0.4	0.54	0.46	0.24	0.41	0.37	0.26	0.43	0.19	0.23	0.16	0.49	0.53	0.27	0.18	0.25	0.18	0.07	0	0.21	0.34	0	0.37	0.51	0.13
Cluster-14949.251455	5.96	7.05	5.15	4.74	0.9	1.53	0.81	0.25	2.68	0.78	1.27	4.42	1.23	2.15	2.59	0.61	0.34	0.53	4.27	3.77	8.62	0.52	2.33	4.78	2.63	1.46	1.62	1.97	3.51	3.82	2.17	4.71	1.19	0.64	1.84	1.79
Cluster-14949.22907	0.91	0.66	0.92	0.66	0.72	0.86	0.48	0.93	0.42	6.16	7.56	9.79	1.84	0.18	0.57	0.5	0.9	0.23	0.19	0.16	0.39	0.47	3.94	0.26	0.95	4.39	4.44	2.33	0.39	2.49	0.66	0.74	0.38	0.32	0.08	0.17
Cluster-14949.194706	45.57	72.11	42.81	55.39	6.76	28.41	20.72	14.64	22.84	25.35	11.64	14.08	12.3	30.9	44.8	20.18	18.35	24.51	20.36	20.21	13.74	10.38	23.69	11.46	19.36	6.95	17.49	3.72	35.02	16.38	5	15.25	12.51	16.24	11.36	13.2
Cluster-14949.243319	0	0	0	0.04	0	0	0	0	0.16	0	0.38	0.49	0.29	0.37	0.3	0.6	0	0	0	0	0	0.17	0.12	0.5	0	0.88	0	0.02	0	0	0.31	0	0	0.32	0	0.42
Cluster-14949.120410	0	0.29	0	0.18	0	0	0	0	0	0	0	0.64	0.22	0.7	0	0.5	1.02	0.38	0	1.06	0.25	0.82	0.55	0	0.03	0.13	1.46	0	0.27	0.45	0.67	0	0.24	0.48	0	0
Cluster-14949.217539	0	0.05	0	0.3	0.86	0.07	0	0.18	0.15	0.57	1.16	0.46	0.77	1.14	0.22	0	0	0.36	0.84	0.75	0	0	0.48	0	0	0.12	0.39	0.13	0.39	0	0	0.15	0.56	0	0.33	0.81
Cluster-14949.116798	0.88	1.32	1.37	3.97	20.6	8.34	5.86	9.64	3.4	13.88	14.42	4.91	8.8	6.7	2.55	7.52	7.97	12.6	1.14	5.04	5.49	9.83	7.2	3.85	2.21	13.52	6.66	30.9	5.33	9.46	10.85	5.58	6.96	6.13	8.06	3.69
Cluster-14949.156452	0.61	0.96	0.5	0.72	0.45	0.23	0.4	0.21	0.27	0.04	0.31	0.56	0.29	0.05	0.45	0	0.02	0	0.57	0.05	0	0.1	0.48	0.67	0.6	0.47	0.3	0.49	0.34	0.24	0.09	0.24	0.35	0.15	0.15	0.18
Cluster-14949.35985	0.41	0	0.35	0.15	0.34	1.45	0.23	0	0.8	6.38	4	2.32	2.09	0.75	0.58	0.12	0.4	0.09	0.98	0.2	0.8	0.34	0.09	0.11	0	0.25	0.22	1.38	2.33	5.03	0.83	0.17	1.34	0.1	0.97	0.5
Cluster-14949.99730	0	0	0	0	0.72	1.75	1.11	0	1.06	0.59	1.98	0.52	0	0.74	0.91	0.35	0.03	0.34	0.35	1.1	1.15	1.3	0.86	0.79	0	1.48	1.07	1.32	0	0.68	0.34	0.66	0	1.86	0	2.15
Cluster-14949.156480	2.08	3.47	3.67	9.43	8.06	11.2	16.31	21.39	20.18	14.81	13.46	9.57	8.69	14.15	8.8	15.03	21.33	32.47	3.37	4.87	6.68	14.31	7.31	8.9	5.23	15.36	6.64	13.68	5.36	8.66	6.2	27.35	8.65	11.53	14.37	6.44
Cluster-14949.112993	0	0	0	0.49	0.22	0.33	0.67	0.32	0.11	0.15	0.48	0.4	0.18	0.28	0	0.32	0.49	0.31	0.11	0	0	0.02	0.3	0.42	0.15	0.39	0.36	0.8	0	0.07	0.38	0.22	0.07	0.32	0.58	0.47
Cluster-14949.129589	0	0	0	0.54	0.64	0.51	0	0.66	0.41	0.63	0.38	0.79	1.47	0.25	0.18	0.56	0.28	0.51	0	0.59	0	0.57	0.14	0.12	0.11	0.56	0.41	0	0.23	0	0.41	1.03	0.23	0.93	0.32	0.77
Cluster-14949.194054	90.74	80.93	59.21	23.25	2.17	16.69	7.13	0.83	22.1	11.07	9.26	25.42	18.76	2.06	50.76	17.91	1.77	0	19.79	23.04	26.28	5.11	38.71	43.65	24.51	4.77	17.18	1.94	71.04	47.82	18.36	17.73	23.15	5.08	15.86	22.78
Cluster-14949.79682	0.27	0.75	1.24	3.21	4.67	7.78	2.72	6.18	4.64	3.9	5.1	2.32	2.68	3.22	1.58	4.01	7.2	9.01	0.89	2.53	3.17	2.74	3.15	3.72	1.22	2.78	3.55	6.85	1.89	2.97	3.03	2.57	1.3	3.3	4.6	2.6
Cluster-14949.91766	0	0	0	0	2.34	1.04	2.06	2.23	0.56	0.95	0.69	0.55	0.95	2.22	0.21	2.43	2.06	1.96	0.26	0.53	0	1.14	0.07	0.98	0.66	0	0.65	1.41	0.65	0	0.28	0.13	0.43	0.19	0.81	0
Cluster-14949.233630	0	0	0	0.51	0.23	0.3	0.43	0.3	0.23	0.06	0	0	0	0	0	0	0.38	0.49	0	0	0	0.34	0.16	0.12	0	0.17	0.3	0.14	0.15	0.14	0	0	0	0.56	0.35	0.4
Cluster-14949.295408	0	0	0.2	0	0	0.26	0	0	0	0	0	0	0	0.12	0	0.29	0.14	0.3	0	0	0	0	0	0	0	0	0.18	0	0	0	0.19	0	0	0	0	0
Cluster-14949.42255	0	0	0	0.2	0	0.59	0.35	0	0.21	0.54	0.15	0.46	0.41	0.22	0.33	0	0.28	0.93	0	0.08	0	0	0.05	0.16	0.14	0.19	0.11	0	0	0	0.66	0	0	0.19	0.59	0
Cluster-14949.144709	4.06	5.49	2.19	3.77	0.88	3.34	2.09	1.12	1.75	0.58	0.37	0.42	0.81	1.58	2.12	1.08	2.18	1.42	1.76	2.22	0.94	0.91	3.37	1.25	3.82	1.42	1.9	0.13	2.48	2.36	0.27	1.72	1.04	1.96	1.68	3.11
Cluster-14949.112502	0.15	0	0	1.96	1.69	1.57	1.02	3.69	1.4	0.79	1.62	0	0	0.46	0	3.27	1.02	1.58	0	0	0	0	0	0	0	1	0.46	0	0	0	1.76	1.17	1.51	1.6	1.72	0
Cluster-14949.114868	70.81	87.9	54.65	62.14	24.31	40.66	23.19	7.86	11.96	9.83	29.99	35.27	11.87	27	69.04	7.12	33.81	2.69	69.13	32.99	28.59	6.2	42.95	26.96	65.53	34.12	34.81	34.89	33.23	15.51	16.32	17.28	10.98	29.19	19.03	51.52
Cluster-14949.215574	0.55	0.79	0.9	0.59	0.66	0	0.68	0.51	0.61	0.86	0.49	0.63	0	0.59	0.53	0	0	0	0.72	0.38	0.49	0.62	0	0.69	0.75	0.7	0.72	0	0.57	0.97	0	0.48	0	0.51	0.42	0
Cluster-14949.146168	10.48	19.09	9.78	2.79	0.82	1.38	0	0.05	0	0.05	0.25	6.08	0	0.72	0.82	0	0.05	0	3.23	1.85	4.72	0.06	2.02	4.72	1.2	1.99	0.38	3.23	1.68	0.83	0.16	0.39	0.7	0.16	1.96	0.32
Cluster-14949.147661	0.96	3.44	3.12	2.86	6.38	3.98	3.66	2.21	1.82	4.23	5.24	3.75	1.2	5.79	3.75	0.17	0	0.76	5.35	3.23	3.88	1.59	3.79	1.61	1.74	7.62	3.99	5.97	2.82	1.61	4.21	5.77	6.14	4.15	3.48	2.38
Cluster-14949.104573	7	7.24	15.8	29.03	30.69	33.26	30.97	37.11	27.17	53.34	49.25	31.64	18.53	30.88	27.5	37.88	32.12	67.71	11.7	24.08	31.69	25.61	24.01	14.13	14.12	49.76	16.81	68.08	23.66	28.85	54.08	25.88	23.36	24.7	39.92	17.44
Cluster-14949.151318	0	0	0	0.65	1.62	0	0.38	0.51	0	0.55	0.59	0.1	0.67	0	0.31	0	0.31	0.14	0.12	0	0	0.34	0.19	0	0	0	0.33	0.13	0	0	0.23	0	0	0.99	0	0.25
Cluster-14949.248078	0	0.14	0	0.31	0.1	0.24	0.45	0.19	0.17	0	0.43	0.31	0.07	0.09	0	0	0	0	0	0	0	0	0.1	0	0	0.12	0.1	0.14	0.19	0	0.16	0.2	0.32	0.21	0.36	0
Cluster-14949.112434	0.24	0.14	0.11	0.04	0	0	0	0	0	0	0	0	0	0	0.05	0	0	0	0	0.02	0.09	0	0.04	0.09	0	0	0	0	0.03	0	0	0.01	0.01	0	0.02	0
Cluster-14949.178569	0.45	0.28	0.29	0.54	0.16	0.21	0.48	0.4	0	0	0	0	0.17	0.16	0	0.39	0.78	0.1	0.58	0.2	0.08	0.38	0.15	1.22	0.55	0.21	0	0.09	0	0.18	0.31	0.2	0.06	0.25	0.39	0
Cluster-14949.106138	7.51	10.35	23.06	43.06	39.72	77.03	74.29	93.08	50.63	70.81	53.14	36.39	20.48	42.79	20.99	38.42	88.86	114.93	12.81	44.32	83.57	44.03	103.93	44.64	28	101.7	121.21	99.59	49.61	57.23	54.39	22.66	22.94	64.7	103.82	25.92
Cluster-14949.78254	1.37	0.46	2.69	3.58	6.63	3.53	28.79	6.44	4.5	11.52	16.96	11.59	5.09	6.26	11.5	4.19	8.04	6.16	2.36	1.26	4.45	1.32	12.01	3.64	2.94	53.31	7.01	12.61	2.77	4.9	3.72	4.19	0.75	1.33	2.27	0.83
Cluster-14949.78252	8.93	6.51	12.25	14.58	13	18.68	112.1	29.94	20.84	41.97	37.69	35.13	26.55	30.29	42.55	20.82	40.15	25.56	6.09	6.14	19.61	6.78	40.56	9.28	11.63	103.59	22.54	17	21.05	23.78	7.69	15.48	5.75	6.04	8.79	5.26
Cluster-14949.81026	0	0	0	0	0	0	0	0	0	0.21	0.29	0.19	0	0	0.09	0.01	0	0	0	0.12	0	0	0	0.1	0.2	0.04	0	0.23	0	0	0	0.06	0.06	0	0	0.04
Cluster-14949.216380	0.04	0.09	0	1.07	0.43	0.91	0.4	1.1	0.67	0.91	0.53	0.91	0.19	1.15	0.82	0.49	0.4	0.48	0.17	0	0.39	0.66	0.75	0.4	0.35	1.53	0.12	0.43	0.27	0.54	0.3	0.13	0.26	0.3	0.7	0.42
Cluster-14949.190603	0.13	0.1	0.11	0	0.23	0	0.06	0.08	0.36	0	0	0	0.05	0	0.12	0	0.05	0.08	0	0.05	0.15	0.05	0.05	0.17	0.1	0.06	0.05	0	0	0.05	0	0.06	0	0.05	0.05	0.05
Cluster-14949.169333	0.15	0.1	0.08	0.11	0	0.25	0.1	0	0.69	0	0	0	0.39	0.1	0.2	0	0.16	0.28	0.27	0	0	0	0	0	0	0	0.46	0	0	0	0	0	0	0.21	0.3	0.34
Cluster-14949.300201	0.25	0.09	0	0.51	0.32	0.24	0.43	0	0	0.75	0.27	0	0	0	0	0	0	0.34	0.15	0.11	0.24	0.32	0	0.23	0.32	0.13	0.09	0.46	0	0	0.1	0.08	0.18	0.2	0.63	0.17
Cluster-14949.212830	0.44	0	0.72	1.59	1.82	2.17	3.21	0.84	2.05	1.65	2.09	1.29	3.03	1.79	2.28	0.12	1.42	1	0.45	1.94	1.12	1.87	1.83	0.91	1.24	0.93	2.27	0.55	1.47	0.67	1.69	0.42	2.26	1.73	1.49	0
Cluster-14949.196331	311.59	316.1	234.22	137.83	122.53	82.29	77.12	25.6	69.76	74.33	92.92	204.71	113.16	48.27	202.97	89.21	47.69	25.54	149.64	95.36	143.31	53.57	112.43	120.55	121.83	129.11	117.07	102.25	105.01	102.42	165.69	123.57	85.55	67.19	64.75	131.67
Cluster-14949.231363	0.57	0.51	0.45	0.16	0.41	0	0.67	0	1.52	0	0	0.01	0.19	0.02	0.28	0.24	0.92	0.65	0	0	0.77	0	0	0.32	0	0	0	0.18	0.35	0.71	0	0	0.14	0.98	0.73	0
Cluster-14949.177071	1.29	1.75	0.35	0	0	2.48	0	0	0	0	0	0	1.84	1.3	0.69	0	0	0	0.72	0	0	0	0	0	1.09	0	0.56	0	0.48	0	1.48	0	0	1.24	0.78	0
Cluster-14949.62819	0.47	0.22	0.35	0	0	0.25	0.63	0.22	0.27	0	0.06	0	0.46	0.36	0.04	0.16	0.34	0	0.16	0.58	0.25	0.56	0.28	0	0	0	0.44	0.17	0.24	0.31	0	0.23	0	0	0.44	0.32
Cluster-14949.242196	0.68	1.26	0.29	0.77	0.18	0.32	0.42	0.36	0.39	0.28	0.07	0.09	0.65	0.4	0.8	0	0	0	0.59	0.01	0.46	0.33	0.87	0.71	0.78	0.21	1.22	0.5	0.33	0.57	0	0.63	0.46	0.78	0.66	0.04
Cluster-14949.133268	0.34	0.37	0.28	0.18	0.03	0.2	0.08	0.14	0.08	0.02	0	0.05	0.12	0.15	0.07	0.03	0.04	0.06	0	0.11	0.07	0.18	0	0.08	0.16	0	0.1	0	0.09	0.15	0	0.03	0.13	0.02	0	0.47
Cluster-14949.193861	30.28	36.19	21.28	14.69	6.36	11.63	12.14	5.48	11.69	11.93	9.47	15	13.08	6.07	19.51	13.48	7.24	4.13	13.7	16.56	15.92	13.63	16.05	18.98	22.41	9.29	13.79	6.54	24.83	19.54	12.07	14.53	15.02	10.23	12.92	20.2
Cluster-14949.257222	0	0	0.18	0.34	1.05	1.08	0.56	1.01	0.68	0.91	0.94	0.48	1.7	0.84	0.53	0.46	0.7	2.33	0	0.39	1.61	0.37	0.7	0.41	0.01	1.14	0.66	0	0.21	0.79	0.68	0.79	0.45	0.57	0.12	0
Cluster-14949.110615	0.92	0.38	0.37	0	0.34	0	0	0.63	0	0	0	0	0	0.79	0	0	0	0	0.34	0	0.28	0	0.66	0.67	0.21	0	0	0.27	0	0.21	0	0	0	0	0	0
Cluster-14949.225975	0.35	0	0	0	0	0	0.25	0.33	0.82	0	0	0	0	0	0	0	0	0	1.49	0	0.53	0	0	0.21	0	0	0	0.47	0	0	0	0	0	0	0	0
Cluster-14949.163090	5.94	7.32	15.72	25.88	31.86	33.75	30.34	41.63	44.57	41.51	35.29	29.26	33.74	44.6	21.28	38.25	48.87	43.17	15.77	24.07	20.99	40.94	27.98	32.75	18.03	35.92	24.61	34.07	15.47	23.66	30.12	32.14	26.91	41.32	38.05	32.1
Cluster-14949.147914	0.26	0.46	0.26	0	0	0.03	0.03	0	0.28	0.03	0	0	0	0.3	0.2	0	0	0	0	0.66	0	0.82	0	0.06	0.41	0	0	0	0	0	0	0	0	0	0	0
Cluster-14949.177918	0.29	0	0.03	0.95	4.84	1.29	1.18	0.48	1.26	0.95	2.49	1.3	0.44	0	1.04	0	0.65	0.5	1.54	2.77	3.45	4.67	3.03	2.43	2.04	5.06	1.42	9.06	1.49	1.78	4.29	3.44	2.6	2.28	1.02	1.96
Cluster-14949.128455	0	0.42	0.47	1.56	2.65	2.21	0	0.36	0.43	0.36	0.96	0.51	0.6	0.32	0	1.91	2.73	1.65	0.79	1.04	0.37	1.83	0.41	0.89	0.88	1.73	1.11	3.02	2.01	0.3	2.16	1.88	0	0.25	0.26	1.49
Cluster-14949.217543	1.05	1.12	0	0	0	0	0.56	0	0.63	0	0	0.05	0.56	0.4	0.73	0.52	0.72	0.64	0.45	0.28	0.1	0.37	0	0.51	0.98	0.42	0.94	0	0.65	0.57	0.21	0.52	0	0	0.42	0.4
Cluster-14949.150943	0	1.04	0.62	0.12	0	0	1.24	1.03	1.83	1.89	0	0	0	0.67	0	0	0.09	0	2.46	0	2.02	1.66	3.18	0	0.41	0.05	0.74	0	0.25	0.1	0.74	0	0	0	0.6	0
Cluster-14949.188881	1.23	0.56	0.76	0	0	0	0	0.58	0	0	1.68	0.57	1.69	2.01	1.32	0.48	0.84	0	1.06	0.34	0.48	1.87	0.3	0.48	0.46	0.7	0	0.21	0	0	0.14	0	0	0.31	1.33	0.53
Cluster-14949.188888	0.65	0.61	0.69	0	1.6	0	1.04	1.12	1.08	0	1.42	0.6	0.78	1.02	0.54	0	0	0.62	1.13	0.83	0.37	0	0.66	0.74	0.26	1.11	0.8	2.08	0.77	0.18	0.88	0.82	0.84	1.11	0.28	0.56
Cluster-14949.231290	0	1	0.87	0.66	0	0.67	0	0	0.24	0.86	0	0.17	0	0.18	0	0.47	0.68	0.69	0	0.31	0.95	0.89	0.01	0.87	0.2	0	1.69	0	0	0	0	0.26	0	0.59	0	0.22
Cluster-14949.211948	0.77	0	1	0	0	0.23	0.25	1.13	0.47	0.84	0	1.86	1.23	1.04	1.07	1.82	1.43	0.72	0.54	0.33	0.75	1.25	0.51	1.6	0.76	0	0.66	0.26	0.8	0.62	0	0.56	0.69	1.49	0.37	0.87
Cluster-14949.255864	1.03	1.19	0.44	0.52	0.17	0.18	0	0	0.07	0.09	0.03	0	0	0.26	0.29	0	0	0	0.65	0.07	0.2	0.08	0.3	0.37	0.51	0.44	0.11	0.17	0.13	0.17	0	0.04	0.07	0	0	0.04
Cluster-14949.210979	0	0.29	0	0	0.22	0	0.08	0.45	0.44	0	0	0	0.11	0.33	0	0	0	0	0	0	0	0	0	0	0	0.34	0	0.07	0	0	0.57	0	0	0.09	0	0
Cluster-14949.229446	2.93	1.26	1.86	8.25	9.51	9.07	7.01	7.79	13.4	7.13	12.25	6.91	0.97	15.78	9.66	9.28	4.86	13.02	8.09	7.34	7.8	1.68	8.77	11.45	4.18	6.16	5.9	13.58	0.52	0.37	7.07	6.1	5.96	8.54	8.74	6.93
Cluster-14949.49571	0.63	0.9	1.86	8.31	9.27	6.53	6.39	11.72	6.59	4.71	6.46	3.63	6.22	7.08	3.26	7.68	5.38	16.57	2.29	3.19	5.97	5.7	5.22	10.61	3	6.94	5.19	5.66	2.79	2.41	7.77	4.8	4.29	6.41	8.9	2.46
Cluster-14949.145043	2.49	0	0.52	0.67	0	0	2	2.55	2.06	1.12	4.04	0	0.21	1.16	0	0	1.19	0.08	0	0.69	0.52	1.62	0.44	2.95	1.87	6.11	2.9	0	0	2.19	0	1.59	0	2.43	0	0
Cluster-14949.81986	0.03	0.01	0	0.33	0.49	0.43	0	0.49	0.24	0.28	0.65	0.42	0.41	0.33	0.12	0	0.93	0.48	0.09	0.49	0.01	0.51	0	0.38	0	0.31	0.72	0.49	0.5	0.12	0	0.6	0.67	0.68	0.73	0.09
Cluster-14949.144737	0	0	0	0.49	0.75	0	0	1.03	0.42	0.32	0.18	0.41	0.88	0.75	0.26	0.23	0.29	0.72	0.41	0.26	0.5	0.53	0	0.81	0	0.36	0.51	0.3	0.12	0	0	0	0	0	0.87	0.77
Cluster-14949.68709	0	0.05	0.51	1.28	0.28	3.57	0.71	0.8	0.92	1.93	1.5	1.74	0.14	2.8	1	1.05	1.17	4.21	0.55	0.92	0.22	0.34	1.49	0.46	0.46	0.91	0.46	3.59	0.55	0.78	3.67	0.29	0.26	0.32	0.45	0.42
Cluster-14949.236943	0.66	0.34	0.41	0	0	0	0	0	0.21	0	0	0	0	0	0.37	0	0	0	0	0	0.44	0	0.73	0	0.21	0	0	0.75	0	0.49	0.21	0	0.24	0.6	0	0.6
Cluster-14949.74327	0.1	0.06	0.24	0.42	0.34	0.4	0.1	0.64	0	0.26	0.25	0.08	0	0	0	0.07	0.12	0.3	0	0	0	0	0.1	0	0.27	0.24	0.53	0.38	0	0.11	0.38	0	0.06	0.18	0.38	0.4
Cluster-14949.160863	0	0	0.11	0.27	0.42	0.22	0.22	0.05	0	0	0.23	0	0	0	0	0.1	0.11	0.03	0.28	0.05	0.34	0	0	0.24	0	0	0	0.28	0	0	0	0	0	0.01	0.27	0
Cluster-14949.202436	0.65	1.16	0.6	0.53	0.56	0.25	0.4	0.33	0	0.04	0	0.34	0	0.31	0.25	0	0.22	0	0.1	0.58	0.1	0	0	0.08	0	0	0.32	0	0.44	0	0	0.09	0.21	0.24	0.16	0
Cluster-14949.132735	2.78	2.12	1.77	0.38	1.42	0.34	0.77	0.03	0.08	0.28	0.64	1.25	0.36	0.18	1.31	0.36	0.39	0.26	1.86	0.77	0.94	0.54	0.96	1.18	1.44	1	1.28	0.52	0.53	0.65	1.2	1.03	1.14	0.2	0.51	1.26
Cluster-14949.172142	0	0	0	0	0.36	0	0.2	0.11	0.2	0	0	0	0.17	0.12	0.22	0	0	0	0.28	0	0.13	0.03	0.32	0	0	0	0	0.24	0	0	0.3	0	0.07	0	0.37	0
Cluster-14949.206299	30.82	34.1	32.76	18.59	4.49	16.86	11.79	5.06	13.16	9.88	7.83	18.39	17.28	12.02	24.63	15.56	8.44	10.47	14.91	13.89	20.02	4.66	8.39	9.85	5.95	6.43	15.49	15.47	10.63	9.4	18.11	11.31	9.33	6.48	13.65	13.39
Cluster-14949.276374	0.81	1.64	0.97	0.27	1.56	0.27	0.35	0	0.6	0	0	0	0	0	0.23	0.69	0	0	1.87	0.32	0.76	0.93	0.28	0.67	2.91	1.43	1.51	0.88	1.8	0.12	1.47	0.34	0	0	0.32	0.61
Cluster-14949.137544	0	0	0	0.73	1.81	0.91	0	1.88	0.71	0	0	1.42	0	0	0	0	0.08	0.63	1.55	0	0	0.79	0	0	0	0	0.44	0.22	0	0	0	0.51	0	0	0.04	0
Cluster-14949.106507	0.23	0.31	0.26	0.34	0	0	0.16	0.12	0.5	0	0	0	0	0.13	0.23	0.15	0	0	0.16	0.17	0	0	0.13	0.46	0.35	0.36	0.21	0	0	0.26	0	0.1	0	0	0.05	0.17
Cluster-14949.146770	0.61	0.58	1.18	2.85	5.36	5.5	23.19	2.8	5.38	8.77	6.66	5.23	4.02	2.7	5.6	3.68	4.74	8.8	2.58	4.47	4.69	6.72	5.69	3.2	2	11.95	5.13	9.29	4.64	6.88	6.43	8.75	3.94	5.91	8.24	5.01
Cluster-14949.242032	0.49	0.44	0.15	0	0	0.09	0.03	0	0	0	0	0	0	0.35	0.05	0.02	0.14	0.06	0	0.13	0.13	0.15	0.22	0.15	0.71	0.11	0	0.03	0.2	0.45	0.17	0	0.15	0.01	0.04	0
Cluster-14949.88583	0	0.29	0.43	0.17	0.61	0.34	0	0	0	0	0.4	0.06	0.17	0.4	0.31	0.72	0.87	1.23	0	0.22	0	0	0.15	0	0	0.2	0.62	0	0.54	0	0.21	0.23	0.22	0.21	0.67	0
Cluster-14949.147581	19.83	13.71	19.4	14.51	6.25	7.4	2.95	4.18	59.55	46.96	19.93	12.84	42.72	49.97	31.7	21.47	7.88	4	0.65	0	0.3	0.11	0.07	0	0.34	0.54	0	0.85	0.48	0.64	0.2	0.93	0.71	0.25	0.1	0.44
Cluster-14949.182347	0.46	1.1	1.12	0	0.52	0	0	0	0.52	0	0	0	1.7	1.14	0	0	0	0	0	0.54	0	0	0	0	0	0	0	0	0	0.51	0	0	0.49	0	0.53	1.07
Cluster-14949.132193	2.8	4.86	6.62	9.54	15.77	17.13	25.39	19.3	10.91	32.32	21.06	15.32	15.93	17.76	15.88	8.27	31.24	21.88	2.93	6.98	12.59	9.9	22.37	10.32	9.16	40.58	15.72	8.82	6.82	7.98	11.23	6.87	4.69	7.23	17.38	6.69
Cluster-14949.68521	0	0	0.1	1.06	1.76	0.88	0	1.28	0.61	0	0.82	0	0	0.09	0	0	1.14	0.88	0	0	0.25	0	0.46	0.29	0	0.61	0	0	0	0.33	0	0	0	0.14	0	0.64
Cluster-14949.112731	4	7.6	5.07	20.52	31.46	18.63	39.35	65.55	33.44	37.85	51.69	28.25	22.09	23.44	18.17	52.3	28.35	29	5.26	5.21	7.23	19.68	13.91	14.69	21.28	25.19	9.61	38.86	25.88	37.35	23.64	33.82	23.02	22.86	32.43	10.87
Cluster-14949.112733	0	0	0.36	0.69	0.46	0	0.11	0.01	0	0	0	0	0	0.62	0	1.03	1.62	0.84	0	0	0	0	0.15	0	0	0.55	0.48	0	0	0	0	0	0.58	0	0	0
Cluster-14949.260961	0.32	0.2	0.61	4.16	2.92	3.25	3.58	7.33	5.64	2.53	1.87	1.53	1.41	3.73	1.56	4.24	2.86	5.76	0.4	0.79	2.09	4.04	3.54	5.7	1.01	4.67	2.84	2.31	1.54	2.01	1.94	1.4	1.39	1.82	4	1.02
Cluster-14949.225814	5.71	5.13	3.77	5.52	7.06	3.22	12.99	9.62	9.17	10.06	9.02	9.66	10.04	12.78	7	1.19	3.85	0	18.37	9.9	11.15	11.57	6	12.17	12.14	6.07	8.2	9.6	9.37	9.35	5.88	6.49	3.72	10.98	4.5	6.52
Cluster-14949.269202	0.58	0.86	0.42	0.4	0	0.08	0.18	0.14	0.22	0	0	0.24	0.1	0.08	0	0.02	0.04	0	0.27	0.22	0.28	0	0.55	0.34	0.54	0.37	0.31	0	0.25	0.13	0	0.05	0.28	0.17	0	0.17
Cluster-14949.247032	0.04	0.77	0	0	0	0	0.18	0.23	0.16	0.56	0	0.3	0.24	0.27	0.4	0.25	0.25	0.19	0.39	0.46	0	0.48	0.01	0.26	0.14	0	0	0	0.08	0.26	0.08	0.2	0.21	0.11	0.06	0.3
Cluster-14949.87764	0	0	0	0.66	1.33	0	1.16	0.87	0.96	0.38	0.4	0.68	0.27	0.82	0.2	0.95	1.02	1.34	0.11	0	0.12	0.37	0.32	0.39	0.38	0.8	0.36	0.53	0	0.7	0.29	0.18	0.25	0	0	0.03
Cluster-14949.133279	0	0.47	0.53	0.17	0.54	0.33	0.53	0.12	0.34	0.34	0.51	0.36	0	0.09	0.37	0	0	0	0	0.17	0.23	0	0.07	0	0.12	0.12	0.09	0.84	0	0	0	0.08	0.08	0	0.33	0
Cluster-14949.193870	1669.23	1581.73	1288	916.77	599.7	467.46	490.71	180.99	539.95	404.69	553.47	974.71	727.04	320.7	1241.71	703.16	246.32	149.65	1238.39	960.11	989.74	542.18	1075.81	909.97	1158.18	936.09	948.08	589.37	1115.29	753.69	1135.49	997.81	919.97	583.73	601.39	989.92
Cluster-14949.234495	0	0	0	0	0	0.65	0.88	0	0	0.32	0.36	0.82	0.78	0.33	0.19	0.24	0.24	0.81	0.03	0	0	0.96	0.13	0.71	0.24	0.27	0.16	0.24	0.18	0.31	0.63	0	0.51	0	0.42	0
Cluster-14949.138861	0	0.13	0.02	0	0.81	0.62	0.32	0.11	0.69	0.52	0.4	0.42	0.44	0	0.32	0.51	0	0.46	0.18	0.4	0.45	0.74	0.12	0.17	0	0.27	0.09	0.38	0.42	0	0	0	0.04	0	0.31	0.21
Cluster-14949.212932	0.48	0.27	0.22	0.11	0.3	0.2	0.32	0.02	0.14	0.02	0	0	0.27	0.06	0.09	0	0.1	0	0.13	0.04	0.26	0.04	0	0.03	0.1	0	0.3	0.07	0.14	0.04	0.09	0.41	0.17	0	0.11	0.25
Cluster-14949.109392	0	0.11	0	0.12	0.09	0.01	0	0	0	0	0.65	0.46	0	0	0.18	0.49	0.26	0.28	0.27	0	0	0.12	0.19	0.03	0	0.45	0.18	0.73	0	0	0.05	0.23	0.25	0.11	0	0
Cluster-14949.108255	0.28	0.48	0.6	0	0	0.27	0.57	0.18	0.13	0	0.08	0.09	0	0	0.52	0.39	0.41	0.31	0	0.3	0.1	0.12	0.32	0.2	0.42	0	0.12	0	0.14	0.29	0.4	0.07	0	0.38	0.26	0.12
Cluster-14949.163082	1.58	0.93	0.82	0	0.47	0.38	0	0.07	0.31	0.08	0	0.21	0.12	0.27	0.59	0.57	0	0.3	0.66	0.67	1.03	0.55	0.34	0.37	0	0.23	0.29	0.13	0.52	0.5	1.12	0	0.45	0.16	0.99	0.45
Cluster-14949.256539	0	0	0	0	0	1.1	1.24	0.1	0	0.28	0.38	0.1	0	0.82	0.22	0	0	0.51	0.29	0.34	0.09	0	0.96	0.33	0.71	0	0.88	0	0.62	0.25	0.14	0.31	0	0.69	0.48	0.17
Cluster-14949.102124	0	0	0.71	0.87	0.64	0	0	0.12	0.23	0	0.08	0.41	0.34	0.31	0.37	1.08	1.55	1.53	0.39	0.19	0.61	0	1.3	0.48	0.66	0.65	0.87	1	0	0.37	0.6	1.13	0	1.13	0.39	2.18
Cluster-14949.254882	0.3	0.18	0.39	0.34	0.3	0.04	0.07	0.1	0	0.01	0	0	0.22	0.18	0.18	0.13	0.23	0	0.19	0.08	0.14	0	0.39	0.36	0.21	0	0.3	0.26	0	0.1	0	0.2	0.06	0	0.09	0.08
Cluster-14949.254888	2.7	3.55	2.86	9.1	12.07	9.27	10.99	13.53	10.47	13.79	13.81	8.89	10.95	18.67	8.6	9.1	13.99	13.16	3.02	5.77	6.25	7.66	10.71	15.76	5.93	26.47	10.88	11.42	5.96	5.19	10.72	6.31	6.04	9.69	10.37	4.36
Cluster-14949.83424	0	0	0	0.3	0.22	0.26	0.76	0.02	0.03	0.35	0.39	0.28	0.32	0.19	0.34	0.18	0.19	0.17	0.69	0.23	0.55	0.26	0.18	0.66	0.52	0.32	0.83	0.67	0	0.53	0	0.53	0.26	0	0.61	0.06
Cluster-14949.38318	0.01	0	0	0.54	0.72	0.67	0	0.34	0.7	0.36	1.27	1.49	0	0.67	0.41	0.59	0	0.37	2.16	1.59	0.44	0.21	1.07	0.82	1.06	0.58	0.66	0.71	1.41	1.62	1.34	0.95	0.35	0.68	0.59	0.97
Cluster-14949.191683	261.48	273.39	187.45	87.13	158.78	54.37	34.61	25.84	59.77	34.08	103.34	162.37	35.3	25.74	91.66	41.16	29.36	22.47	121.76	101.45	140.69	37.98	96.88	128.88	66.87	171.91	74.25	138.68	166.65	106.12	165.03	73.14	85.2	46.87	77.27	44.83
Cluster-14949.277738	0.01	1.84	0	0	0	0	1.83	0.43	2.15	0	0	0	1.22	0.37	0.72	0.73	1.18	0.9	0	0.6	1.9	0	0	0.84	0.35	0	0.95	0	0.79	0	1.7	0	1.67	0.21	2.38	0
Cluster-14949.256642	0.24	0	0	0	0.71	0.24	0	0	0	0.74	0.41	0.3	0.66	0.89	1.61	0.53	0.35	0.34	1.24	0.56	0.26	0.18	0	0.29	0	0.31	0.29	0.22	0	0.53	0.28	0.31	0.25	1.12	0	0.83
Cluster-14949.90204	1.82	2.18	5.55	4.08	15.78	8.77	5.94	8.4	4.75	12.23	13.57	13.29	4.88	6.79	4.36	10.29	7.38	9.08	4.06	4.6	4.33	5.29	4.48	4.92	3.57	11.15	4.93	9.98	3.84	5.34	5.68	3.24	5.01	5.15	3.34	5.38
Cluster-14949.191447	0.59	0.68	0.52	0.46	0.71	0.04	0.39	0.13	0.22	0	0	0	0.22	0.12	0.69	0.27	0.53	0.13	0.93	0.11	0.11	0.13	0.78	0.26	0.42	0.15	0.57	0.37	0.73	0.68	0.3	0.9	0.53	0	0.26	0.5
Cluster-14949.188203	0.96	1.43	1.38	1.36	3.3	1.73	0.18	1.13	1	0.38	0	0	1.42	1	0.93	0	1.7	2.08	0	0.84	0.56	1.14	1.35	1.95	1.92	2.02	0.83	0.57	1.16	0	1.29	0.53	0.49	1.38	1.25	1.04
Cluster-14949.197882	706.97	839.81	374.33	388.43	54.08	283.83	219.95	53.41	78.8	49.78	76.29	311.56	13.57	171.63	312.04	118.63	53.24	13.2	183.39	245.64	233.1	115.28	272.1	418.22	357.66	65.68	258.05	31.95	295.94	216.99	25.29	71	123.51	109.83	171.34	207.42
Cluster-14949.192317	2739.88	2816.21	2267.83	1983.58	804.51	1032.15	962.21	375.07	1103.45	839.97	824.6	1698.15	1486.22	647.14	2438.17	1526.91	499.11	254.13	1822.58	1898.25	1820.62	1120.67	2118.6	1756.76	2333.74	1336.16	1823.35	570.94	2252.27	1538.19	1796.95	1694	1763.98	1113.14	1208.42	2079.91
Cluster-14949.292447	2.86	0.94	0.8	2.48	1.56	1.53	4.09	0.97	2.25	4.87	1.09	1.65	8.9	11.66	6.45	2.66	0.93	0.78	4.01	0.45	1.06	3.28	5.64	4.08	20.96	15.28	2.29	0.75	0.6	0.59	0.48	8.49	12.08	1.57	1.58	0.93
Cluster-14949.49569	0.99	1.26	2.31	11.77	8.46	10.07	10.29	15.65	8.9	7.18	6.32	4.65	9.17	9.58	4.32	9.91	7.22	24.1	2.93	4.43	8.93	7.43	6.67	11.97	5.23	7.73	8.99	5.89	3.32	3.71	7.95	5.99	7.04	8.78	14.91	4.02
Cluster-14949.192790	0	0	0	1.51	0	3.08	2.52	2.13	1.51	2.46	2.05	1.02	0	0.02	2.44	0	0.75	0.47	0	0	2.43	1.02	1.47	0	0	2.02	2.42	0.31	0.07	2.08	1.69	0	0	0	0	1.22
Cluster-14949.237792	0.24	0.31	0.45	0.77	0.49	1.08	0.68	1.4	0.68	2.07	2.23	0.94	0.46	0.78	0.82	1.04	1.43	0.93	0.31	0.6	0.57	1.2	0.91	0.24	0.63	0.6	0.64	0.35	1	1.51	0.64	0.93	0.62	0.7	1.27	0.79
Cluster-14949.64329	0.25	0.2	0.53	2.54	3.07	1.62	1.81	2.95	2.84	3.31	1.95	2.07	2.16	2.78	1.41	1.5	4.8	2.52	0.17	1.13	1.09	0.78	2.5	0.48	0.17	2.2	1.41	1.64	0.77	1.14	1.92	1.85	1.6	1.17	3.13	1.04
Cluster-14949.131730	0.16	0.13	0.05	0.71	0.93	0.31	0.39	0.28	0	0.78	1.23	0.74	0.93	0.71	0.66	1.7	0.19	1.8	0.45	0	0.32	0.54	0.94	0.4	0	0.61	0	0.9	0	0.47	0.5	0.33	1.05	0.75	0.64	0.11
Cluster-14949.253713	0.46	0.52	0.6	0.6	0.24	0.54	0.04	0	0.38	0	0	0.1	0.08	0	0	0.44	0	0.14	0	0.49	0.05	0.37	0.44	0.12	0	0.24	0.15	0	0.29	0.5	0.08	0.73	0.21	0	0.63	0
Cluster-14949.234107	34.45	24.05	29.13	33.96	4.86	20.07	19.12	10.51	20.42	15.62	3.44	13.33	9.43	68.59	18.49	19.32	16.17	8.43	33.2	31.53	25.94	15.49	20.71	35.2	32.81	10.93	24.74	11.35	19.83	22.86	5.33	20.33	16.47	15.25	13.72	20.44
Cluster-14949.168583	0	0.03	0.11	0.2	0.54	0.21	0.28	0.24	0.33	0.67	0.72	0.3	0.72	0.42	0.27	0.5	0.29	0.19	0.27	0.05	0.15	0.25	0.05	0.16	0.27	0	0.09	0.81	0	0.42	0.3	0.5	0.42	0.21	0.04	0.22
Cluster-14949.223654	4.14	3.99	2.59	0.77	1.53	0.58	1.05	0.2	1.53	0.2	0.44	0.73	0	0.95	1.05	0.74	1.28	0.21	2.86	1.14	2.42	1.53	1.9	1.69	2.79	2.82	0.72	1.3	3.81	0.86	0.46	1.77	0.62	0.88	0.67	1.12
Cluster-14949.147684	0.34	0	0.26	0.16	0	0	0.16	0.36	0.68	0	0.49	0.82	0.38	0.23	0	0	0	0	0.31	0.07	0	0.53	0	0	0.41	0.62	0	0	0	0	0	0	0	0.25	0	0
Cluster-14949.202420	228.09	221.35	146.95	72.27	85.57	45.35	52.45	13.64	35.14	36.09	71.22	110.4	45.62	20.5	128.49	44.41	21.79	6.29	156.49	76.96	103.04	43.71	83.87	102.37	117.85	117.95	70.9	78.6	129.62	104.21	82.33	90.06	90.73	37.08	39.94	83.66
Cluster-14949.194914	3983.55	3857.67	3455.18	2417.94	888.94	1484.62	1269.16	541.06	1436.69	1366.12	1079.35	2306.21	1987	903.25	3048.91	1707.92	753.95	454.56	2176.8	2531.7	2488.62	1513.72	2819.85	2473.87	2745.95	1610.17	2265.21	699.98	3324.87	2275.96	2248.31	2145.87	2272.87	1540.93	1774.07	2840.95
Cluster-14949.189634	2.09	0	2.49	8.12	1.79	0.74	2.5	4.79	1.69	7.49	0.92	0.78	0.85	3.04	5.31	0.01	0	0.1	4.5	2.59	4.8	4.16	5.02	3.32	3.55	2.25	4.03	1.21	5.35	5.04	1.71	4.12	4.26	0.81	2.78	2.03
Cluster-14949.191878	416.96	508.91	227.39	76.17	105.52	20.66	16.46	6.34	36.67	28.78	65.19	132.19	47.46	10.81	125.98	18.93	2.93	2.1	176.5	75.17	155.57	24.3	258.06	310.11	130.29	197.8	82.77	74.47	330.39	137.29	285.53	108.66	228.95	24.93	88.48	47.04
Cluster-14949.161669	2.18	1.31	1.66	5.1	2.13	2.29	0	0	0	10.55	16.45	10.81	3.99	4.33	2.38	0	0	0	5.13	2.46	1.48	0	8.34	0.59	0.31	0.83	0	11.68	8.34	5.7	3.77	23.94	6.9	0.29	0.05	0
Cluster-14949.84926	0	0.04	0.11	0	0	0	0	0.41	0.34	0	0.09	0.22	0.37	0.18	0.22	0.08	0.37	0.24	0	0.31	0	0	0	0.4	0.17	0.14	0.04	0	0	0	0.19	0	0.27	0.11	0	0
Cluster-14949.233274	0	0	0	0	0.67	0.07	0.29	0	0	0.1	0.47	0.21	0	0	0	0	0	0	0	0	0	0.12	0.06	0	0.09	0.1	0	0.7	0	0	0	0.23	0.12	0	0	0
Cluster-14949.146284	0.53	1.39	0.03	1.09	5.75	3.57	9.61	9.79	2.69	3.74	5.64	5	5.79	7.69	3.27	1.43	1.58	2.82	1.75	0.89	0.8	6.79	4.82	8.24	6.15	11.57	2.33	8.02	5.48	5.41	6.43	5.4	7.66	5.62	10.45	0.92
Cluster-14949.17992	0	0	0	1.03	0.93	0.23	0.4	1.44	0.27	0.79	0.64	0.86	0.2	0.25	0.09	0.24	0.2	1.65	0.18	0.19	0.05	0.09	0.32	0	0.15	0	0.08	0.41	0.05	0.15	0.4	0.17	0.07	0.11	0.53	0.27
Cluster-14949.284913	0.51	0.58	1.53	2.55	6.27	3.83	3.72	6.17	3.12	5.56	3.1	3.35	4.57	4.6	1.86	5.56	3.59	6.3	0	2.12	4.03	4.1	1.93	3	0.92	4.47	2.14	5.79	1.05	2.64	3.45	1.81	1.46	1.13	3.92	1.41
Cluster-14949.203419	3.6	1.5	2.04	0	0	0	1.27	0	2.47	0	0.04	0	0.78	2.69	1.52	0.36	0.1	0.14	0	0	0	2.13	0	1.6	1.52	1.75	3.24	0	1.77	0	2.48	0	1.4	0	0	0.93
Cluster-14949.196002	272.24	351.59	238.39	123.31	7.25	87.28	49.11	4.75	38.66	51.54	25.89	122.51	26.08	34.35	213.76	46.53	10.44	4.45	212.48	121.85	160.14	60.76	145.76	143.55	193.55	61.07	108.84	11.7	283.77	201.24	51.71	114.59	102.17	38.96	32.17	132.51
Cluster-14949.171846	0.99	2.59	0.85	1.75	0.63	0.49	0.53	0.3	0.11	0.34	0.61	0.24	0.32	0.77	0.74	0	0	0	1.69	0.18	0.71	0.75	0.01	0.77	0.74	0.45	0.32	0.43	0.62	0	0.24	0.53	0.68	0.38	0	0.33
Cluster-14949.137468	11.14	11.18	20.71	52.48	78.75	51.38	50.65	81.78	58.95	68.04	63.38	33.27	58.31	63.8	33.23	77.87	57.59	81.98	26.34	35.11	28.16	58.78	45.06	40.15	31.24	62.57	41.21	52.84	24.68	32.41	47.49	37.02	43.3	48.58	50.88	30.68
Cluster-14949.268195	1.63	0.61	0.62	1.24	1.24	0.86	0.52	0.5	0.48	0	0	0	0.76	0.44	0.42	1.01	1.05	0.64	0	0.22	0.99	0.74	0.2	1.06	0.94	0.26	1.1	0.24	0.21	1.09	0	0.66	0.05	0.3	1.33	0
Cluster-14949.237057	1.75	1.48	1.23	0	0.96	2.72	1.31	0.5	1.03	0.77	0	0.3	0.83	1.1	0.7	2.16	2.81	1.74	0.99	2.43	2.12	2.62	1.45	3.17	1.05	1.3	2.94	0.43	1.25	1.49	1.56	1.57	0.8	2.69	2.06	1.63
Cluster-14949.247496	1.13	0.86	1.23	0.86	2.89	0	1.7	0.71	1.46	0	0	0	1.82	1.5	0.81	0.27	1.87	1.35	0.13	0.89	1.98	1.58	1.67	0.12	1.52	2.08	1.34	3.35	0.68	0.06	1.78	2	1.11	0.47	0	1.61
Cluster-14949.166170	0	0.35	0	0	0.75	0	0	0	0.04	0.09	0	0	0	0.55	0	0.32	0.26	0.58	0	0.47	0.13	0	0.15	0.18	0.37	0.38	0.22	0	0.16	0.17	0.2	0.45	0	0.12	0.14	0.1
Cluster-14949.259881	0.56	0.8	1.13	0.26	0.45	0.09	0	0.48	0	0.19	0	0	0.98	0.59	0	0	0.61	0.43	0	0.76	0.65	0.18	0.56	0	0.57	0.38	0	0	1.06	0.34	0.58	0	0.34	0.19	0	0
Cluster-14949.36298	0.25	0.08	0.22	0.33	0.13	0.2	0.07	0	0	0.16	0.36	0.18	0.54	0.56	0	0.32	0.27	0.33	0.26	0.37	0.3	0.62	0.26	0.42	0.36	0.27	0.22	0.23	0.1	0.67	0.06	0.32	0.27	0.32	0.39	0.67
Cluster-14949.239213	0.74	0.49	0.22	0.82	0.03	0.06	0	0	0.11	0	0.02	0	0.06	1.2	0.05	0.06	0.05	0	0.42	0.14	0.62	0.04	0.2	0.23	0.59	0	0.04	0	0	0.02	0	0.3	0.11	0.08	0	0.05
Cluster-14949.209855	0.32	0.81	0.57	0.95	0.42	0.78	0.14	0	0	0.71	0.14	0	0.08	0.11	0	0	0.24	0.3	0	0	0	0	0	0	0	0	0	0	0	0.01	0	0	0	0	0	0.27
Cluster-14949.235536	0.13	0	0	0	0.34	0	0.09	1.47	0.98	0.97	1.16	0.44	0.7	0.14	0	1.1	0	0.67	0	0	0	0	0	0.54	0	0	0.2	0	0	0.04	0	0	0.17	0.7	0.26	0
Cluster-14949.209062	26.29	16.37	16.22	8.48	5.76	7.87	12.39	3.76	4.57	5.28	2.94	10.23	8.93	4.18	11.89	7.9	5.99	2.95	5.38	15.47	17.78	7.98	10.14	13.64	12.74	5.31	15.63	2.4	8.26	7.87	6.58	5.53	8.05	3.82	7.27	11.46
Cluster-14949.195126	0.93	1.07	0.51	0.62	0.2	0.49	0.58	0.29	0.16	0.15	0	0.23	0.49	0.4	0.14	0.41	0	0.23	0.3	0.51	0.48	0.22	0.35	0.44	0.8	0.41	0.62	0	0.3	0.2	0.1	0.23	0.61	0.63	0.25	0.66
Cluster-14949.186389	792.81	803.51	675.65	478.6	305.79	187.41	211.02	49.09	261.42	170.48	193.94	550.12	383.19	98.63	818.74	333.43	50.6	25.67	641.99	431.54	548.27	227.51	549.92	470.01	533.01	613.12	497.96	369.3	625.96	399.79	695.01	561.71	505.98	168.75	289.2	502.54
Cluster-14949.205626	0.69	1.76	0	0	0.29	0	2.83	1.16	2.06	0	0	0	1.25	0.98	1.67	0.65	1.65	0.89	0.96	0.48	0	3.04	1.1	0.66	2.3	0	0.52	0.09	0.98	0.38	0.93	1.92	1.45	1.63	2.59	1.14
Cluster-14949.272778	0.34	0.68	0.49	0	0	1.13	0	0	0	1.12	1.36	0.95	0	1	0.68	0.83	0.97	0.8	0.41	0.21	0.34	0	1.23	0.28	0	0.66	0	0.23	1.12	1.02	0.3	0.29	0	1.1	0.23	0
Cluster-14949.185352	0.19	0.25	0.1	0	0	0.26	0.08	0	0	0	0	0	0.04	0.02	0	0.04	0.13	0.17	0.12	0	0.05	0	0.04	0.15	0.04	0	0.03	0.04	0	0	0	0.1	0.02	0.04	0	0.08
Cluster-14949.304176	0	0	0	0.2	0.12	0.11	0.55	0.22	0.29	0.41	0.22	0.17	0.07	0.17	0.08	0.25	0	0.68	0	0.06	0.05	0	0.12	0	0.03	0.13	0.08	0.11	0.22	0.08	0.18	0.05	0	0	0.25	0.18
Cluster-14949.78209	6.19	20.8	20.83	42.8	39.39	80.51	69.09	76.64	47.08	117.56	87.46	53.75	21.11	62.68	37.7	32.58	75.56	111.53	8.6	34.82	62.36	38.14	103.15	21.77	25.33	190.46	117.92	89.09	58.45	46.03	51.97	16.14	15.47	26	48.91	10.8
Cluster-14949.169895	4.68	5.36	4.41	3.68	0	2.38	3.95	1.55	1.35	2.35	0.2	1.84	1.44	1.25	2.54	1.28	4.08	0.99	0.96	1.82	2.11	2.77	1.15	2.39	4.13	0.75	2.39	0	2.51	1.66	0.77	0.6	2.99	0.64	2.71	4.28
Cluster-14949.289118	0.53	0.64	0.39	0.47	0.16	0.13	0	0	0.31	0	0.01	0	0.38	1.05	0	0.2	0.61	0.31	0.34	0.13	0.12	0.38	0.07	0.67	0	0	0.72	0	0.32	0	0.42	0.02	0.28	0.5	0.64	0.27
Cluster-14949.291390	0	0.04	0.07	0.96	0.42	1.13	0.48	1.12	0.69	0.72	1.02	0.57	0.61	0.78	0.12	0.27	0.17	1.97	0.18	0.34	0.41	1.12	0.53	1.04	0.22	0.56	0.05	0.28	0.26	0.31	0.37	0.62	0.33	0.49	0.69	0.21
Cluster-14949.229112	1.58	0.81	1.01	0.65	0	1.76	1.68	1.94	1.59	0.32	0.22	0	1.1	1.77	0.85	0.65	2.33	0.95	0	1.66	1	0.6	0.99	2.29	1.89	0.38	1.82	0.04	0.4	1.6	0.2	0.26	0.46	0.77	0.42	1.09
Cluster-14949.265338	2.6	2.66	2.45	0	0	1.25	4.11	2.6	1.89	0	0	0	0	0.62	0	0	0	0	2.76	0	2.93	1.11	1.35	0	0.86	0	1.6	2.08	0	1.61	1.07	1.79	3.56	0.16	0	1.02
Cluster-14949.202562	4.51	4.04	4.21	2.67	0	4.59	7.86	5.43	6.28	0.21	1.67	1.54	4.68	0	2.58	7.09	5.09	3.15	1.59	2.12	0.2	0	0	7.16	7.99	2.55	8.09	0.62	7.62	0	1.68	3.83	0.03	3.05	0.54	1.04
Cluster-14949.168805	2.01	1.48	0.68	1.37	0	0.86	0.86	0	0.55	0	0.33	0.17	0.35	0.5	0.6	0.66	0.9	1.08	0.51	0	0.13	0	1.4	1.73	0.86	0.29	0.58	0	0.75	0.53	1.15	0.25	0.57	0	0.55	1.29
Cluster-14949.288637	0	0	0.13	0.37	0.12	0.26	0	0	0.16	0.06	0	0.26	0	0	0	0.07	0	0	0.19	0	0	0	0	0	0	0.1	0	0.07	0	0.06	0.21	0.13	0.05	0.07	0	0
Cluster-14949.228051	2.1	1.92	0.99	2.24	0.83	0.88	0.57	0.65	1.3	0.28	0.68	0	0.78	4.3	1.27	0.83	0.64	0.31	1.87	0.2	1.56	0.66	0.59	2.55	1.85	1.49	1	1.31	0.8	0.49	0.25	1.55	0.77	0.96	0.38	0.77
Cluster-14949.134498	0	0	0.32	0	3.31	0	0	0	0	1.74	2.4	3.9	0	0	0.9	0.56	0.13	0.16	0.05	0.02	2.32	0.17	0.74	0.04	1.24	0.28	0.22	6.88	0	0	2.12	0.71	0.82	1.23	0.06	0
Cluster-14949.176613	19.75	22.51	9.35	12.73	0.84	5.17	0.34	0	0.53	1.42	1.88	5.42	0.82	5.14	10.92	0.46	0.04	0	11.92	6.11	4.93	1.03	7.67	9.57	8.93	0.91	2.76	1.54	16.25	12.61	1.45	4.24	3.14	0.7	1.25	3.42
Cluster-14949.187542	6.33	6.45	2.97	2.75	0.36	2.1	2.46	0.96	1.09	1.24	0.94	1.79	1.02	1.82	2.59	1.41	0.31	0.36	2.77	1.51	1.62	2.23	2.64	2.76	4.14	0.78	2.35	0.55	2.32	3.03	1.03	1.47	1.76	0.89	1.03	1.82
Cluster-14949.182356	0.11	0.7	0	0.49	0	0.75	0.65	0.53	0.52	0	0.27	0	0.27	0.25	0.53	0	0	0.29	0	0.58	0.06	0.61	0.97	0	0.31	0	0.43	0.14	0.42	0.41	0	0.11	0.45	0	0.42	0.85
Cluster-14949.197645	0.74	0.45	0.44	1.9	3.46	1.4	0	2.24	1.19	1.99	2.85	2.4	0	2.59	1.21	0.91	2.28	2.62	1.59	1.81	0.81	1.89	0.4	0.46	0.99	0.33	0.98	1.93	1.33	0.66	1.06	0.9	1.39	3.06	0.42	1.49
Cluster-14949.260324	0	2.01	0.52	0.55	0	1.14	1.29	1.11	0.36	1.27	0	0.14	0.52	1.22	1.06	0	0	0	1.06	0	1.32	1.23	0.99	0	0.1	0	0	0.51	0	0	0.96	0	0	1.9	0.07	1.04
Cluster-14949.296278	0	0	0	0.61	0.85	0.72	0.51	0.52	0.8	0.3	0.3	0.65	0.13	0.38	0.09	0.36	1.2	1.05	0.34	0.35	0.5	0.29	0.8	0.56	0.55	0.42	0.92	0.87	0	0.63	0.34	0.37	0.59	0.74	0.74	0.4
Cluster-14949.157557	0	0	0	0	6.53	0	1.56	0	0	0.61	2.89	2.61	0.42	0.34	0	0.26	0	1.13	1.7	0	2.06	0	0	0.8	0	2.6	0	3.55	0	0.38	1.07	0.99	0	2.39	0	0
Cluster-14949.200765	0.74	0.7	0.21	0.42	0	0.09	0.22	0.17	0.29	0	0.1	0	0	0.31	0.49	0.08	0	0.3	0.46	0.18	0.89	0.31	0.24	0.85	0.28	0.85	0.21	0.29	0.55	0.45	0.43	0.12	0.09	0	0.29	0.63
Cluster-14949.165959	1.2	0.58	1.16	0.8	0.3	0.29	0.43	0.24	0	0	0	0.23	0.67	0.25	0.27	0	0.24	0.46	0.49	0.46	0.16	0.25	1.62	0.1	0.31	0.98	0	0	0.43	0.63	0.37	0.57	0.49	0	0.05	0.97
Cluster-14949.235851	0.17	0.38	0.19	0.62	1.84	0.77	0.63	1.22	1.14	0.99	1.47	0.91	0.84	1.58	0.42	0.85	0.9	1.17	0.29	0.28	0.92	0.27	0.7	1.45	0.33	0.66	0.28	1.08	0	0.72	0.62	0.72	0.68	0.62	0.74	0.42
Cluster-14949.182040	26.05	15.52	14.5	12.68	1.52	4.21	1.82	0	3.08	4.62	1.3	8.21	2.41	6.58	10.63	5.03	3.01	0.08	36.76	22.57	26.2	3.8	9.74	14.05	13.76	10.94	8.45	8.29	24.37	14.62	6.08	6.47	5.43	5.02	6.5	10.06
Cluster-14949.120741	0	0	0	0	0	0.27	0	0	0	0.56	0.62	0.69	0	0	0	0	1.04	0	0	0	0	0	0	0	0	0	0	0	0	0.3	0.07	0	0	0	0	0
Cluster-14949.166307	0.29	0.61	0	1.04	13.12	5.22	1.68	4.34	2.65	3.84	6.33	5.64	4.61	1.76	1.79	0.67	2.95	11.98	0	4.42	3.52	4.54	0	2.34	0	4.64	5.78	31.48	0	0	9.31	6.25	1.52	4.08	4.24	3.27
Cluster-14949.152099	6.3	5.64	3.5	1.8	1.1	0.77	0.98	0.23	1.19	0.42	0.51	1.9	0.65	1.91	3.22	0.85	0.18	0.25	3.32	1.84	1.96	1.25	2.71	2.36	2.91	1.51	2.79	1.1	2.38	1.6	0.99	0.8	1.91	0.09	0.37	0.63
Cluster-14949.76583	1.43	1.13	4.31	19.14	24.78	18.25	30.71	43.48	21.54	17.9	16.12	14.97	14.99	20.38	18.4	13.85	24.68	44.07	2.55	6.65	11.01	12.77	10.19	8.39	2.13	16.9	6.68	18.87	7.15	12.3	14.86	10.51	9.93	11.43	27.13	8.73
Cluster-14949.202236	23.49	19.62	16.67	14.73	7.25	8.07	9.5	3	5.53	5.29	6.39	12.82	9.22	5.45	14.77	6.01	3.95	2.57	18.43	13.62	12.49	10.7	16.05	15.75	18.01	10.18	14.78	7.46	17.22	15.03	11.49	14.9	14.5	10.4	9.98	15.19
Cluster-14949.284399	0	0.56	0.68	0.38	0.51	0.37	0.79	0.92	1.14	0.42	0	0.13	1.14	0.85	0.44	0.23	0.02	0	0.12	0.41	0.85	0.92	0.37	0.3	0.32	0.76	0.36	0.15	0.27	0.3	1.05	0	0.62	0	0.28	0.13
Cluster-14949.250714	0.06	0	0.13	0.09	0.37	0.41	0.22	0.17	0.05	0	0	0.31	0	0	0	0.23	0.19	0.18	0.29	0.11	0.57	0	0.23	0.24	0	0.38	0	0.52	0	0	0.47	0.09	0	0	0.21	0.48
Cluster-14949.302707	0	0	0	1.27	1.54	0.46	1.21	0.26	1.98	1.5	0.82	0.97	0.86	1.7	1.04	1.77	1.72	2.28	0.05	1.54	1.22	1.73	1.92	1.92	0.86	1.92	0.55	1.72	1.64	1.68	1.13	0.78	1.72	1.4	1.71	0.39
Cluster-14949.215709	0.18	0.34	0.41	0	0	0.14	0	0	0	0	0	0	0	0	0	0.23	0.48	0	0	0	0.32	0	0.14	0	0	0.33	0.3	0.08	0	0	0	0.14	0	0	0.18	0.37
Cluster-14949.193468	2566.7	2470.15	1778.82	1227.47	595.14	727.31	592.85	261.8	750.38	692.69	708.65	1380.21	855.32	401.94	1743.63	898.56	345.6	180.11	1240.32	1398.17	1556.8	711.95	1386.24	1346.49	1524.35	818.04	1123.65	560.09	1853.54	1386.97	1175.8	1124.54	990.28	574.29	736.2	1181.4
Cluster-14949.231357	0	0.33	0.51	0.06	0.06	0	0.17	0.19	0.21	0.06	0.17	0.23	0.15	0.11	0	0	0	0	0	0.14	0.25	0.12	0	0	0	0	0	0.29	0.05	0	0.03	0.14	0	0.13	0.08	0
Cluster-14949.195840	279.92	262.43	182.93	130.6	32.45	40.3	31.44	3.97	49.74	30.7	34.69	126.07	76.72	17.63	172.05	54.74	5.83	0.67	84.9	114.6	122.62	36.16	112.41	181.34	114.88	63.29	78.69	14.74	210.18	118.23	105.27	91.49	87.3	20.03	83.78	104.45
Cluster-14949.179741	0	0	0	0	0.23	0	0.69	0	0	0.62	0.65	0.52	0	0.29	0.42	0	0.07	0	0	0	0	0	0.35	0.15	0	0	0.1	0.39	0.34	0.59	0	0.48	0.36	0.84	0.46	0.16
Cluster-14949.190097	36.51	40.14	26.19	14.03	5.83	8.39	4.15	1.28	2.89	7.65	11.16	23.76	3.05	7.69	17.84	3.35	2.46	1.32	22.36	11.74	13.48	2.53	11.69	10.21	9.73	3.97	4.04	6.52	21.12	15.61	4.3	5.13	6.79	2.37	5.15	3.35
Cluster-14949.99866	0.57	1.48	2.88	13.84	17.65	8.16	11.52	17.17	7.38	31.08	18.99	17.01	7.01	10.34	5.55	14.32	7.32	35.53	1.24	4.35	3.45	8.79	4.51	2.78	3.84	13.97	3.85	10.63	5.3	5.33	18.8	2.65	3.89	2.96	7.6	3.68
Cluster-14949.167392	23.73	25.85	0	19.31	0	26.84	0	0	11.86	27.16	16.34	0	0	20.61	21.41	21.49	21.77	21.44	11.96	21.14	0	20.26	0.34	24.49	0	6.38	14.09	2.67	28.13	23.03	17.88	11.19	15.8	17.43	22.54	0
Cluster-14949.167390	0	0.85	17.88	0	12.41	0	23.49	20.57	8.34	0	0	13.94	28.1	1.59	0	0	0	0	0	0.2	16.78	12.65	20.67	0	33.84	10.8	7.97	4.68	0	0	0	9.23	5.59	4.45	0	26.63
Cluster-14949.93504	0	0.11	0.08	0.24	0.27	0.56	4.51	0.39	0.09	0.6	0.52	0.75	0.09	0.37	0.94	0.67	0.43	0.32	0	0	0.17	0.15	0	0	0.28	0.98	0.3	0.07	0.08	0.13	0	0.88	0.11	0.12	0.19	0.07
Cluster-14949.133212	33.73	21.17	29.69	27.61	8.92	15.72	13.23	15.33	108.21	112.81	37.51	22.57	76.99	68.53	60.52	42.78	19.17	20.92	41.82	38.61	30.44	47.03	22.78	30.87	54.78	27.36	14.36	33.59	58.74	68.9	51.58	81.65	83.62	33.77	30.14	46.75
Cluster-14949.221343	1.41	1	0.87	1.21	0.57	1.39	1.3	1.11	0.59	0.68	0	0	1.38	1.27	0.77	1.02	1.96	1.28	0.94	0.54	1.18	1.45	0.79	1.35	0.77	0.98	1.13	0.49	0.53	1.42	0.99	1.13	0.82	1.31	0.84	0.61
Cluster-14949.236273	0	0.05	0.17	0.26	0.76	1.02	0.72	1.42	0.65	1.01	1.5	0.5	0.33	0.91	0.11	0.61	1.52	1.54	0.16	0.32	0.66	0.29	1	0.26	0.37	1.06	0.38	2.79	0.5	0.58	0.32	0.68	0.47	0.54	1.24	0.81
Cluster-14949.175635	1.16	0	0.51	3.12	1.43	0.93	1.43	2.08	0.37	9.22	5.24	8.78	0	1.09	0	2.63	1.4	0.97	4.38	3.19	2.46	3.84	0.96	3.01	4.55	1.13	0.42	3.2	6.35	11.58	1.38	0	0	1.3	0.49	0.23
Cluster-14949.206698	90.72	91.18	71.02	45.29	20.92	37.69	44.87	9.08	26.8	24.45	25.86	50.1	36.88	15.11	71.06	37.72	20.74	6.38	46.49	53.02	51.69	34.85	55.08	54.23	68.24	37.62	56.43	15.01	76	53.94	49.34	49.61	54.83	38.95	46.46	75.32
Cluster-14949.247626	1.22	1	0	3.22	4.23	2.44	2.67	1.28	1.83	3.09	4.36	3.32	3.75	2.3	1.43	3.08	3.72	4.23	0	1.59	1.09	2.43	0.54	1.33	0.65	3.21	0.5	2.82	0	3.36	1.8	2.06	0.51	1.05	2.82	0.41
Cluster-14949.191344	0	0	0	0	31.36	0	0	0	0	0	28.14	30.87	0	0.92	0	0	0	0	1.02	0	0	0	0	0	0	21.63	0	29.88	0.1	0	1.07	0	0.71	0.91	0	0
Cluster-14949.293963	0.41	0.02	0.89	1.38	1.02	4.75	3.94	3.02	1.12	3.22	2	2.03	0.84	0.97	1.22	5.94	2.58	3.77	0.23	1	0.32	0.39	1.27	0.74	0.12	0.81	0.36	1.78	0.52	1.19	1.41	0.8	0.55	0.47	1.34	0.68
Cluster-14949.199209	0.8	0	3.7	4.27	3.19	3.4	3.09	3.01	2.98	1.59	4.18	1.41	0	0.07	0.42	1.39	4.07	2.09	2.99	1.71	0.74	2.43	1.31	1.23	0.9	4.73	2.04	4.35	1.72	2.37	0	0	2.51	2.98	3.22	0.1
Cluster-14949.193606	0	0	0	0.19	0.28	0	0	0.16	0.19	0.28	0.55	0.26	0.42	0.41	0	0.61	0.69	0	0.26	0	0	0.21	0.2	0	0.18	0	0	1.16	0	0	0.47	0	0	0.92	0	0
Cluster-14949.141452	8.32	3.88	7.1	1.74	1.24	0.19	0.99	0	1.12	0.72	0.2	1.12	1.15	0.7	2.19	0.79	0.67	1.26	0.71	0.62	3.31	1.95	1.21	2.65	1.91	1.22	2.27	0.5	4.04	1.96	0.43	0.48	1	1.01	2.08	2.22
Cluster-14949.67066	0	0.11	0.69	5.35	12.71	4.21	8.91	14.5	6.52	6.56	4.69	2.21	5.12	5.84	2.24	6.83	7.91	16.85	1.16	2.48	3.63	3.76	4.19	5.37	0.78	8.18	2.42	7.39	2.04	2.25	3.09	4.51	4.02	6	8.28	1.52
Cluster-14949.182801	5.29	4.63	4.27	2.36	4.38	1.03	0.77	0.79	1.23	0.62	1.78	1.76	2.71	1.61	2.7	1.47	1.42	0.77	3.01	1.4	2.33	1.25	2.78	1.22	2.32	2.39	1.57	3.48	0.93	0.63	3.69	2.34	1.87	0.35	0.71	1.88
Cluster-14949.286868	0.26	0.6	2.14	16.74	12.35	10.74	14.08	20.46	5.33	13.87	9.91	5.12	11	11.95	6.78	14.26	8.98	38.68	1.83	2.73	3.63	11	6.44	5.35	4.16	7.11	4.02	3.42	1.89	2.53	4.66	2.62	4.39	6.64	11.86	4.86
Cluster-14949.191420	0.8	0.24	0.52	0.42	0.95	0.25	0.74	0.75	0	0	0	0	0.62	0.66	0	0.94	0.66	0.47	0	0.2	0	0.8	0.27	0.28	0.34	1.26	0	1.41	0.48	0.6	0.03	0.89	0.4	1.29	0.34	0.21
Cluster-14949.239111	0.75	1.71	0.24	1.35	0.83	0.73	0.51	0.79	0.41	0.67	0.08	0	0.62	1.36	0.85	0.11	0.22	0	0.4	0.3	0.59	0	0	0	0.95	0.28	1.33	0.45	0	0.28	0.85	0.56	0.3	1.19	0.09	0.5
Cluster-14949.232600	0	0.03	0	0.95	1.08	0.73	1.04	0.86	0.08	0.2	0.31	0.97	0	0.01	0.41	0.03	0	0.56	0	0	0.9	0.12	0.65	0.26	0	0.59	0.2	1.96	0.01	0.47	0.72	1.82	0.31	0.26	0.47	0.19
Cluster-14949.283776	5.5	3.73	13.71	19.08	45.64	26.01	23.52	27.24	35.41	34.27	36.79	23.59	24.31	32.58	14.72	25.66	30.25	32.07	13.09	16.1	16.47	25.92	20.98	24.4	14.54	33.89	17.71	45.97	10.6	18.1	29.13	27.17	21.19	31.7	28.04	21.98
Cluster-14949.177780	1.29	2.42	2.61	19.99	11.82	19.85	16.05	38.93	5.47	10.43	9.09	5.82	2.64	6.61	7.99	10.04	16.16	70.88	0.46	2.61	3.33	1.91	4.94	6.57	1.54	10.19	2.18	10.78	2.58	6.39	9.81	2.08	1.33	1.34	6.59	2.96
Cluster-14949.153721	0	0	0	0	0.08	0	0.48	0.68	0	0.29	0.61	0.42	0.7	0.69	0	0	0.8	0.37	0	0	0	0.92	0.61	0.75	0	0	0.71	0.61	0	0	0.12	0.66	0.66	1.04	1.08	0.29
Cluster-14949.255402	0.88	1.3	2.22	9.78	7.08	9.22	16.03	18.79	11.05	7.76	5.09	4.86	7.62	9.26	8.38	6.51	14.87	18.52	1.29	3.94	6.32	5.88	5.39	4.34	1.58	6.08	4.41	5.45	4.11	5.82	5.22	3.51	3.98	4.25	12.99	4.67
Cluster-14949.198819	288.41	211.47	228.23	141.09	73.01	53.89	25.51	11.86	24.61	39.86	38.9	106.3	26.93	27.44	124.02	36.83	10.84	5.03	261.74	190.97	154.38	59.89	98.95	84.31	64.9	95.69	58.94	83.42	159.94	163.92	93.72	87.01	97.14	15.88	57.98	64.14
Cluster-14949.212183	0.16	0.07	0.12	0	0	0.05	0.07	0	0	0	0	0	0	0	0.04	0.07	0	0	0	0	0	0	0	0	0	0.02	0	0.02	0	0.03	0	0	0	0	0	0.07
Cluster-14949.138768	0	0	0.14	0	0	0	0.33	0.39	0.15	0	0	0	0	0	0.41	0	0	0	0	0	0.24	0	0	0.01	0	0	0.05	0	0.22	0	0	0.76	0.25	0	0	0
Cluster-14949.228042	3.08	3.28	2.23	1.72	0.85	1.94	1.57	1.08	1.45	1.06	0.87	1.18	1.31	1.16	2.15	1.5	1.25	2.09	1.37	2.25	1.73	1.45	1.52	1.96	2.08	0.87	1.81	0.64	1.25	1.67	1.13	1.25	1.03	1.47	1.98	1.96
Cluster-14949.127569	2.79	4.47	5.01	19.49	65.51	32.8	31.45	51.23	27.36	36.29	55.61	17.66	16.51	23.98	15.91	29.36	40.74	42.08	5.39	14.4	11.7	33.47	24.39	13.24	16.56	51.02	16.06	55.68	20.2	26.72	31.31	12.58	16.22	23.79	37.9	19.88
Cluster-14949.198218	3.39	7.24	5.61	1.54	0.29	1.43	0.44	0	1.74	0.4	1.75	1.79	0.24	0.89	2.79	1.17	0.22	0	9.77	5.68	5.4	2.55	6.71	5.22	4.35	6.58	4.3	10.47	7.44	5.41	10.27	7.12	5.83	2.02	3.92	5.42
Cluster-14949.79904	1.01	1.77	3.69	3.1	4.74	4.93	14.04	4.44	2.84	11.68	12.38	6.53	3.89	9.26	9.5	3.62	4.11	6.88	0.81	2.43	4.47	2.21	7.45	1.83	1.69	10.28	1.22	8.04	3.22	4.16	3.91	4.81	1.54	1.14	5.28	1.95
Cluster-14949.202358	0	0	0	0.44	0.99	0.1	0.03	0.63	0	0.41	0.86	1.61	1.21	0.37	1.35	0	0	0.03	0.46	0	0.72	0.11	0	0.78	0.59	0.02	0	2.01	1.27	1.11	1.13	0.79	0.71	0.21	0.57	0
Cluster-14949.154286	3.5	3.28	2.31	0.06	0.76	2.05	2.65	2.49	5.89	0	4.73	0.53	5.17	6.03	4.03	5.81	5.94	8.05	4.2	4.21	5.22	6.59	4.29	5.14	4.55	4.79	2.22	4.71	4.11	4.46	3.13	4.72	5.63	4.1	5.41	4.78
Cluster-14949.162465	0.43	0.86	0	0	0	0	0.64	0.45	1.17	1.4	0.38	0.51	1.59	1.02	0.56	0	0	2.34	0	0.45	0.5	1.04	0.56	0	0.8	0.44	1.16	0	0	0	0	1.01	0.44	0.7	1.66	0
Cluster-14949.213049	0.06	0.2	0.18	0	0	0	0.12	0.25	0.15	0.19	0.01	0.31	0.49	0	0.1	0	0	0	0	0	0	0	0.1	0.12	0	0	0	0	0	0	0	0.54	0	0.21	0	0.14
Cluster-14949.224074	0	0	0	0	0.36	0	0.54	0.4	0	0.21	0.83	0.43	0	0.46	0.69	0	0.41	0.14	0	0.35	0.32	0.22	0	0.75	0	1.08	0	0.61	0.31	0.44	0.1	0.66	0.19	0.17	0.23	0.7
Cluster-14949.188989	0.16	0.11	0.23	0.19	0.18	0.22	0.06	0	0	0	0	0	0.09	0.16	0.08	0.13	0	0	0	0	0	0	0	0	0.27	0.25	0.13	0	0	0.15	0.06	0	0	0.45	0	0.15
Cluster-14949.161615	17.22	17	11.67	7.74	4.78	4.1	4.57	1.62	3.71	2.6	5.49	10.19	4.24	3.53	10.82	5.26	0.68	0.68	15.37	8.41	11.76	2.8	8.1	8.53	11.36	6.16	8.28	7.94	8.15	6.93	9.46	10.35	5.36	3.37	4.08	8.87
Cluster-14949.89314	0	0	0	0	0.09	0	0.35	0.64	0	1.56	1.79	2.36	0.74	0	0	0.31	0.61	0.64	0.92	0.97	2.2	0.53	0	0	0.1	0.41	0.42	0	0.91	0.99	0.57	0	0.25	0.61	0	0.3
Cluster-14949.182052	2.39	1.57	3.55	9.59	6.41	9.61	6.57	21.58	13.71	11.69	7.78	9.96	11.53	17.43	7.56	7.55	10.34	9.94	9.78	14.88	11.66	13.95	19.11	14.72	5.14	11.77	5.88	8.49	20.85	31.13	12.68	17.98	16.72	12.74	19.55	10.13
Cluster-14949.111268	0	0	0.08	1.1	0	1.1	0	0	0	0.95	0	0.25	0.22	0	0.26	1	1.07	0.14	0	0	0.38	0.69	0.41	0.12	0.75	0	0.23	0	0	0.64	0.54	0	0	0.41	0.88	0
Cluster-14949.85607	0.43	0.97	0.63	0.75	0.25	0.43	0.63	0.37	0.48	0.09	0	0	0.38	0.72	0	0.64	0.2	0.24	0.25	0	0	0.6	0.18	0.27	0.4	0.18	0.54	0	0	0.75	0.39	0.61	0.29	0.61	0.3	0.42
Cluster-14949.320301	0	0	0	0	0.19	0	0	0	0	0.44	0.48	0.13	0.24	0.19	0.3	0	0	0.12	0.08	0	0	0.08	0	0	0.07	0	0.13	0.35	0.31	0	0	0.18	0	0	0.14	0.05
Cluster-14949.124647	0.11	0	0.68	0.86	0	0.8	0	0	0.38	0.75	0.73	0.7	0.41	0.44	0.31	1.38	0.94	1.66	0.16	0.66	0.39	0.25	0.93	0.46	0.16	0.56	0.14	1.03	0	0.5	0.89	0.13	0.07	0.34	0.29	0.3
Cluster-14949.99235	0	0	0	0.12	1.29	0.86	0.49	0.77	0.71	0.45	0.63	0.87	1.28	1.28	0.26	0.94	1.26	1.16	0.77	0.4	0.64	0.37	0	0.37	0.44	0.59	0.69	0.77	0	0.85	0.99	0.33	0.6	0.29	0.88	1.31
Cluster-14949.230356	0	0	0	0	0.47	0.33	0	0.23	0	0.34	0.09	0.38	0	0.14	0.31	0.13	0.46	0.3	0.26	0.41	0.13	0.24	0.26	0.14	0.12	0	0	0.08	0	0.44	0	0	0.21	0.47	0.24	0
Cluster-14949.62528	0.1	0	0.44	1.37	0.5	0.62	1	1.56	1.06	1.81	1.33	2.27	1.37	1.37	1.95	1.26	1.28	1.44	0.2	0.27	1.17	0.58	0.43	0.53	0.17	1.48	0.24	0.4	1.25	1.1	0.82	0.37	0.82	0.23	0.14	0.45
Cluster-14949.127742	0	0	0	0.24	0	0	0.08	0.3	0.21	0	0	0	0	0.03	0	0	0	0	0.14	0.17	0.16	0	0.2	0	0	0	0	0	0	0.14	0	0.17	0.05	0.15	0.16	0
Cluster-14949.263108	0.6	1.05	0.35	0.32	0.21	0	0	0	0.24	0	0	0	0.12	0.43	0.1	0	0	0	0.15	0.17	0	0	0.44	0.26	1.33	0.24	0	0.31	0.06	0.21	0	0	0.21	0	0	0
Cluster-14949.291442	3.19	1.96	5.88	11.77	15.76	13.96	6.01	15.71	22.17	14.26	12.54	15.12	16.6	18.11	6.36	11.09	11.71	18.07	6.69	7.76	19.1	9.4	9.05	10.73	4.6	12.66	7.16	24.68	8.04	11.11	17.48	19.53	8.6	11.79	11.54	7.58
Cluster-14949.152359	1.68	1.38	1.03	1.06	0.1	0.18	0.47	0	0.13	0.2	0.17	0.69	0.41	0.03	1.11	0.22	0.02	0.04	1.38	0.72	0.84	0.22	0.95	1.21	0.63	0.56	1.29	0.34	1.63	1.13	0.86	0.74	0.55	0.53	0.52	0.89
Cluster-14949.237075	0	0	0	0	0	0	0.41	0.4	0.55	0	0.25	0	0.28	0.78	0.65	0.23	0	0.54	0.33	0	0.57	0	1.2	0	1.15	0.67	0.91	1.43	0	0	0	0	0.54	0	0	0
Cluster-14949.184258	0	0.02	0	1.26	0.55	1.61	1.62	1.05	0.83	0.5	0.45	0.83	0.34	0.86	0.31	0.86	0.98	1.52	0.79	0.61	0.49	0.96	0	0	0	0.26	0.7	0.2	0.18	0	0.85	0	0.46	0.28	0.41	0.9
Cluster-14949.185153	0.12	0.12	0	0	0	0	0	0.67	0.28	0	0	0	0.33	0.5	0.25	0.59	0.3	0.19	0.3	0	0	0.22	0.04	0	0.54	0	0.14	0	0	0	0.52	0.24	0	0.4	0.2	0
Cluster-14949.252363	0.28	0	0.25	0.11	0.34	0	0	0	0	0	0.35	0	0	0.08	0.24	0.24	0.59	0.27	0.3	0.24	0.27	0	0	0.38	0.18	0.22	0.21	0	0.01	0	0.73	0.06	0	0	0.16	0.09
Cluster-14949.271942	0	0	0	2.33	1.03	1.54	1.35	2.12	1.51	0.89	0.66	1.14	1.58	3.22	1.9	1.16	1.75	4.76	0.27	0.67	1.04	1.19	0.5	2.11	0	2.78	1.61	0	0	0	0.76	0.32	0.5	0.1	0.03	0.7
Cluster-14949.190789	788.15	622.35	738.15	155.03	84.08	77.17	94.91	4.95	72.19	154.64	203.35	420.75	79.45	24.77	328.14	67.18	14.35	5.65	445.95	392.17	372.7	77.91	162.03	366.01	157.97	202.47	79.13	109.8	648.67	472.8	224.18	195.44	233.76	51.61	139.82	133.21
Cluster-14949.116279	0.7	0.32	0.24	0	0	0.33	0	0	0	0	0.05	0	0.32	0.16	0	0.04	0	0	0	0	0.36	0	0.28	0.82	0	0.17	0	0	0	0	0	0	0.47	0.13	0.18	0
Cluster-14949.225346	1.41	1.98	1.08	1.89	0.17	2.57	1.86	2.56	2	0	0.32	0.76	2.59	2.09	1.26	1.78	2.63	2.92	1.33	1.71	1.37	3.6	1.37	2.6	2.4	0.78	2.78	0.27	1.47	0	0.99	2.05	1.42	1.95	2.16	2.69
Cluster-14949.82648	0	0	0.19	0.03	0.42	0.36	0.46	0.59	0.52	0	0.35	0.51	0	0.29	0.55	0	0	0	0	0.15	0.01	0.22	0.39	0.43	0.2	0.18	0.71	0.3	0.42	0.07	0.41	0.56	0.37	0.55	0.1	0.48
Cluster-14949.91023	0.06	0	0	0.07	0.54	0.06	0	0.1	0.53	0.4	0.54	0.73	0.24	0.13	0	0.05	0.2	0.05	0.47	0.19	0.49	0.57	0.85	0.44	0.06	0.18	0.14	1.24	0.16	0.92	0.46	1.06	0.81	0.18	0.13	0.14
Cluster-14949.229796	0.34	0.17	0.13	0	0.44	0	0.14	0	0.18	0	0	0	0.34	0	0.03	0	0.47	0.47	0.23	0	0.08	0.29	0.27	0.12	0.11	0.17	0	0.13	0.27	0	0.13	0.51	0.12	0.14	0.14	0
Cluster-14949.229003	23.63	23	19.39	11.97	6.93	12.19	9.02	5.22	7.63	8.55	5.44	9.95	14.18	6.74	16.65	11.25	9.06	5.53	14.72	15.64	13.8	13.22	16.72	14.45	18.14	12.33	16.02	4.95	16.03	12.5	12.25	13.54	12.46	10.1	12.65	15.81
Cluster-14949.191431	0	0	0	0	0.12	0.19	0	0	0.07	0.16	0.41	0.52	0.16	0	0.15	0	0	0	0	0.07	0.14	0.19	0.25	0.26	0.16	0.26	0.4	0.29	0	0.15	0.44	0	0.25	0.18	0.06	0.21
Cluster-14949.234063	0	0	0	0	7.14	0	0	1.02	0	0	5.02	5.95	0	0	0	0	0	0	9	5.17	9.01	2.03	6.26	4.86	5.16	8.98	7.78	8.69	6.97	4.24	13.05	3.48	3.24	4.41	4.33	3.98
Cluster-14949.220725	0.07	0.24	0	0	0	0	0	0.32	0	0.09	0.47	0	0.09	0.22	0.14	0.08	0.23	0.05	0	0	0	0	0	0	0.18	0	0.05	0.18	0	0	0.05	0.18	0.55	0.18	0	0.09
Cluster-14949.194000	0.66	0	0.3	0.45	0.63	0.7	0	0	0	0	0.75	0	0	0.18	0	0	0	0	0	0	0	0	0	0.42	0.05	0	0.15	0.01	0	0	0	0	0.28	0.41	0.06	0
Cluster-14949.227738	0.71	1.18	0.86	0	0	0	0	0	0	0	0.82	1.15	1.93	3.86	2.75	1.36	0	0.74	0	0.83	0	0	0.94	0	2.49	1.7	1.75	0	0	0.79	2.88	1.38	0	0	0	0
Cluster-14949.215218	0	0	0	0.06	0.34	0.08	0	0	0.43	0.37	0.2	0.12	0.05	0	0.11	0.11	0.16	0.05	0	0	0.07	0.15	0	0.12	0.1	0.15	0.12	0	0	0.05	0.15	0	0	0.13	0.15	0
Cluster-14949.189988	0.17	0.16	0.39	0.03	0.22	0.31	0.16	0.09	0	0	0	0	0.09	0	0.07	0.16	0	0.13	0.02	0.09	0.05	0.13	0.03	0	0.05	0	0	0	0.07	0.53	0.06	0	0.18	0.21	0	0.19
Cluster-14949.102892	0.58	0.77	1	1.9	6.55	1.98	1.83	3.51	2.32	7.17	7.51	3.81	4.78	4.59	1.82	1.58	1.79	7.55	0.83	0.53	1.9	1.57	0.83	2.28	1.28	2.67	1.77	4.47	1.48	1.03	3.43	3.56	2.18	2.64	1.69	0.94
Cluster-14949.176700	5.04	1.53	2.16	1.39	0	1.8	0	0	0.47	0	0	0.16	0.22	0	0.77	0	0	0	1.08	2.8	1.64	1.07	0.06	1.22	0.22	0	4.26	0	0.82	1.95	0	0.47	0.75	1.14	0	1.14
Cluster-14949.224192	0.28	0.43	0.42	0.08	0	0	0.21	0	0.3	0	0	0	0.47	0.16	0.43	0.25	0.14	0	0.6	0.11	0.14	0.58	0.18	0.51	0.32	0	0.07	0.17	0	0.14	0.67	0	0.11	0.24	0.16	0.23
Cluster-14949.68745	2.68	2.79	1.75	2.25	0	2.84	2.9	0.23	5.19	1.54	0	0.01	1.54	3.14	3.1	3.67	2.35	5.96	0.72	2.04	1.43	2.51	0.43	1.2	3.16	0.6	2.63	0.22	2.63	1.66	2.14	2.92	1.44	1.7	4.37	3.21
Cluster-14949.229543	0.35	0.54	0.68	0.74	0.45	0.35	0.61	0.5	0.8	0	0	0	0.93	2.11	0	0.79	0.58	0.45	0.37	0.09	0	0.64	0.43	0.78	1.05	0.38	0.58	0.37	0.17	0	0.34	1.41	0.13	0.36	0.64	0.39
Cluster-14949.138774	3.21	2.73	2.1	1.34	0.95	1.11	0.29	0.36	0.32	0.66	0.85	0.88	1.05	0.22	1.38	0.55	0.27	0.12	2.35	0.97	1.01	0.38	1.39	1.16	1.58	1.31	1.22	0.89	2.46	1.01	1.17	0.88	1.44	0.21	0.88	0.78
Cluster-14949.238052	0	0	0	0.15	0.08	0.22	0.39	0.11	0.73	0.34	0.18	0.36	0.49	0.26	0	0.98	0.14	0.08	0.27	0.11	0	0.14	0.22	0.54	0	0.07	0.45	0.12	0.12	0	0.11	0	0.4	0	0.29	0
Cluster-14949.266290	0.05	0	0	0.66	0.53	0.5	0.8	0.88	0.69	0.49	0.7	0.36	0.43	0.58	0.24	0.56	1.11	0.94	0.14	0.47	0.26	0.95	0.4	0.75	0.24	0.44	0.3	0.53	0.3	0.29	0.22	0.26	0.3	0.85	0.54	0.63
Cluster-14949.192433	2856.48	3609.53	2345.23	2217.2	608.86	1077.92	972.1	205.28	1043.7	889.26	886.62	1940.22	1786.13	721.73	2777.01	1397.18	315.03	151.97	1842.2	1705.05	1624.79	1170.07	2059.84	1711.68	2734.8	1268.07	1295.68	538.75	2703.95	1672.16	1794.79	2001.91	2073.88	1140.71	1129.43	2491.59
Cluster-14949.216245	1.88	0.68	0.53	0	0.34	0	0	0	1.43	0	0	0	0.67	2.53	0	0	0	0	1.71	0.84	1.68	0	0.7	3.54	1.09	0.21	1.08	0	0.21	0.48	0.76	2.31	0.54	1.47	0.71	0.87
Cluster-14949.138600	0.25	0.27	0.14	0.17	0.18	0.42	0	0	0	0.12	0.24	0.16	0.4	0.11	0.09	0.14	0.83	0.83	0.26	0	0.29	0.25	0	0.33	0.27	0	0.11	0.5	0.46	0.12	0.16	0.48	0	0.23	0.16	0.27
Cluster-14949.126186	2.6	0.34	1.84	0.11	1.08	2.8	3.39	3.08	2.77	1.24	0.33	0.87	0.84	2.94	1.32	0.48	1.57	1.06	0.73	0	2.37	1.64	2.39	1.8	2.69	1.26	3.57	0.8	2.2	3.09	1.45	2.7	0	3.86	1.33	2.03
Cluster-14949.259539	4.75	5.31	7.95	14.37	51.44	21.46	16.44	30.15	15.41	23.09	33.55	18.1	42.08	33.18	12.4	22.39	22.63	24.62	19.61	19.09	20.9	57.72	28.37	23.88	16.9	44.76	16.61	38.47	8.41	9.88	33.09	42.84	25.71	30.86	28.95	24.09
Cluster-14949.227479	0	0	0	0	0	0	0	0	0.91	0.61	0.93	1.54	0.69	0.34	0	0.28	0	0	0	0	0	0.24	0.8	0.37	0.75	2.64	0	2.12	3.07	0	0	0	0	0.35	0	0
Cluster-14949.216338	0.29	0.15	0.3	0.41	0	0.89	0	0	0.04	0	0	0	0	0.14	0.25	0	0	0.79	0.19	0.26	0	0	0.08	0.07	0.04	0.29	0	0	0.11	0.29	0	0.34	0.17	0	0.24	0
Cluster-14949.155680	0.1	0	0.08	0.16	0.05	0	0.08	0.2	0.25	0.41	0	0.18	0.13	0	0.19	0	0	0	0.34	0	0	0.13	0.06	0	0.36	0	0.27	0	0.04	0.27	0	0.28	0.1	0.19	0.09	0.16
Cluster-14949.156301	0.74	0.59	0.76	0	0.5	0.92	0.67	0.25	0.92	0	0.09	0	0	0.32	0.54	0.27	1.13	0	0.43	0.84	0.51	1.17	0	0.77	0.24	0.55	0.91	0.81	0	0.54	0.33	0.55	0.42	0.54	0.91	0
Cluster-14949.109572	0.17	0.37	0.39	0.06	0.62	0.27	0	0.44	0	0	0	0	0	0.45	0.08	0.21	0.7	0.32	0.4	0	0.16	0.07	0.4	0.18	0.25	0	0.25	0.29	0	0.15	0	0	0	0.51	0.15	0
Cluster-14949.246169	2.68	5.63	0.38	3.32	0.13	0.76	0	0	0.12	0	0	0	0	0.47	0.23	0	0.11	0.14	0.41	0	0.19	0.1	1.15	0.75	2.81	0.1	0.24	0.02	0.76	0.02	0.27	0.07	0.11	0.13	0.1	0.19
Cluster-14949.127750	0.85	2.75	3.65	6.84	9.03	4.4	3.92	5.6	4.56	9.91	8.39	10.83	2	5.07	6.27	4.98	3.14	8.64	1.41	0.4	1.56	0.73	2.77	1.39	1.78	6.37	0.53	1.77	1.4	1.45	0.43	1.17	0.87	0.73	0.81	0.61
Cluster-14949.187389	130.84	105.21	94.08	44.99	31.43	22.7	23.63	4.77	23.07	26.34	30.94	65.37	27.32	13.33	67.13	26.56	10.57	3.88	84.1	57.58	63.73	21.31	47.39	49.84	50.4	48.18	36.39	25.06	89.07	57.01	43.04	46.67	64.62	18.7	23.39	40.87
Cluster-14949.187670	24.84	28.79	21.53	14.33	18.11	5.03	5.03	0.83	5.25	5.99	9.25	15.5	10.87	5.29	21.68	8.12	1.38	0.7	28.17	11.98	14.05	5.16	15.58	11.43	15.83	23.5	10.28	27.92	16.3	11.11	24.64	20.54	16.18	9.9	7.04	14.61
Cluster-14949.252089	0	0.41	0	0.9	0	0	0	0	0	0	0.31	0	1.51	0	0	0.67	0.86	0.93	0	0.52	0	0	0	0	0	0	0.59	0	0	0	0	0	0.6	0	0	0
Cluster-14949.48467	0	0	0	2.05	5.87	1.39	2.47	2.38	1.1	3.15	3.08	1.62	1.24	1.88	2.31	0	1.31	4.17	0	2.48	0	0	2.81	0	0.2	14.84	0	26.88	0.89	2.42	0	0	3.28	0.59	4.54	1.35
Cluster-14949.147961	0.02	0.59	0	0.63	2.11	0.94	0	2.11	0	0.61	0.48	0	0	0	0	0	0.78	5.56	5.23	4.4	4.09	5.21	4.34	3.34	4.31	8.46	4.89	9.87	3.16	5.22	7.44	8.12	6.14	5.97	5.67	5.06
Cluster-14949.217845	0	0	0	0.13	0	0	0	0.15	0	0.21	0.15	0.22	0	0.38	0	0	0	0	0	0	0	0	0	0	0.08	0	0	0	0	0	0	0	0	0.21	0	0
Cluster-14949.191312	1151.52	974.05	865.91	628.14	320.52	328.14	343.9	134.06	363.7	307.2	314.89	659.95	519.71	217.97	880.1	543.34	160.31	99.93	716.77	722.9	730.11	401.49	747.11	660.68	802.52	548.1	638.78	156.18	832.97	549.02	728.37	674.89	672.88	391.5	413.12	731
Cluster-14949.239093	0.33	0	0.95	0.66	1.06	0.65	0	0	0.1	0	0.49	1.18	0.25	0	0	0	0.48	1.04	1.32	0	0.83	0.65	0.41	0.45	0.61	1.42	0.63	0.54	0.25	0	0.71	0.96	0	0.13	0	0.86
Cluster-14949.75119	0.3	0.25	0.49	1.4	1.15	1.9	0.41	2.76	1.92	2.24	1.37	1.76	3.14	2.44	0.5	2.63	2.93	4.06	0.42	0.87	1.76	1.2	1.87	1.22	0.39	1.61	0.65	1.74	0.89	1.43	1.93	1.92	0.98	1.24	2.26	0.63
Cluster-14949.282326	0.17	0.35	0	0.02	2.8	0.17	0	0	0	0.76	1.8	1.43	0	0.88	0.5	0	0	0.22	0.74	0	1.08	0	1.5	0	0	2.17	0	4.82	0	0	0.76	0.23	1.01	1.15	0	0
Cluster-14949.171324	0	0.13	0	0	0	0.11	0.31	0.24	0.41	0	0.52	0	0.34	0	0	0	0	0	0.33	0	0.29	0.29	0	0	0	0	0	1.17	0.15	0	0	0	0	0.11	0	0.13
Cluster-14949.239997	0.08	0	0	0.2	0.14	0.43	0.2	0.15	0.46	0.57	0.26	0.34	0.14	0.45	0.62	0.08	0.21	0.26	0.08	0.2	0	0.12	0.35	0.21	0.19	0	0.25	0.06	0	0	0.4	0.17	0	0.39	0.37	0.18
Cluster-14949.53909	0.06	0	0.06	0.36	0.66	0.41	0	0.4	0.09	0.63	0.61	0.47	0.1	0.13	0.68	0.44	0.17	0.11	0.15	0.34	0.4	0	0.38	0	0.19	1	0.18	1.43	0.59	0.7	0.56	0.22	0.23	0.12	0	0.32
Cluster-14949.123968	13.05	9.21	5.73	10.3	1.54	3.7	3.02	1.66	0.5	1.1	1.69	3.57	1.7	8.06	3.71	1.26	2.02	0.39	17.77	5.02	3.25	3.6	5.35	8.81	12.62	4.24	3.59	0.6	1.31	2.77	1.33	3.55	2.83	3.84	0.47	3.66
Cluster-14949.120201	0.4	0.38	0.25	0	0.36	1.2	0.47	1.45	0	0	0	0	0	0	0	0.63	0	0.66	0	0	0.58	0.77	0	0.83	0.52	0.37	0	0	0	0.38	0	0	0	0	0	0
Cluster-14949.55154	0	0	0	0	1.57	0.81	0	0.58	0.48	3.25	2.17	1.78	0.16	1.85	2.2	0.88	1.03	0.81	0.49	0.16	1.65	0.87	1.79	0.19	1.28	1.09	1.67	3.16	1.36	0.79	2.49	0.62	1.15	1.5	1.01	0.3
Cluster-14949.96604	3.55	3.6	3.61	3.36	1.81	3.73	3.47	3.59	3.38	1.12	0.62	0.45	1.52	3.51	3.4	3.98	4.2	3.9	1.42	2.29	2.78	2.79	3.08	4.35	3.35	1.64	1.85	0.51	2.69	2.98	2.07	3.44	2.84	2.41	2.44	3.42
Cluster-14949.96605	0.07	0	0	0	1.12	0	0	0	0	2.64	3.37	3.62	2	0.91	0.38	0	0	0	2.02	1.28	0.45	0.73	0.09	0	0	1.17	1.47	3.39	0.86	1.2	0.88	0	0.39	0.98	1.17	0
Cluster-14949.262867	0.08	0	0.13	0.2	0.54	0.17	0.43	0.52	0.46	0.42	0.78	0.49	0.68	0.38	0	0.32	0.18	0.57	0.11	0.23	0.39	0.62	0.16	0.3	0.18	0.51	0.32	0.28	0.21	0.19	0.58	0.23	0.12	0.44	0.43	0.36
Cluster-14949.246795	0	0	0	0	0	0.94	0.76	0	0	0.74	0.77	0.73	0.83	0.42	0.77	0	0.25	0	1.5	2.11	1.24	0.03	1.75	2.35	0	3.77	0.58	0.71	1.17	1.35	2.2	2.29	1.54	1.42	1.32	0
Cluster-14949.231018	2.54	2.44	1.39	4.75	1.27	4.85	5.28	4.16	3.18	0.01	0	0	0	1.57	1.99	2.45	3.22	6.43	0.16	1.83	2.22	2.55	2.99	2.34	1.62	0.95	2.54	0	1.88	2.22	0.43	0	3.23	4.82	3.48	6.28
Cluster-14949.256231	0.56	0.67	0.22	0.08	0.11	0.09	0.87	0	0	0	0	0.04	0	0.03	0.43	0.85	0.4	0.19	0.51	1.2	0.43	0	0	0.48	0.19	0	0.43	0	0	1.07	0.11	0	0.21	1	0.13	0.24
Cluster-14949.202370	553.3	504.12	348.38	134.29	169.31	90.34	46.91	12.28	126.86	66.03	195.93	261.04	140.85	20.68	372.42	118.44	5.61	2.14	348.54	140.77	183.25	24.16	207.14	210.54	129.78	262.38	136.37	153.77	349.27	211.26	361.25	205.97	227.92	41.79	98.43	105.14
Cluster-14949.180692	0	0.55	0	0	3.71	0.19	0.21	0	0	1.03	2.51	2.1	0	0	0	0	0	0.98	1.93	0.72	0	0	0.41	1.24	2.1	3.51	0	6.48	0	1.07	0	1.04	0.06	1.48	0	0
Cluster-14949.224098	1.86	0.71	0.44	0	0	0	0	1.09	0	2.92	1.03	0	2.22	3.23	1.86	1.81	0	3.72	1.64	1.7	1.04	0.1	2.85	0.72	1.1	2.31	1.02	0.58	3.99	0.58	2.03	2.47	0	3.73	2.71	0.73
Cluster-14949.45221	0	0.49	0.58	1.4	0.56	1.83	0.16	1.01	1.18	6.39	5.48	1.91	0.72	2.21	2.11	3.64	0.91	5.9	0	0.17	0.27	0.39	0.56	0	0	1.7	0.4	2.19	0.76	1.01	1.47	0	0.64	0.03	0	0.07
Cluster-14949.173477	16.69	29	50.69	57.8	77.85	60.11	85.34	95.18	53.23	108.41	132.77	113.22	53.25	74.94	73.23	39.31	59.75	118	34.56	45.57	60.15	63.72	49.56	45.6	40.71	82.16	43.35	69.63	72.01	82.44	76.04	42.36	78.48	59.93	124.65	67.08
Cluster-14949.229855	0.1	2.52	1.69	9.88	14.31	1.49	9.16	7.43	8.34	6.42	7.54	8.04	2.87	6.42	3.38	3.6	5.21	12.27	0.96	1.69	3.09	4.46	2.36	1.47	0	11.63	3.47	16.54	1.14	3.25	4.61	0.01	3.88	10.51	9.88	4.46
Cluster-14949.202209	1.74	6.94	1.44	0.68	5.64	1.51	0	0	0.53	3.04	1.57	4.06	1.5	1.55	2.96	2.33	5.13	5.24	0.85	0.68	4.92	6.55	3.6	1.47	4.1	2.68	0.61	2.32	2.87	0.74	2.65	0.77	1.89	2.8	0	1.78
Cluster-14949.62503	0	0	0.05	0	0.22	0.26	0.11	0.05	0.07	0.32	0.54	0.81	0.26	0.3	0	0	0.77	0.15	0.05	0.11	0.05	0.29	0.35	0.16	0.05	0.54	0.29	0.26	0.05	0.28	0.18	0.05	0.1	0	0.11	0.23
Cluster-14949.134259	0	0	0	0	0	0.07	0.09	0	0	0.26	0.53	0.1	0	0.27	0	0.07	0.25	0.07	0	0	0	0.23	0	0	0	0	0.16	0.13	0	0	0.19	0	0	0	0	0.28
Cluster-14949.192240	1.59	1.12	0.61	0.22	0.15	0.05	0.07	0.03	0	0.16	0.12	0.29	0.04	0.04	0.34	0.18	0.1	0	1.14	0.63	0.67	0.04	0.24	0.58	0.41	0.24	0.39	0.04	0.24	0.36	0.1	0.11	0.16	0	0.03	0.1
Cluster-14949.101128	2.47	2.22	1.02	0.9	0.73	0.41	0.14	0	0.29	0.17	0.22	0.43	0.07	0	0.4	0	0.06	0	1.04	0.49	0.5	0.2	0.7	0.64	0.94	0.78	0.65	0.09	0.89	0.62	0.22	0.61	0.74	0.11	0.11	0.22
Cluster-14949.112963	6.47	6.84	14.4	37.76	66.27	29.43	165.72	105.23	82.76	35.35	34.53	44.7	85.13	55.6	86.03	92.4	98.51	134.49	23.05	13.6	37.1	76.82	17.52	29.51	91.5	39.12	30.01	22.21	27.92	43.81	18.09	42.02	132.13	40.62	110.34	43.77
Cluster-14949.247853	0	0	0	0	0.27	0	0.6	0	0.5	0.45	1.29	0.36	0.41	0	0	0.47	0.79	0.37	0.27	0.22	0	0.35	0	0.11	0	0.15	0.12	0.73	0.12	0.09	0.1	0.59	0	0.27	0	0.18
Cluster-14949.44100	0	0.5	0.37	0.26	0.49	0.62	0.5	2.42	0.71	1.56	4	2.13	1.56	1.87	2.3	0.75	2.19	0.45	2.66	1.71	3.29	2.28	0	0.54	0.9	1.29	2.02	1.67	1.35	0.81	1.66	2.6	1.59	0.92	3.38	1.46
Cluster-14949.103239	0.48	0.19	0.72	0.58	0.21	0	0	0.41	0.12	0	0	0	0.48	0.21	0.46	0.57	0.11	0.21	0.05	0	0	0.05	0.36	0.17	0.24	0.28	0	0.39	0.16	0.27	0.53	0.35	0	0.1	0	0.24
Cluster-14949.223444	0	0	0	0	2.94	0.81	0	0	0	0.42	2.28	0	1.37	1.54	0	0.26	1.08	1.13	0	1.14	0.43	0.53	0.17	0.78	0.86	1.61	0.35	1.49	0.97	0.89	2.11	1.27	0.5	0.84	0	0.31
Cluster-14949.206666	0.47	0.13	0	0.3	0.29	0.25	0.19	0.66	0.16	0	0.7	0	0	0	0	0	0.29	0.14	0	0.16	0	0.19	0	0.14	0.15	0.16	0.51	0.12	0.18	0	0.31	0.16	0	0	0.16	0
Cluster-14949.217946	0.11	0.52	0.18	0.33	0.33	0.33	0.4	0	0.31	0.45	0	0.5	0	0	0	0.08	0.21	0.16	0	0	0.28	0.13	0.11	0.12	0	0	0.45	0.05	0	0.13	0.13	0.42	0.06	0	0.33	0.04
Cluster-14949.256287	0.21	0.19	0	0	0	0	0	0	0	0	0	0.11	0.46	0.12	0	0.5	0.41	0.14	0	0.13	0	0.66	0.26	0.16	0	0	0.26	0.05	0.16	0.46	0.17	0.26	0	0.08	0	0.27
Cluster-14949.166534	0	0	0	0	16.49	0	0	0.31	0.62	0.47	11.84	5.35	0	0	0	0	0	0	3.21	1.34	1.21	0	1.48	0	0	6.94	0.29	15.51	0	0	3.77	2.56	0	0	0.37	0
Cluster-14949.123797	2.1	1.3	0.31	0	0	0	0	0	0.4	0	0	0	0	1.83	0.21	0	0	0	1.3	0.2	0.91	0	0.42	0.92	0	0.84	0.29	0	0.44	0.27	0	0	0	0	0	0.17
Cluster-14949.132010	0.97	0.98	2.53	1.55	1.04	0.82	2.11	0	1.93	0	0	0	1.3	2.17	2.11	0	2.25	0.25	0.16	0.84	1.84	0.48	1.53	1.31	2.15	1.33	2.35	0	1.39	2.93	0	1.39	1.96	3.5	1.68	1.39
Cluster-14949.194204	44.02	51.97	28.25	18.23	2.88	10.01	3.32	0	9.91	9.17	8.97	23	16.86	0	29.22	12.04	0	0	25.5	22.26	19	9.28	26.56	25.8	23.73	14.2	19.78	2.23	34.06	17.37	15.63	16.57	20.94	9.05	13.32	25.46
Cluster-14949.235128	3.36	2.83	2.45	1.65	1.45	0	0	0.02	0	0.45	0.23	2.09	1.43	2.54	0.03	1.87	1.48	1.34	1.97	3.25	0	0.47	1.21	2.6	2.69	0.48	0	1.17	3.17	1.14	0	1.64	1.69	1.37	2.08	1.24
Cluster-14949.235126	0.68	0.55	1.16	0	1.44	0.54	0.9	0.22	0.15	0	0	0	0.22	0.93	0.26	0	0.17	0.28	0.11	0	0	0	0.69	0.67	0.34	0.28	0.39	0.54	0	0.48	0.38	0.36	0.96	0	0	0
Cluster-14949.302932	0	0	0	0	1.43	0.87	0.93	1.99	0	2.61	3.78	1.09	3.35	1.58	0.39	1.03	0.92	1.68	0.69	0.2	0	1.89	1.01	1.2	0.58	1.52	0.43	1.14	0.4	0	1.34	1.21	1.73	0	0.66	0.27
Cluster-14949.148719	0	0	0	1.97	19.62	2.56	1.99	4.26	0.89	3.4	8.72	3.91	2.08	1.9	1.95	1.43	1.81	4.27	1.14	0.79	2.45	0.47	1.76	2.27	1.55	3.26	0.73	27.09	0.53	1.47	5.21	1.48	2.5	1.99	1.51	0.73
Cluster-14949.21639	0	0.09	0.62	1.93	1.5	1.17	20.61	2.58	0.91	1.77	2.6	2.44	1.09	2.23	4.34	0.44	1.67	3.08	0.33	0.66	0.88	0.36	1.47	2.08	0.47	2.26	1.08	3.34	0.87	1.05	1.22	1.82	0.38	1.08	0.97	0.32
Cluster-14949.70846	0.43	0.06	0.62	5.31	2.91	2.06	0.18	2.18	0.47	5.72	2.86	3.34	1.75	0.88	0.44	3.44	0.7	1.22	0.22	4.48	0.51	0.04	1.55	0.07	0.06	0.07	0	2.24	0.34	1.99	2.22	0.96	0.32	0.27	0.65	0.16
Cluster-14949.311289	0	0	0.04	0.1	0.66	0.23	0.26	0.41	0.61	1.48	0.8	0.35	1.46	0.12	0	0.52	0.16	0.01	0.24	0	0	0.73	0.31	0	0.14	0.42	0.05	0.02	0.69	0.01	0.74	0.53	0.58	0	0.05	0.07
Cluster-14949.214716	1.72	2.25	1.62	0.75	1.44	0.42	0.19	0.3	0.44	0.34	0.39	0.58	0.2	0.79	0.9	0.24	0.1	0.11	0.9	0.6	1.25	0.29	0.34	0.58	1.56	1.85	0.87	0.84	1.98	0.25	1.21	0.82	0.88	0.14	0.43	1.34
Cluster-14949.210862	0	0.2	0.07	0.77	0.54	0.56	0.22	0	0.86	0.3	0	0.34	0.14	0.02	0	0.19	1.08	0.63	0.32	0.26	0	0.19	0.07	0.28	0	0.46	0.17	1.3	0	0	0.56	0	0.13	0.32	0.19	0.02
Cluster-14949.122817	1.35	0.75	0.79	0.81	0.91	0.38	0.38	0.34	0.61	0	0	0	0.2	1.13	0	0	1.12	0.11	0	0.48	0.78	0.72	1.01	0.42	0.37	1.59	1.03	1.2	0.56	0.8	0.32	0	0.27	0.93	0.58	0.79
Cluster-14949.209510	0.3	0.25	0	0	0.7	0.81	0	0	0	0	0.36	0.38	0	0.36	0	0.73	1.29	0.48	0.58	2.22	3.09	2.52	1.64	3.3	3.18	4.01	0	7.8	1.99	3.02	4.85	4.95	2.49	3.92	3.31	3.81
Cluster-14949.293779	0	0	0	0.23	0.53	0.14	1.34	0.59	0.03	0.67	0.55	0.19	0.15	0.08	0.3	0.23	0.22	0.28	0.09	0	0.59	0.32	0.73	0.08	0.27	2.07	0.08	0	0.03	0.15	0	0.09	0.07	0.15	0.23	0.08
Cluster-14949.151147	78.07	121.41	73.56	56.17	12.13	21.18	2.77	1.02	3	2.3	2.02	45.32	0.32	12.31	23.82	2.66	1.42	0.63	69.02	32.01	51.07	0.49	34.09	69.73	32.5	33.88	22.46	61.27	34.58	14.71	6.09	7.26	6.11	11.11	59.98	17.33
Cluster-14949.170298	0	0	0	0	0	0.59	0.95	0.53	2.29	0	0	0	0	0	0.61	0	0	0	0.99	0	0.32	1.98	0.82	1.03	2.54	0	0.43	0.1	2.36	0	0	1.39	0.83	0	0	0.23
Cluster-14949.191410	31.32	26.15	28.15	23.88	7.01	11.27	14.16	4.76	16.15	8.36	7.64	17.6	16.93	6.4	26.49	13.95	5.8	3.58	13.74	17.41	16.09	13.92	25.82	23.06	30.24	13.85	21.88	3.61	30.34	15.04	17.86	21.44	17.36	14.62	14.96	32.85
Cluster-14949.289331	0.14	0.84	0.61	0.71	0.65	0.75	0	1.03	0.73	4.29	3.94	2.6	0	1.84	1.66	1.63	0	3.34	0	0.81	0.45	0	0.46	0.2	0	0.47	0.43	1.9	0.22	0.19	3.8	0.06	0	0.05	0.57	0
Cluster-14949.120053	0.6	0.61	0.82	3.88	5.85	4.72	3.36	5.04	4.68	3.03	4.34	2.02	5.03	5.04	1.79	4.61	5.91	6.79	0.85	2.14	2.77	4.86	3.07	2.94	1.92	3.05	4.28	4.01	1.1	1.72	4.31	3.12	1.9	3.73	4.53	2.99
Cluster-14949.140394	3	1.49	2.68	1.46	1.01	3.81	0.72	2.25	1.75	0.61	0	0.09	1.53	2.67	1.52	1.33	1.34	1.52	0	0	0	0	0	0	0	0	0	0	0	0	0	0	0	0	0	0
Cluster-14949.214577	0	0	0	0.23	0	0.16	0	0	0	0.59	0.28	0.31	0.34	0.03	0	0.07	0.06	0.28	0.11	0.49	0.34	0.07	0.07	0.17	0	0.26	0.06	0.31	0.18	0.23	0.08	0.3	0.06	0	0	0.42
Cluster-14949.266471	0	0	0.02	0	1.87	0	1.2	0.39	0.57	2.02	1.66	0.35	0	1.87	0.36	1.09	2.03	2.53	0	0	0.83	0	0	0	0	2.06	0	1.12	1.69	0.9	1.38	0.95	0	0	0	0
Cluster-14949.197929	0.37	0.56	0.7	0.68	0.1	0.9	0.5	0.86	0	0	0	0.27	0	0.3	0.44	0.43	0	0.89	0.2	0	0	1.04	0.61	0	0.41	0.19	0	0.42	0.68	0.23	0	0	0	0.62	0.54	0
Cluster-14949.219270	0	0	0	0	0.33	0.05	0.48	0	0	0.22	0.15	0.16	0	0.06	0	0	0	0.07	0	0.07	0.25	0	0	0	0.12	0.05	0	0.13	0.09	0.04	0.09	0.04	0.18	0	0	0
Cluster-14949.283962	0.8	1.29	0.19	2.26	1.76	2.08	2.19	1.82	2.7	2.52	4.87	4.5	1.59	3.08	2.6	2.79	2.74	1.18	0	0	0	0	0.14	0	0	0.05	0	0.2	0	0	0	0	0.08	0	0	0
Cluster-14949.148853	0.01	0	0.51	1.78	1.23	0.66	0.53	2.23	3.28	1.4	1.69	1.2	2.07	1.02	0.64	1.8	0.69	3.74	0.1	1.25	1.57	1.28	0.73	1.43	1.13	1.47	0.76	1.55	0.15	0.34	0.36	1.89	1.47	1.89	0.84	1.71
Cluster-14949.319286	0	0.14	0.14	0.55	1.81	0.3	0.24	0.97	0.42	4.48	2.16	1.73	1.11	1.26	0.97	3.75	0.68	1.8	0.4	1.17	1.38	1.18	0.33	0.22	0.8	1.81	0.44	1.57	0.41	0.79	2.09	0.86	1.22	0.8	0.95	0.42
Cluster-14949.94072	0.02	0	0	0.28	0.39	0.49	0.09	0.56	0.45	0.4	0.27	0.18	0.07	0.09	0.22	1.04	0.72	0.74	0	0.31	0	1.02	0.14	0.58	0.2	0.16	0.3	0.45	0	0.25	0.31	0.09	0.31	0.21	0.53	0.18
Cluster-14949.246093	0.91	0.87	0	1.18	2.42	1.73	1.46	1.58	0.42	0.81	0.49	0.25	0.3	0.33	0	1.05	0.78	0	0.35	0.81	0.37	1.12	0.29	0.4	1.53	1.08	1.76	2.19	0.51	0	0.4	1.16	0.79	0.75	0.6	0.85
Cluster-14949.256088	0.12	0	0	1.01	0.88	0.42	0	0	0	1.18	1.93	0.46	0.34	0.11	0	0.7	0.2	0.09	1.2	0.19	1.01	0.06	0	2.12	0	0.93	0.42	0	0	0.31	0	2.06	0	0	0	1.32
Cluster-14949.192349	829.74	690.9	523.66	214.4	164.63	150.91	79.02	15.09	204.77	134.01	242.07	367.09	179.56	37.87	540.3	178.4	17.11	6.59	402.58	246.16	285.3	64.37	309.52	351.99	236.49	268.74	232.7	206.21	670.17	393.74	397.36	249.5	316.25	69	134.59	210.82
Cluster-14949.188500	6.57	9.05	16.6	27.32	30.87	36.08	26.86	32.57	22.93	40.43	38.75	27.22	25.87	30.88	21.96	24.94	31.99	52.59	16.49	29.31	29.12	32.36	30.34	23.54	6.91	41.88	24.83	51.41	30.26	34.12	39.4	21.33	23.38	31.6	48.63	19.16
Cluster-14949.192612	0.76	0.76	0.53	0.67	0.23	0.39	0.36	0.29	0.27	0.31	0.04	0.08	0.33	0.99	0.59	0.32	0.33	0.18	0.54	0.26	0.17	0.5	0.32	0.96	0.65	0.15	0.29	0.16	0.5	0.47	0.09	0.25	0.31	0.52	0.18	0.41
Cluster-14949.192611	3281.17	3715.55	2693.74	2013.13	1155.93	913.74	847.4	147.27	1040.51	782.31	1018.1	2163.86	1576.07	594.44	3011.96	1245.16	192.14	85.63	2797.78	1785.95	2083.53	1047.61	2163.69	1990.62	2402	1846.75	1623.3	1113.12	2899.47	1912.84	2491.46	2514.5	2206.32	911.73	984.48	2034.43
Cluster-14949.293429	0	0	0	0.15	0.36	0.46	0.03	0.08	0.41	0.52	0.98	0.17	0.6	0.51	0	0.98	0.37	0.42	0.07	0	0.55	0.51	0.09	0.59	0.19	0.62	0.25	0.84	0.41	0.01	0.58	0.33	0.63	0.27	0.22	0.23
Cluster-14949.105445	1.24	1.63	3.05	6.93	3.24	5.03	3.31	7.62	3.98	10.07	6.77	5.87	4.92	11.06	5.11	6.1	4.88	12	2.24	3.28	9.5	2.57	5.49	2.18	1.62	6.47	2.86	1.27	4.28	4.28	3.3	2.54	2.65	1.48	5.3	1.9
Cluster-14949.106237	0.21	0.35	0.49	0	0.11	0	0	0	0	0	0	0	0	0	0.29	0	0	0	0.6	0	0	0	0	0	0	0	0	0	0	0	0	0	0	0	0	0
Cluster-14949.226332	1.27	1.54	0.84	0.44	0.46	0.3	0.5	0.13	0	0.28	0.22	0.33	0.6	0.04	0.47	0.11	0.12	0.07	1	0.54	0.49	0.67	0.88	0.41	0.64	0.44	0.17	0.29	0.97	0.64	0.86	0.68	0.87	0	0.08	0.51
Cluster-14949.247577	0	0.34	1.48	0.45	5.99	1.41	0.68	2.8	1.83	4.73	10.38	4.82	3.46	2.81	1.4	1.57	1.71	3.5	0.71	1.11	1.12	2.48	1.2	1.22	0	1.54	0.37	5.49	1.33	0.82	2.66	3.76	1.16	1.54	2.4	1.26
Cluster-14949.99556	0	0	0	0.36	0.26	0.05	0.09	0.02	0.08	0.1	0.26	0.23	0.04	0.06	0	0	0	0.04	0.09	0	0.05	0.08	0.2	0.14	0.12	0.06	0.06	0.15	0.13	0.04	0.06	0	0	0.03	0.05	0.04
Cluster-14949.226685	0.69	1.21	3.46	2.48	19.83	1.92	1.52	1.03	0	0	12.63	3.65	1.07	3.8	2.05	4.17	3.71	5.17	4.1	1.66	5.24	0	2.2	2.66	0.64	7.86	0.5	15.76	0	1.43	6.21	5.03	1.37	3.3	0.85	1.9
Cluster-14949.165545	0.63	0.76	0.25	0.27	0.96	0.19	0.29	0	0.48	0	0	0	0	0.53	0	0	0	0	0.31	0	0	0	0.85	0.26	1.16	0.42	0.77	0.39	0	0	0.25	0	0.38	0.24	0	0
Cluster-14949.73112	0	0	0.21	0	0	0	0	0	0	0.06	0.2	0.11	0.09	0	0	0.04	0.13	0.21	0.36	0.07	0.18	0.6	0.13	0.26	0.23	0.11	0.15	0.4	0.11	0.31	0.35	0.33	0.07	0.23	0.17	0.12
Cluster-14949.185508	2.05	2.06	4.11	8.6	7.47	7.99	8.78	13.08	8.01	15.29	12.55	7.43	6.54	11.57	6.64	12.55	10.76	13.32	0.73	1.2	0.67	1.09	1.55	0.56	0.66	0.94	0.86	1.13	1.65	1.72	0.99	1.41	1.3	0.94	1.47	1.42
Cluster-14949.155372	0.99	1.28	2.21	7.22	11.38	5.6	12.29	13.93	8.35	12.51	8.64	6.29	5.8	12.64	7.51	6.85	9.35	14.4	1.16	4.4	5.63	7.37	7.4	6.5	2.42	17.75	5.14	8.29	4.46	3.18	4.51	9.51	3.89	4.18	7.99	2.98
Cluster-14949.194235	0.32	0.43	0.18	0	0	0	0	0	0	0	0	0	0	0	0	0	0.06	0	0	0	0	0	0	0	0	0	0.22	0	0.56	0.28	0	0	0.6	0	0	0
Cluster-14949.116643	1.8	1.94	0	0	0	0	1.45	0.84	0	0	0	2.52	0.82	2.81	1.47	1.77	2.76	0	0	1.29	0	0	0	0	2.66	1.46	1.77	0.25	0	0	0	0	0.96	0.43	0	1.91
Cluster-14949.199766	89	64	75.67	25.78	27.7	1.47	2.21	0	1.07	0.39	37.88	19.12	0.27	0.74	21.57	1.08	0.56	0.41	52.23	17.7	25.36	0.14	18.66	23.59	22.26	28.19	2.86	31.41	64.47	16.07	4.55	0.71	4.99	0.91	12.57	3.57
Cluster-14949.56787	0.8	0.37	0.95	4.5	4.46	4.63	4.63	6.71	3.07	4.51	4.44	3.48	3.51	3.17	2.08	3.7	2.84	7.95	2.01	2.73	1.77	4.04	3.98	3.24	3	4.21	3.12	4.89	1.65	3.28	5.83	3.03	2.76	5.15	6.2	2.33
Cluster-14949.283353	0	0	0	0.49	0	0	0	0	0	0.67	0.5	0.42	0	0	0	0	0	0	0.29	0.07	0.36	0	0.83	0.36	0.71	0	0.6	0	0	0	0	0	0.52	0	0.36	0.36
Cluster-14949.204518	0.94	0	0.62	0.26	0.16	0.51	0.05	0.51	0	0	0.14	1.37	0.78	1.01	0.21	1.45	1.28	1.72	0	1.42	1.03	1.22	0	0.42	0.17	0.7	0.37	0.12	0.63	0.75	0.8	0.2	0.35	0.2	0	0.93
Cluster-14949.181731	7.24	4.61	3.88	1.47	2.67	1.27	2.09	0.64	0.94	1.08	0.88	2.63	2.16	0.4	3.32	1.87	1.21	0.59	2.48	3.27	5.71	2.1	3.14	3.39	3.75	2.81	4.89	2	1.78	2.25	3.41	2.31	2.19	1.23	1.84	3
Cluster-14949.278560	0.76	0.39	0.95	0.07	0	0	0.61	0.25	0.73	0	0	0	0.48	0.51	0.46	0.62	0	0.65	0.66	1.01	0.65	0.23	0.65	0.81	0.14	0	0	0.14	0.46	0.23	0.28	0.15	0.53	0	0	0.08
Cluster-14949.113127	9.21	5.5	19.29	39.41	44.62	36.67	34.71	61.69	69.97	35.22	41.4	43.14	42.13	62.31	29.55	57.17	60.21	64.27	24.65	23.76	43.24	48.33	27.4	62.28	26.53	44.39	24.81	27.74	22.3	34.81	22.42	52.47	47.6	49.53	44.77	31.67
Cluster-14949.56786	0.34	0.56	2.41	17.27	7.09	11.05	11.09	19.74	10.48	5.14	5.75	3.6	4.89	9.26	4.51	8.16	8.14	21.16	1.89	3.27	5.87	7.65	8.05	10.18	4.26	9.32	5.41	7.74	3.31	3.02	10	4.22	4.13	9.94	17.85	3.92
Cluster-14949.215310	0.39	0.21	0.37	0.58	0	0	0	0.08	0	0	0.11	0	0.14	1.1	0	0.1	0	0	0.08	0	0.25	0	0	0	0.1	0	0.06	0.44	0	0.27	0	0	0.04	0.22	0	0.13
Cluster-14949.49476	3.36	1.31	0.06	0.27	0.1	0.08	0.79	0	1.53	1.58	0.24	0.16	2.33	1.28	2.74	0.63	0	0	2.31	0.14	1.19	0.33	0.45	0.05	5.13	0.49	0.05	0.21	0.69	0.14	0.06	0.65	1.28	0.05	0	0
Cluster-14949.80700	0.37	0.84	0.8	2.16	1.68	2.09	5.24	3.51	2.62	4.03	3.63	2.23	2.64	3.43	3.6	1.66	2.88	2.84	0.47	0.73	1.26	0.68	2	1.32	0.72	3.88	0.71	0.91	1	0.74	0.71	1.07	0.74	0.75	1.72	0.47
Cluster-14949.202139	0.07	0	0.37	0.35	0.75	0.12	0.68	0.55	0.09	0.19	0.11	0	0	0	0	0.07	0.59	0.16	0	0.26	0	0.24	0	0.43	0	0.16	0.19	0	0.38	0.62	0.31	0	0.46	0.32	0.17	0.1
Cluster-14949.191955	990	1105.14	796.53	527.44	157.74	290.99	193.38	132.88	336.09	216.55	224.99	510.57	223.48	136.36	477.29	230.77	126.71	77.09	305.06	453.6	506.17	187.85	460.76	600.83	423.18	253.58	296.73	103.94	880.87	509.74	366.52	295.48	327.62	200.26	299.28	361.62
Cluster-14949.192178	439.71	397.86	302.21	287.15	92.84	145.91	144.71	71.44	177.85	122.91	86.2	219.1	212.52	94.35	338.84	222.29	81.6	51.36	217.33	260.25	258.64	181.82	303.79	277.85	362.3	139.48	238.79	63.23	331.71	213.18	227.07	225.17	238.19	151.5	175.24	319.41
Cluster-14949.186904	0	0.19	0	0	0	0	0	0	0	0	0	0.13	0.22	0.19	0.24	0	0.2	0	0.4	0.82	0	0	0.26	0.17	0.38	0	0	0	0	0	0.24	0	0	0	0.35	0
Cluster-14949.227417	0	0	0	0.39	0	0	0.51	0.91	0.42	0	0	0	0	0.89	0.42	0	0	0	0.19	0.14	1.08	0	0	0	0	0	0.49	0.12	0.1	0.5	0.29	0	0.09	0	0	1.11
Cluster-14949.58757	1.5	0.81	1.18	1.08	0.43	0.52	0.59	0.93	1.19	0.47	0	0	0.98	2.14	1.19	0.82	0.88	0.77	0.68	1.2	1.63	1.23	0.64	1.56	1.26	0	2.34	0.27	2.23	0.94	0.58	0.5	0.94	1.01	0.97	1.41
Cluster-14949.201126	0.53	1.03	0.96	0.54	0	0.54	0.47	0.2	0.36	0.11	0	0.37	0.29	0.39	0.63	0.26	0.2	0.45	0.52	0.46	0.36	0.81	0.55	0.91	0.57	0.07	0.56	0	0	0.65	0.36	0.14	0.5	0.33	0.28	0.46
Cluster-14949.248064	0	0	0	0	0.34	0.26	0	0	0	0	0.43	0	0.11	0	0.52	0.34	0.53	0.11	0	0.74	0.77	0.16	0.03	0	0	0	0.04	0.04	0.32	0.04	0.05	0	0	0.37	0	0
Cluster-14949.199657	0.5	0.5	0.91	1.98	1.91	2.42	1.82	2.83	1.86	4.61	3.39	2.26	3.75	2.7	1.21	3.39	3.19	3.18	0.76	1.46	1.18	4.06	1.59	1.82	1.21	2.72	1.41	1.65	1.03	2.45	2.81	3.02	1.76	1.67	2.5	1.45
Cluster-14949.92937	0	0	0	0	0	0.1	0	0.28	0	0.16	0.26	0.39	0	0	0.04	0	0	0.28	0	0	0	0	0.17	0	0	0	0	0	0	0.17	0	0	0	0.59	0	0.33
Cluster-14949.137179	3.05	3.59	0.98	0	2.13	0.29	0	0	0	0	0.34	0	0	0	0.73	0	0.16	0.07	1.25	0.33	0	0	0	0	0	0.41	0	7.98	0	0	0.27	0.46	0.19	0.75	0.48	0.38
Cluster-14949.217198	5.62	7.04	6.08	10.16	2.22	10.58	1.99	2.14	2.17	2.75	1.05	3.17	1.95	3.19	2.45	1.52	0.9	3.38	4.08	2.13	30.32	1.65	2.3	2.98	4.03	1.43	2.08	2.09	1.94	1.3	3.18	1.64	1.95	0.7	11.25	1.96
Cluster-14949.192403	484.83	587.33	262.93	139.9	41.09	40.33	32.92	8.89	86.99	51.84	52.05	159.5	81.95	28.85	245.19	56.46	13.67	3.78	124.27	135.44	187.82	38.64	229.06	261.91	187.61	69.8	104.68	22.27	400.21	209.23	183.19	140.3	144.83	24.98	82	99.73
Cluster-14949.126534	0.13	0.18	0.14	0.08	0	0	0.46	0	0	0	0	0	0	0.3	0.43	0.08	0	0	0.98	0	0.34	0.2	0.08	0.13	0	0	0.46	0.43	0	0	0	0	0.16	0	0	0
Cluster-14949.267524	0.11	0.14	0	1.25	1.36	1.11	1.08	0.8	1.17	1.14	2.86	0.99	0.15	0.63	0.2	1.66	0.04	0.66	0.44	0.52	0.66	0.65	0.6	0.5	0.99	1.45	0.45	2.32	0.52	0.38	0.76	0.7	0.53	0.7	0.2	0.16
Cluster-14949.83316	1.55	0	0.61	2.84	3.23	1.86	2.1	2	2.88	4.46	5.35	4.27	0	0.93	0.75	2.89	0	3	2.78	2.74	4.02	5.22	1.07	0	2.25	3.14	0	3.59	3.16	7.18	0	2.79	1.72	5.64	4.03	2.04
Cluster-14949.264400	0.67	0	0.38	0	0	0.48	0	0	0	0.66	0	0.35	0	0.78	0.78	0.21	0.72	0.38	0	0	0.4	0.33	0	0.48	0.81	0	0	0	0.53	0.28	0	0.54	0.7	0	0	0
Cluster-14949.302686	1.49	2.93	5.41	5.56	2.73	7.72	4.28	7.33	9.41	22.68	12.01	15.41	4.74	5.36	5.35	8.22	6.3	14.58	2.28	8.75	6.14	4.84	4.1	3.52	1.42	4.39	4.36	3.48	6.51	10.32	6.84	2.92	4.95	4.3	7.32	4.3
Cluster-14949.210541	96.26	75	219.67	629.73	657.46	427.14	490.77	1091.83	657	834.57	634.59	435.08	477.94	729.32	321.65	877.45	507.76	1106.64	43.2	57.14	62.79	88.76	32.83	86.6	35.08	52.35	22.17	33.49	50.47	50.07	90.94	56.66	95.12	43.32	97.07	35.41
Cluster-14949.161142	0.47	0	0	0.66	1.16	2.54	4.95	1.69	1.22	2.73	4.12	1.14	2.53	2.14	1.78	2.24	4.67	1.79	2.22	2.01	1.55	3.81	3.01	3.41	2.28	3.21	2.82	4.25	1.27	2.25	3.39	4.39	3	2.45	0.83	2.4
Cluster-14949.193726	128.23	155.53	91.36	95.88	44.4	29.1	15.77	23.14	61.38	33.77	24.87	43.78	23.69	28.04	37.1	16.46	23.94	15.59	26.03	17.75	38.59	47.34	53.7	40.25	73.41	86.54	33.43	17.83	17.44	48.78	29.12	13.3	47.24	14.31	31.94	29.28
Cluster-14949.148912	0	0	0.31	0.94	0.89	1.21	1.02	1.51	0	0.81	0.99	0.49	1.22	0.52	0.26	1.23	1.3	1.87	0.62	0.78	0.57	1.61	0.45	1.04	0.38	1.38	0.67	1	0	0.87	1.56	0.45	0.76	1.01	0.51	1.14
Cluster-14949.65393	0.66	0.81	1.42	5.99	8.36	7.05	5.85	10.97	5.86	6.48	5.42	2.66	9.06	9.75	3.01	6.08	6.61	9.28	4.94	5.38	3.8	8.66	6.27	7.32	4.03	5.3	4.87	3.67	1.45	2.84	6.28	5.74	5.36	7.03	7.22	3.11
Cluster-14949.162399	21.97	31.52	22.29	11.55	2.61	16.55	7.96	6.56	12.61	16.34	4.17	8.54	10.28	10.09	15.21	8.58	10.68	8.05	14.68	11.8	11.5	10.49	10.2	13.91	12.1	4.36	14.19	4.62	12.84	11.65	7.02	8.19	8.09	9.62	11.19	15.64
Cluster-14949.100047	0	0	0	0	0	0	0.98	2.28	0.92	5.4	4.9	1.55	0.14	0.25	1.15	0.8	0.49	1.12	2.12	1.83	1.41	0	0	0	0.93	1.26	0	5.77	1.19	0.46	2.19	0.69	0	0	0.5	0
Cluster-14949.267347	0.08	0	0	0.63	0.5	0	0	0	0	1	0	0	0	0	1.31	0.58	0.63	0.85	0	0.48	0	0	0	0.37	0	0	0	0	0	0	0	0	0.45	0	1.24	0
Cluster-14949.241259	4.84	3.16	3.27	1.19	1.76	0.76	0.65	0.41	0.72	1	0.44	2.01	2.56	0.56	2.5	1.87	0.41	0.53	0.72	1.82	2.92	1.55	1.92	2.57	0.83	1.18	2.12	1.08	1.99	0.91	2.84	2.21	1.19	0.45	1.47	1.71
Cluster-14949.66937	0.07	0.08	0.16	0.63	3.52	0.75	1.75	1.26	3.26	3.9	3.13	1.62	6.32	11.87	2.29	1.09	0.7	1.55	1.17	0.16	2.53	4.02	0.59	0.5	1.52	7.79	0.92	0.51	0.28	1.2	1.98	2.76	1.46	1.44	4.96	0.64
Cluster-14949.151639	1.02	0.86	0.65	0	0	0.52	1.65	1.49	1.43	0	0	0	1.13	0.21	0.58	0.17	0.82	0.87	0.28	0.01	0	1.92	0	0.76	0.69	0	0.26	0	0.86	1.15	0	0	0.24	0.32	0.55	1.48
Cluster-14949.191106	1464.11	1259.29	896.71	302.53	198.36	205.39	102.85	19.3	325.3	211.57	312.25	566.87	288.99	50.43	895.28	212.83	18.48	10.63	645.85	339.14	442.95	78.77	479.3	667.97	285.78	366.78	284.72	153.31	958.18	568	621.63	410.68	406.77	99.57	215.15	259.45
Cluster-14949.225002	14.67	23.44	15.3	8.56	9.13	11.86	1.02	0.2	6.15	7.21	5.29	4.22	6.36	6.97	9.87	0.54	0.49	2.68	17.01	2.32	4.42	0.81	1.43	1.73	1.18	1.69	2.87	21.58	4.88	2.77	0.97	1.04	2.24	2.08	0.67	7.76
Cluster-14949.271041	0.19	0	0	0	0	0	0.06	0	0	0.4	0	0	0.12	0.45	0.38	0.11	0	0.59	0	0	0.39	0	0.3	0.23	0	0	0	0	0.1	0	0.18	0	0	0	0	0
Cluster-14949.235252	0	0	0	1.02	0.25	1.16	1.17	1.21	2.32	0.32	0.97	0.73	0.28	1.52	0.61	0	0	0	0	0	0.6	0	0.38	1.06	0.39	0	0	0.34	0	0	0	0.51	0.33	0.85	0.51	0
Cluster-14949.141226	0.89	0.63	0.91	2.22	0.77	0.9	0	0	0	0.47	2.06	1.03	0.38	0.81	0.18	1.78	1.38	0.17	0.9	1.23	0	1.6	0.27	1.06	0	1.82	0.85	1.84	0	0.67	0.6	0.08	0.06	0	0.92	1.47
Cluster-14949.183424	0	0	0	0.4	1.15	0	0.49	0	0.57	0.47	0.66	0.28	0.34	0.14	0	0	0	0	0.11	0.16	0.37	0	0.58	0	0	0.2	0	0.44	0	0.6	0.76	0	0	0.71	0	0
Cluster-14949.219343	0.24	0.18	0.3	0	0	0	0	0	0	0	0	0	0	0	0	0	0	0	0	0.1	0.28	0.51	0	0.12	0	0	0	0	0	0	0	0	0	0	0	0
Cluster-14949.179823	1.39	1.6	1.32	1.41	0.1	2.49	1.35	1.31	1.3	0.26	0.08	0.35	0.32	1.11	1.13	1.73	0.8	0.52	0.42	0.54	0.74	0.31	0.91	0.54	1.62	0.05	1.56	0.06	1.11	1.05	0.05	0.74	0.23	1.01	1.26	0.86
Cluster-14949.247166	1.07	0.8	0.61	0.11	0.3	0.21	0	0.09	0	0.11	0.39	0	0	0	0.49	0.09	0	0	0.54	0.67	0.28	0	0	0.35	0.56	0.04	0.18	0	0.65	0.19	0.44	0.3	0.44	0.39	0	0
Cluster-14949.102531	0.46	0.27	0.44	0.81	0.77	0.67	0.83	0.95	0.7	0	0	0	0.63	0.41	0.93	0.34	1.24	1.24	0.57	0.95	0.04	1.1	0.52	0.31	0.82	1.44	0.98	0.52	0.51	0	0.45	0.58	0.52	1.1	0.56	0.8
Cluster-14949.128530	2.45	3.35	1.69	1.44	0.89	0	0	0.38	0.04	0.21	0.93	1.14	0.24	1.16	0.75	0.3	0	0.1	1.68	0.19	0.03	0.5	0.61	1	1.54	0.34	0.64	0.78	0.78	1.19	0.21	0.64	0.54	0.29	0.37	0.6
Cluster-14949.227516	1.66	1.61	1.54	0.2	0.75	0.55	0.99	0.52	0.3	0.09	0.52	0.39	0.84	0.08	1.11	0.96	0.25	0.31	1.02	1.59	1.4	0.42	2.37	2.71	0.7	0.81	1.06	0	1.95	2.09	1.27	0.78	1.44	0	0.81	2.01
Cluster-14949.252814	0.16	0.17	0.4	0.36	0.07	0.23	0.21	0	0	0	0.04	0	0.09	0	0	0.11	0.08	0	1.31	0.84	0.68	0.51	0.84	0.73	0.41	0.58	0.63	1.33	0.41	1.19	0.75	0.66	0.49	0.91	0.38	0.77
Cluster-14949.158434	0.62	0.14	0.43	0	0	0.55	0.35	0.18	0.37	0	0	0	0.21	0.83	0.59	0.5	0.58	0.14	0.38	0.03	0.32	0	0.44	0.16	0.57	0	0.43	0.8	0.06	0.28	0.27	0	0.74	0	0	0.66
Cluster-14949.179951	0.57	0	0.79	0.69	7.81	2.72	0.9	0.29	0.58	2.73	2.62	2.71	1.58	2.95	1.29	1.37	0.44	1.45	1.06	0.38	0.99	1.97	1.71	1.77	1.22	2.59	1.19	5.36	0	0.38	1.94	0.88	0	2.06	1.22	1.25
Cluster-14949.135112	0	0	2.03	0	2.58	0	0	0	0	0	0	0	0	2.93	1.68	1.73	2.08	3.48	1.22	2.88	0	1	0	0	0	4.84	0	4.39	0	2.91	0	1.15	1.93	3.04	3.47	0
Cluster-14949.291264	106.39	45.28	264.09	586.26	510.78	311.83	206.15	491.11	284.44	1127.22	624.17	822.68	328.25	332.37	192.62	571.03	364.48	404.67	160.24	195.97	160.44	158.54	279.07	97.85	59.27	242.53	95.81	340.95	190.81	436.55	287.62	329.99	218.39	134.02	284.81	122.3
Cluster-14949.57187	0.05	0.34	0.64	1.57	0.95	1.92	0.32	0.61	0.59	5.07	6.22	2.19	1.03	2.18	1.42	2.31	0.1	6.61	0	0	0	0	0	0	0	0	0	0	0	0	0	0	0	0	0	0
Cluster-14949.185731	4.61	7.97	3.54	2.4	0.4	1.82	2.16	0.49	0.56	0.92	0.33	0.65	0.41	0.51	3.6	0.38	0.44	0.19	1.63	2.01	2.19	1.11	2.42	1.44	3.43	0.11	3.12	0.71	0.72	1.61	0.23	0.66	0.48	1.73	1.82	2.6
Cluster-14949.242954	0.54	0.76	0.41	0.81	0	0.34	0	0.01	0.49	0.17	0.03	0	0.37	1.37	0.4	0.06	0.02	0.12	1.09	0.11	0.27	0.13	0.35	0.91	0.78	0.41	0.18	0.44	0.16	0.35	0.03	0.79	0.03	0.25	0.26	0.03
Cluster-14949.234022	0.2	1.02	0	0.24	2.3	1.58	0.36	0.5	2.24	1.95	2.62	1.61	1.66	1.74	0.93	0.82	2.54	2.43	1.93	1.81	0.31	1.31	2.8	2.1	1.39	3.25	1.07	4.2	1.22	1.85	2.41	1.98	1.12	1.42	2.01	0.54
Cluster-14949.300791	0.26	0.14	0.58	1.66	0.77	1.78	0.27	2.43	0.91	2.26	1.78	2.31	1.05	0.63	1.16	0.46	1.08	3.94	0.63	0.47	1.44	0.26	0.95	0.28	0.32	2.89	1.1	1.54	0.92	1.64	0.93	0.41	0.42	0.48	1.13	0.36
Cluster-14949.197871	0.85	1.54	0.77	0.91	0.39	1.57	1.01	0.05	1.42	0.21	0	0.19	0.47	0.66	5.28	0.71	0.61	0.96	4.05	1.16	1.82	0.74	1.91	1.22	3.51	2.06	1.99	1.05	2.98	2.66	1.73	2.72	2.43	1.71	2.01	2.45
Cluster-14949.127221	0.15	0	0.49	0.26	1.49	0.14	0	0	0	0	0.75	0.82	0.35	0.32	0.5	0.58	0.3	0.64	0.39	0.01	0.69	0.72	0.51	0	0	0.62	0.57	0.53	0	0	0.79	0	0.38	0.77	0.1	0
Cluster-14949.258212	0.67	0	0.22	0.41	1.62	0.65	0	0.23	0.42	0.89	0.84	0.69	0.39	0.12	0.74	1.2	1.65	1.71	1.46	0.24	0	2.05	0.3	0.47	1.03	3.44	0.9	3.55	0.94	0.67	1.24	0.26	0.73	2.28	0.25	0.71
Cluster-14949.85542	2.34	1.62	10.61	25.7	25.46	24.13	8.95	25.71	31.23	26.05	17.49	19.09	39.72	19.11	4.1	19.6	22.23	30.65	9.5	22.93	40.26	17.84	21.21	16.19	6.32	22.28	20.9	66.15	15.06	11.35	47.54	21.14	13.91	36.31	29.37	9.77
Cluster-14949.189249	0	0	0.05	0.78	2.14	1.34	1.07	0	1	0.74	0.66	0.71	1.38	0.27	0.23	0	0.59	1.72	0.53	0.18	0.46	0.66	0	0	0.48	0.7	1.07	0.97	0	0	1.83	0.9	0.08	1.59	0	0.17
Cluster-14949.184715	84.4	108.42	96.03	35.65	19.78	27.51	16.1	7.64	50.73	40.27	33.41	38.15	86.97	30.85	100.93	50.42	17.46	13.16	41.58	48.14	61.33	50.77	50.21	122.16	48.33	55.04	29.15	18.12	206.09	136.08	70.11	64.14	126.14	38.87	65.56	68.66
Cluster-14949.142847	0	0	0	0.2	0.66	0.25	0.15	0.34	0.05	0.33	0.07	0.29	0.25	0.43	0.13	0.13	0.06	0.12	0.15	0.21	0.21	0.07	0.21	0.45	0.5	0.38	0	0.15	0	0	0	0.3	0.19	0.34	0.05	0.17
Cluster-14949.226736	1.93	1.29	1.08	0	0	0	0	0	0.45	0	0	0	0.16	0.13	0.05	0	0	0	0.21	0	0	0.25	0.21	0	0.5	0	0	0	0.25	0	0	0	0.17	0.15	0	0.46
Cluster-14949.193896	0.17	1.68	0.53	1.13	0.49	0.59	0	0	0.14	1.76	0.81	0	1.09	1.35	0.61	1.11	0.59	1.07	0.48	0.26	0.43	1.65	0.87	0.58	0	1.26	0.77	0.5	0	0	0.91	0.89	0.73	1.12	0	0.79
Cluster-14949.193893	209.89	210.32	157.87	84.73	106.33	32.03	30.41	5.5	40.36	29.12	63.43	140.91	60.93	17.76	160.99	35.24	10.79	6.49	180.84	82.72	121.41	28.6	99.34	96.35	89.24	152.08	77.11	124.53	135.48	101.74	177.51	129.63	93.02	32.33	59.59	75.22
Cluster-14949.96108	1.65	0.47	2.22	1.41	2.5	1.1	0	0	1.24	0	0	0	0	0.63	1.65	0	0	0	0	0	0	0	0.49	0.49	0	0	0	1.62	0	0	0	1.22	0	0	0.45	0
Cluster-14949.288580	0.66	0	0.64	0	0.2	0.58	1.17	0.69	0.99	0	0.68	0	0	0	0	0	0	0	0	0	0	0	0.85	0	0	0	0.23	0.42	1.01	0	0	0.32	0	0	1.55	0.94
Cluster-14949.191135	13.93	11.76	9.17	5.62	2.24	3.59	2.27	0.63	3.41	2.82	1.76	4.57	3.88	1.75	7.54	3.78	1.97	2.51	68.16	55.34	74.19	30.09	55.33	64.79	63.74	42.39	64.29	36.6	60.91	55.13	69.78	58.06	40.82	29.46	33.15	69.24
Cluster-14949.187617	39.76	35.72	33.28	23.14	0	14.64	18.48	13.52	18.69	16.07	0	25.1	9.26	11.62	32.54	12.2	12.67	10.92	23.84	22.51	21.74	10.54	21.12	21.58	24.3	1.75	21.23	0	45.08	33.41	13.66	15.47	22.17	18.03	31.47	22.2
Cluster-14949.150307	0	0	0.62	0	0	1.39	0	0	0.32	0.68	0.76	0	0	0	0.41	0.94	1.11	1.01	0	0	0	1.26	0.53	1.16	0.93	1.48	0.68	0	0	0	0	1.03	0.82	1.06	0	0
Cluster-14949.163485	5.29	8.46	5.12	3.19	2.46	1.09	0.76	0.18	1.03	0.54	0.93	2.59	0.6	2.37	2.39	0.75	0.93	0.18	10.68	5.64	5.25	1.53	4.33	5.98	3.14	3.07	2.01	8.24	2.82	3.04	3.02	1.84	2.45	3.17	2.81	2.58
Cluster-14949.166509	0.24	0	0.34	0.22	0.66	0.67	0	0.21	0.55	0.45	0.67	0.36	0	0	0	0.17	0	0.42	0	0.22	0.32	0	0	0.3	0.34	0.59	0	0.29	0	0.16	0.21	0.5	0	0	0	0
Cluster-14949.273866	0.73	0.78	0.11	0.6	0.76	0.61	0.28	0.47	0.82	0.31	0.5	0	0.16	0	0	0.34	1.2	0.89	0.14	0.24	0.47	0	0.37	0.23	0.63	0.29	0.5	0.41	0	0.43	0	0.51	0.26	0.78	0.23	0.5
Cluster-14949.115017	0	0	0	0	2.79	6.81	3.38	0	0	5.3	2.34	2.44	0	3.07	2.47	4.98	2.83	2.5	0	0	5.42	0	0	0	1.97	0	0	0	2.7	2.76	6.51	0	0	2.4	0	5.33
Cluster-14949.189560	41.56	38.34	23.71	13.05	6.16	8.22	9.73	1.87	7.25	6.95	7.42	16.55	8.5	3.51	19.79	7.88	3.5	0.93	16.93	14.11	17.97	8.56	14.48	18.39	22.2	9.65	9.61	2.94	25.4	16.68	8.62	12.63	12.13	6.2	6.39	14.65
Cluster-14949.102635	0.08	0.16	0.15	0.24	0.4	0.48	0.6	0.15	0	0.06	0.09	0	0	0	0	0.18	0.35	0	0.18	0	0	0.12	0	0	0.2	0	0.09	0.11	0	0.34	0.33	0.38	0	0.14	0.1	0.18
Cluster-14949.82633	0	0.02	0.08	0.49	0.14	0.46	0	0.1	0.1	0	0	0	0	0	0	0.26	0.07	0.57	0.1	0	0.19	0.48	0	0.05	0	0	0	0.13	0	0	0.17	0	0	0.48	0.27	0
Cluster-14949.216895	0.56	0.26	0.53	1.05	0.41	0.9	0.34	0.53	0	0.38	0	0.07	0	0	0	0	0.38	0.38	0	0	0.52	0.58	0.76	0.11	0	0	0.51	0.64	0.36	0	0	0	0.48	0.42	0.62	0
Cluster-14949.292354	0.02	0.05	0.13	0.77	1.75	1.34	1.51	0.6	0.4	0.93	1.04	0.77	0.66	0.71	0.72	1.18	0.87	0.9	0.72	0.9	0.87	1.55	1.11	0.48	0.89	2.01	0.79	2.55	1.3	1.7	1.54	0.8	1.34	1.71	1.11	1.05
Cluster-14949.292353	0.75	0.43	0.6	3.23	4.08	4.86	3.02	1.96	1.82	4.1	7.91	3.55	1.59	3.38	3.86	4.71	1.72	4.4	1.93	2.61	1.57	4.64	3.45	2.31	3.47	6.17	2.08	9.18	3.73	5.4	7.04	3.37	3.68	2.86	6.05	4.17
Cluster-14949.261234	0	0.17	0	0.38	1.55	0.44	0.13	0.32	0.17	0.76	1.48	1.79	0.29	0.45	0.89	0	0.22	0.49	2.01	0.7	0.56	0.08	0.11	0.31	0.85	0.47	0.35	1.97	0	0.69	1.11	0.5	0.53	0	0.25	0
Cluster-14949.158338	0	0	0	0	0.6	0	0	0	0.45	0.84	0.74	0.51	0.62	0.44	0	0.49	0.44	0	0	0.17	0	0.3	0.97	0.5	0	0.51	0.9	0.44	0	0	0.22	0	0	0	0.24	0.53
Cluster-14949.217715	0.32	0.24	0.31	0	0.06	0	0.33	0.15	0.1	0	0	0.04	0.19	0.59	0	0	0.31	0.62	0.34	0.15	0.33	0.05	0	0	0.54	0.26	0	0	0.32	0.73	0	0.03	0.25	0.39	0	0.36
Cluster-14949.297219	0	0	0	0.23	0.34	0.22	0.58	0.43	0.48	0.47	0.34	0.33	0.94	0.73	0	0.25	0	0.02	0.13	0.31	0	0.27	0	0	0.45	0.14	0.33	0.2	0.31	0.16	0.57	0	0.25	0.34	0.23	0
Cluster-14949.119581	2.6	1.86	1.53	0.8	0.73	0.45	0.24	0.09	0.12	0.2	0.28	1.02	0.34	0.09	1.91	0.17	0.18	0.11	1.6	0.37	0.39	0.11	0.21	0.19	0.42	0.37	0.17	0.23	0.67	0.37	0.18	0.2	0.43	0.1	0.12	0.04
Cluster-14949.116802	0.75	0	0.55	0	1.33	1.84	2.17	2.47	1.43	0	0	0	1.28	2.39	0.92	0	0	0	0.67	1.3	0.43	3.54	0	0	1.19	1.44	1.2	1.46	1.3	1.27	1.83	0	0.97	2.84	1.23	0.94
Cluster-14949.116801	2.4	2.51	5.63	10.36	17.12	19.98	14.32	20.13	11.73	19.3	20.34	9.9	13.54	16.48	7.27	16.58	20.8	22.44	5.6	9.81	10.27	18.58	13.06	8.05	5.07	25.27	12	38.42	11.36	14.06	14.64	8.07	9.93	8.45	15.96	9.65
Cluster-14949.193169	2809.93	3173.66	1945.86	1504.88	669.54	691.95	688.85	203.17	835.4	622.17	673.83	1652.77	1221.46	501.9	2321.03	979.11	252.88	149.61	1620.44	1257.82	1418.69	874.1	1668.78	1672.88	1980.83	1247.75	1045.76	560.69	2214.59	1379.13	1656.7	1804.43	1707.32	745.28	871.08	1720.25
Cluster-14949.81775	0.65	0.38	1.25	4.28	3.24	4.24	3.64	4.94	2.9	6.99	4.51	3.99	1.93	3.54	3.11	4.05	3.16	5.43	0.88	2.56	2.7	1.68	2.36	2.32	1.24	5.75	1.75	3.44	2.81	2.45	3.32	0.85	2.04	1.92	4.73	2.04
Cluster-14949.154193	3.55	5.51	2.97	5.13	0	2.92	3.48	2.24	0.47	1.62	0.81	0	1.26	2.52	1.49	1.7	3.21	1.89	0.35	3.29	0.72	3.65	2.37	2.62	1.41	0.46	4.36	0	2.46	2.48	0.21	0.25	1.92	3.72	1.81	2.72
Cluster-14949.95388	0.21	0	0	0.42	1.22	0.28	0.58	1.01	0.83	0.57	1.17	1	0.34	1.84	0	1.13	1.58	0.89	0.25	0	1.04	0.9	0	1.56	0.57	1.17	1.21	2.45	0	0.87	1.14	1.43	0.88	1.53	0.3	0.3
Cluster-14949.189744	1.92	2.02	1.7	0.38	0.92	0.82	0.45	1.08	0.87	0.55	0.78	0	0.87	1.05	0.72	0	0.57	0.66	0	0.13	0.41	0.43	0.43	1.41	0.48	0.57	0.87	0	0	1.26	0.51	0.96	0.21	0.7	0.93	0.47
Cluster-14949.222341	1.85	0.72	1.51	0	0.36	0	0.58	0	0	0	0.31	0	0	0.9	0.57	0	0.36	0.13	1.43	0	0.59	0.53	0.55	0	1.21	0.18	0.41	1.82	0	0	0	1.32	0	0.74	0.87	0
Cluster-14949.154127	6.03	9.03	6.31	2.77	1.27	1.54	0.26	0.14	0.09	0.06	0	4.2	0	1.03	2.47	0.04	0.04	0	5.28	1.77	3.6	0.1	3.3	3.93	1.87	2.56	0.74	5.98	2.36	0.81	0.29	0.31	0.84	1.09	4.86	1.25
Cluster-14949.109615	0.29	0.3	0	0	0.35	0.17	0.67	0.18	0.5	0	0.38	0.24	0.23	0.03	0	0	0	0	0.3	0	0.6	0.25	0.41	0.47	0	0.68	0.23	0.57	0.09	0.03	0.27	0	0	0.17	0.22	0.33
Cluster-14949.199709	37.33	39.43	33.97	18.2	9.73	11.06	6.09	3.51	13.26	11.88	15.92	18.07	23.52	4.66	29.59	9.79	4.3	1.77	17.65	15.34	20.68	8.86	22.01	21.71	22.11	16.52	11.57	9.93	43.15	22.18	22.69	23.08	25.76	11.76	15.27	17.52
Cluster-14949.146887	0.13	0.83	0.95	0	0	0	1.05	0	0.54	0.49	0	0.54	0.7	0.56	0.38	0.29	0.43	0	0	0	0.42	0.59	0.24	0.73	0.47	1.08	1.21	0.29	0.06	0	0.28	0.73	0.08	0.17	0.03	0.64
Cluster-14949.156815	0	0	0	0.13	0	0.19	0	0.1	0.19	0.27	0.37	0.26	0.14	0.23	0	0	0.46	0.35	0	0	0.04	0.03	0.12	0.29	0.19	0	0.35	0.01	0.13	0.65	0.34	0.21	0.13	0	0.26	0.03
Cluster-14949.67850	0	0	0.1	0.1	0.21	0.1	0.8	0.4	0	0.49	0.48	0.2	0.1	0.29	0.01	0	0.16	0	0	0.05	0.07	0	0.34	0.29	0.08	0.72	0.03	0.28	0.06	0.02	0	0.18	0.07	0	0.03	0.08
Cluster-14949.164225	0.71	0.44	0.13	0.09	0.6	0	0.16	0.13	0.2	0	0	0	0	0.2	0	0.09	0.12	0	0.18	0.28	0.8	0.08	0.08	0.66	0.13	0.3	0	0.05	0	0.29	0	0.06	0.19	0.08	0	0
Cluster-14949.140230	1.07	0.82	0.47	0.45	0.23	0.47	0.17	0.25	0.2	0.33	0.41	0.29	0.31	0.18	0	0	0	0	0.43	0.4	0.05	0.63	0.65	1.13	0.74	0.47	0.67	0.47	0	0.14	0.56	0.52	0.11	0.8	0.3	0.65
Cluster-14949.197349	872.83	802.4	597.6	223.49	158.6	167.13	84.29	18.36	197.41	153.97	267.65	448.47	206.51	43.47	646.51	169.44	17.71	9.17	486.79	246.81	321.82	58.62	369.86	413.58	237.81	288.74	241.66	138.14	668.61	459.72	500.11	323.06	342.59	90.41	160.13	226.21
Cluster-14949.27864	0	0	0	0	0	0	0	0.21	1.01	0.53	0	0.48	1.37	0.5	0.57	0.28	1.15	0	0.05	0.29	0.52	1.94	0.62	2.1	0.48	0.13	0.77	0	0	0.45	0.8	1.41	0	0	0	0
Cluster-14949.191030	0	0.03	0	0.16	0.41	0.21	0.09	0.14	0.06	0.19	0.15	0.3	0.07	0.33	0.04	0.35	0.23	0.04	0.59	0.78	0.79	0.96	0.57	1.22	0.95	0.99	0.83	1.69	0.5	0.99	0.65	0.89	0.6	0.77	0.51	1.24
Cluster-14949.192377	1087.3	1152.77	862.35	739.36	281.73	451.22	341.54	180.57	424.68	358.85	311.63	643.8	582.2	262.41	873.8	599.35	243.17	160.35	634.52	713.54	773.04	464.21	843.04	754.8	871.03	490.06	683.69	220.31	994.81	602.39	746.44	667.75	663.2	436.55	533.19	829.98
Cluster-14949.88368	0	0.06	0	0.43	0.32	0.66	0.42	0.3	0.38	0.53	0.28	0.27	0.37	0.36	0.24	0	0	0.27	0.08	0.26	0.34	0.5	0.44	0	0.34	0.27	0	0.18	0.2	0	0.34	0.26	0	0.44	0.3	0
Cluster-14949.88367	0.28	0.2	0.3	0	0	0	0	0.31	0.16	0	0	0	0	0	0.24	0.39	0.47	0	0.2	0.05	0	0	0	0.51	0	0	0.32	0	0	0.22	0	0	0.17	0	0.2	0.48
Cluster-14949.171994	14.13	17.47	7.1	8.62	1.34	2.89	0.96	0.7	2.55	1.94	1	1.86	2.41	5.02	4.45	0.76	0.88	0.51	4.68	4.3	3.76	1.09	4.05	6.74	5.67	1.17	2.25	0.44	5.83	3.05	1.51	2.47	3.54	1.05	1.75	2.56
Cluster-14949.198210	0	0	0.98	0.53	2.31	1.37	0.04	1.65	1.33	2.33	2.69	1.65	1.77	1.07	1.06	1.94	2.4	2.65	0.77	2.55	2.93	1.87	1.58	1.55	0.4	2.2	1.71	2.87	1.09	2.69	3.83	1.86	3.11	2.03	1.35	1.8
Cluster-14949.162603	0.29	0.2	0.19	0.35	1.66	1.69	0.64	1.15	1.1	0.99	1.96	1.02	1.06	3.41	1.55	1.42	0.8	0.27	0.97	0.36	0.6	0.73	0.88	1.49	1.18	1.03	1.26	2.07	0.85	1.05	2.14	2.21	0.17	1.42	0.95	0.85
Cluster-14949.122571	2.07	2.5	2.44	4.14	0	3.1	0	1.66	6.03	0	0	0.21	2.23	2.89	0.01	9.56	0.89	8.72	0	2.31	0	5.09	3.89	3.09	4.25	0	4.68	3.22	0	0	0	7.44	3.36	0	9.53	6.13
Cluster-14949.140251	0	0	0	0	0.19	0.23	0.16	0.07	0.1	0.16	0.08	0.28	0	0.05	0	0	0.2	0.46	0	0	0	0	0.25	0	0	0.11	0.12	0.26	0	0.03	0	0	0	0.32	0.05	0.04
Cluster-14949.87620	0.14	0.59	0.53	0	0.41	0.22	0	0	0.53	0	0	0	0	0.48	0	0	0.4	0	0.56	0	0.52	0.24	0	0.78	0.47	0.66	0	0	0.67	0.95	0.65	0	0	0	0	0
Cluster-14949.166692	0	0	0	0	0	0.06	0	0	0	0.06	0.14	0.19	0.04	0	0	0	0	0	0	0	0	0	0	0	0	0	0	0.09	0	0.2	0	0	0	0	0	0
Cluster-14949.183405	1.91	2.33	4.6	2.67	0	2.32	4.05	2.86	2.31	0	0	0	0.71	2.54	5.23	2.23	3.42	2.8	0	0	0	2.59	0	0	0	0	0	0	0	0	0	1.74	0.79	0	0	0
Cluster-14949.241673	0.45	0.83	0.34	0.33	0.07	0.66	0	0	0.12	0.21	0.12	0	0	0	0	0.94	0.93	0.85	0.75	1.32	1.77	0.94	0.39	0.3	1.52	0	0.24	0.09	0.62	0.64	1.21	0.49	0.12	0.89	0.24	1.73
Cluster-14949.165619	3.37	2.29	0	1.09	0	0.71	0.69	0	0.81	0	0	0	0	0	0.35	0.87	0.07	0.54	0	0.04	0	0.33	1.43	2.27	2.62	0	0	0.39	0	1.4	0	0.81	1.4	0	0	0
Cluster-14949.229481	1.74	1.01	0.78	0.28	0	0.81	0.12	0.04	0.3	0.06	0.04	0.45	0	0.38	0.67	0.14	0.47	0	0.13	0.21	0.23	0.27	0.26	0.96	0.31	0.21	0.35	0.14	0.11	0.3	0.18	0.23	0.07	0.11	0.62	0.19
Cluster-14949.251188	0.48	0.67	0.14	0.26	0	0	0	0.56	0.63	0	0.58	0.96	1.64	1.31	1.57	0.51	0.87	0.07	0.89	1.14	0.54	0	1.16	0.54	0.56	2.2	0.3	0.86	0.54	1.42	0.57	0.13	0.99	0	0.17	0.18
Cluster-14949.15913	0	0	0	0.03	0.09	0.35	0.08	0.3	0.1	0.33	0.42	0.77	0.37	0.33	0.38	0.18	0.11	0.12	0.03	0.16	0.29	0	0.35	0.05	0	0.84	0	0.37	0.12	0.14	0.24	0.21	0.09	0	0.43	0
Cluster-14949.269954	6.11	12.71	23.53	48.44	31.58	57.63	56.69	70.74	41.95	90.51	72.04	46.04	23.06	60.67	29.11	37.35	66.66	99.11	7.86	29.41	57.12	31.43	80.05	27.58	18.36	116.7	65.62	61.9	48.99	42.03	35.94	21.14	16.33	32.32	47.15	12.12
Cluster-14949.177164	0.43	0	0.26	0.54	0.28	0.25	0	0	0	0.28	0	0	0	0.61	0.28	0.32	0.42	0.17	0	0.36	0	0	0.08	1.11	0.55	0.67	0.2	0.43	0	0.44	0.58	0.68	0.4	1	0.68	0.32
Cluster-14949.164574	0	0	0	0	0	0.22	0.9	1	1.35	0.19	0	0	0.31	0.15	0.25	0	0.1	0	0.46	0	0.15	0.04	0	0	0.02	0	0.38	0.06	0.47	0	0.38	0	0.21	0.51	0.22	0
Cluster-14949.157603	6.99	11.57	21.89	18.6	29.52	29.55	25.37	23.74	18.1	67.8	43.93	51.05	18.08	29.35	34.26	21.92	29.47	34.42	9.21	16.62	24.27	12.22	23.08	11.31	10.27	19.65	7.96	22.31	15.87	19.48	26.43	15.55	12.39	9.72	19.68	10.05
Cluster-14949.177102	0	0.39	0	0.59	0	0	0	0	0	0	0	0	0	0.88	0	1.25	1.06	2.33	0	0	1.45	0	0	0	0.36	0.23	0	0	0.79	0.54	0	0	0.04	0.33	0	0
Cluster-14949.92761	2.08	2.22	1.61	0.92	0.63	0.44	0.36	0	0.2	0.04	0.27	1.11	0.47	0.09	0.8	0.14	0.03	0.03	0.71	0.28	0.32	0.13	0.6	0.79	0.73	0.32	0.35	0.14	0.92	0.19	0.23	0.1	0.21	0.12	0	0.71
Cluster-14949.193721	0	0	0	0.14	3.45	0	1.37	0.01	0	2.94	7.3	4.57	0	0	2.05	0.59	1.12	4.05	0.46	0	0	0	0	0	0.98	3.68	0.03	5.51	2.22	1.4	0.62	1.14	0	2.94	2.91	0.98
Cluster-14949.188295	0.16	0.45	0.91	0	0	0	0	0	0.34	0	0	0	0	0	0	0	0	0	0	0	0	0	0.56	0.33	0	0	0	0.23	0	0	0	0.02	0	0	0	0.91
Cluster-14949.278621	0.58	0.07	1.17	6.26	2.04	4.75	8.2	8.45	9	4.25	3.51	3.3	6.97	6.43	1.87	3.62	7.3	13.71	2.35	6.3	4.29	6.92	6.08	8.02	1.85	2.68	1.27	3.12	3.11	4.1	3.79	5.05	3.36	3.83	8.96	2.96
Cluster-14949.184615	35.36	65.2	30.3	44.63	4.86	18.41	10.45	8.31	15.18	11.43	5.84	5.81	5.59	15.03	35.12	14.34	10.24	15.7	11.15	8.94	6.93	7.22	14.76	6.04	14.89	4.39	12.66	1.58	18.1	8.06	2.57	7.35	6.58	10.72	6.94	9.03
Cluster-14949.249797	0.3	0.19	0.27	0.07	0.03	0	0	0	0	0	0	0	0.3	0.63	0.11	0.36	0.71	0.21	0.55	0	0.12	0.12	0	0.23	0.11	0	0.47	0	0	0.07	0	0	0.21	0.75	0.33	0
Cluster-14949.243956	0.56	0	0.02	0	0.38	0	0	2.4	0	0	0.4	0.51	1.92	1.23	0.82	0.79	0.94	0.58	0.48	0	0.21	0.07	0	0	0	0.95	0	0.47	0	0.25	0.01	1.09	0.34	0.3	0.74	0
Cluster-14949.133495	0.18	0	0	0.41	0.08	0.3	0.31	0	0.28	1.2	1.26	2.24	0.36	0.4	1.04	0.4	0	0.62	0.55	0.23	0.59	0	0.27	0	0	1.76	0	0.65	0.46	0.85	0	1.22	0.37	0	0.46	0
Cluster-14949.92671	0	0	0	0.22	1.94	0	0	0.21	0.55	0.29	1.52	0.78	0	0.87	0.75	0	0	0.4	1.11	0.57	0.89	0	0.11	0	0	1.03	0.17	3.33	0.15	0.29	0.69	0.49	0.92	1.27	0.11	0.33
Cluster-14949.200963	0.16	0.11	0.33	0	0.17	0	0.24	0.19	0	0	0	0	0.18	0	0.21	0	0.5	0.25	0.15	0.56	0	0.32	0.14	0.18	0.42	0	0	0.11	0.09	0.03	0.14	0	0.08	0.19	0.03	0.2
Cluster-14949.243483	0.56	0.99	0.51	0.24	0.49	0.15	0.73	0.76	0.38	0.09	0.21	0	0.64	0.29	0.9	0	0.3	0.69	0.34	0.04	0.1	0.65	0	0.84	0.49	0	0	0.47	0.33	0.31	0	0.49	0.27	0.35	0.22	0.01
Cluster-14949.190199	0.96	0.92	0.93	0.03	0.09	0.27	0	0.09	0.27	0.02	0	0.34	0.27	0.39	0.31	0	0.01	0.15	0	0.7	0.02	0.38	0.52	0.55	1.17	0.2	0.26	0.03	0.61	0.48	0	0.46	0	0.01	0	0.25
Cluster-14949.253252	0.46	0	0	0.1	0.43	0	0.19	0	0	1.02	0	0.26	0	1.2	0	0.41	0.52	0.72	0.11	0	0.34	0.2	0.51	1.37	0.32	0	0.47	0.27	0.15	0	0	0	0.36	0.09	0	0.14
Cluster-14949.104302	0	0	0	0	0.09	0.48	0.97	0.46	0.31	0	0	0.17	0	0.43	0	0	0	0	0	0	0.7	0.85	0	0	0.47	0	0.48	0.19	0.59	0.61	0.11	0.45	0.13	0.54	0.62	0
Cluster-14949.236232	0.33	0.34	0.24	0.3	0.17	0.33	0.22	0	0	0	0.38	0.27	0	0	0	0.09	0.2	0.1	0	0.22	0.08	0	0.11	0.16	0.07	0.1	0.28	0.31	0.46	0.13	0.17	0.19	0	0.18	0.19	0
Cluster-14949.205288	0.68	1.46	0.6	0	0	0.17	0.34	0	0.17	0	0	0	0.49	0.47	0.91	0.03	0	0	0.22	0.87	0.56	0	0.28	0.49	0.68	0.44	0.11	0.12	0.19	0.22	0.71	0.91	0.39	0.26	0.2	0.49
Cluster-14949.176411	2.09	2.12	1.49	0.09	0	0	0.45	2.1	0.71	0	2.96	5.68	1.57	1.94	3.06	0	0.58	0	2.48	0.34	1.12	2.88	1.06	0.57	1.7	1.31	0	0	0.31	1.11	2.34	2.86	0.25	0	0.32	0
Cluster-14949.150508	0.71	0.63	0.16	0.23	0.08	0.1	0	0.04	0	0	0	0	0	0.06	0.08	0.07	0	0.06	0	0	0.08	0	0.1	0.06	0.4	0	0	0.05	0	0	0	0	0	0.23	0	0
Cluster-14949.232767	0.74	1.02	0.65	0.9	0.34	0.58	0.25	0.14	0.35	0.33	0.15	0	0.42	0	0.22	0.54	1.08	0.92	0	0.34	0.1	1.06	0.55	0.74	0.11	0.14	0.53	0.2	0.11	0.5	0.29	0.13	0.08	0.18	0.63	0.84
Cluster-14949.227302	0.81	0.31	0.24	0	0.05	0.45	0	0.07	0	0	0	0	0.49	0	0.33	0	0	0.11	0.16	0.11	0	0.15	0.77	0.15	0	0.69	0.45	0	0	0.43	0.25	0	0.18	0	0.57	0.18
Cluster-14949.216226	0.62	0.61	0	1.79	2.43	2.47	1.31	2.08	2.95	2.16	1.39	1.46	1.17	1.32	1.93	0	0	0	1.54	1.72	2.78	1.29	0.86	2.66	0.36	1.14	1.38	3.56	2.34	1.37	0.15	0.65	0.36	1.21	1.46	0.13
Cluster-14949.178065	0	0.69	0.52	0.91	0.53	1.38	0.86	0.64	0.68	0.36	0.43	0	0	1.15	0	0.1	0	0	0.18	0.4	0.06	0.75	0.9	0.29	0.78	0.26	0.34	0.24	0	0	0	1.17	0.63	0	1.72	1.3
Cluster-14949.186024	44.97	36.86	28.36	13.46	11.29	7.01	6.54	2.59	9.4	8.17	8.79	21.68	9.07	4.7	21.14	9.02	4.22	2.08	19.92	17.13	25.15	6.9	14.68	22.19	17.46	18.29	15.65	12.4	24.82	16.84	17.57	16.3	13.33	6.82	9.48	15.7
Cluster-14949.30346	0	0	0.2	0.51	1.01	0.6	0.73	0.65	0.98	0.82	1.22	0.47	0.28	0.18	0.78	0.47	0.51	1.11	0.46	0.72	0.6	0.66	0.29	1.54	0	0.9	0.69	3.47	0	0.73	0.24	1.08	0.77	1.95	0.18	0.19
Cluster-14949.286737	0	0	0	0.36	0.26	0.2	0.17	0.82	0.61	0.49	0.14	0.26	0	0.24	0.27	0.21	0.26	0	0	0	0	0.2	0.14	0.36	0.09	0.26	0	0.27	0	0	0	0.79	0.59	0.16	0	0
Cluster-14949.242475	1.14	1.82	0.39	0.47	0.27	0.57	0.15	0.11	0.62	0	0	0	0.18	0.67	0	0	0.37	0.15	0.67	0	0.44	0.42	0.66	0.4	0.8	0.75	0.53	0.65	0.15	0.44	0.59	0.52	0.31	0	0	0
Cluster-14949.172901	1.09	1.94	0.43	0.37	0.9	0.92	1.02	0.45	0.84	0.43	0.6	0.72	0	0.57	0.57	0	0.16	0.03	1.53	1.03	0.76	0.49	1.02	0.43	0.91	0.33	0	0.22	0	0.74	0.56	1.51	0.47	0	0.56	0.33
Cluster-14949.225528	0	0	0	0.56	1.15	0.12	0.43	0.31	0.4	0.3	0.34	0.5	0.34	0.85	0.26	0	0.53	1.28	0.43	0.44	0.81	0.59	0.2	0.7	1.18	0.68	0.37	0.28	0.19	0	0.16	0.28	0.29	0	0.27	0.36
Cluster-14949.164184	0.85	1.16	0.92	0	0	1	0.81	0.33	0.77	0.43	0	0.16	0.95	0	0	0	0.07	0	0	0.68	0	1.74	1.84	0.84	1.24	0	1.45	0	0.78	1.07	0	0.09	0	1.6	0.26	0.83
Cluster-14949.146843	0	0.17	0.32	0.72	0.81	0.56	0.82	1.05	0.97	0.99	0.9	0.77	0.7	0.69	0.89	1.23	0.88	1.54	0.4	0.44	0.57	1.22	0.44	0.81	0.68	0.4	0.52	0.81	0.44	0.48	0.91	0.84	0.58	0.64	1.25	0.46
Cluster-14949.176239	0	2.75	0	0	0.36	0	0	0	0	0.32	0	0	1.62	0	0	0.22	0.35	0.64	0.87	0	2.06	0.57	0	0	0	0.38	0	0	0.59	0	0	0	0	0.59	0	0
Cluster-14949.224477	0.89	0	1.9	0.38	4.22	2.78	4.48	5.8	1.8	4.56	6.14	6.04	1.91	3.23	2.07	4.67	5.28	3.53	5.69	5.49	4.86	1.62	3.52	2.27	5.25	3.11	6.11	6.12	4.95	2.92	4.78	1.07	6.6	3.3	0.55	3.5
Cluster-14949.93033	2.14	3.24	5.47	9.09	6.89	4.99	12.91	10.14	6.85	14.69	11.07	15.95	1.59	4.23	8.72	10.45	5.12	27.14	2.75	5	6.19	4.23	9.92	2.77	2.32	8.37	6.23	5.93	6.19	5.87	7.42	4.91	1.79	2.95	14.88	3.83
Cluster-14949.175915	0.19	0.07	0	0.63	3.18	0.95	1.46	0.68	0.85	0.78	1.37	1.57	2.53	0.89	0.71	1.54	1.26	1.31	0.53	0.89	1.73	2.52	1.12	0.88	1.26	1.67	0.97	2.63	0.66	0.29	0.84	2.25	1.02	0.52	1.94	1.21
Cluster-14949.246038	0	0.48	0.22	0	0	0	0.68	0.49	0.77	0.21	0.62	0.74	1.33	0.86	0.46	0.1	0.22	0	1.52	0	0.63	0.52	1.34	1.75	0.06	0.9	0	0.22	0.66	1.36	0	0	0.61	0.15	0.74	0.77
Cluster-14949.182790	12.58	11.92	7.49	4.71	8.72	0.95	0.5	0.41	0.79	0.9	1.15	3.12	0.62	0.96	3.98	0.55	0.23	0.57	13.16	3.25	5.47	1.32	6.36	4.76	3.64	4.5	2.89	11.17	6.7	3.55	5.24	1.96	3.59	0.5	4.08	1.77
Cluster-14949.202661	83.8	65.49	50.92	54.66	6.72	25.73	14.05	9.79	36.62	35.11	11.47	25.09	28.87	75.38	35.82	21.1	13.93	7.82	67.08	68.37	66.1	18.41	37.37	68.52	41.59	14.82	49.46	8.26	36.54	35.11	17.61	30.62	30.85	24.85	16.23	31.27
Cluster-14949.256819	0.15	0.17	0	0.2	0	0.64	0.57	0.46	0.7	1.53	0.65	0.84	0.17	0.78	0.69	0	0.49	0.75	0.31	0.18	0.11	0.77	0.69	0.51	0.29	0.21	0.36	0.08	0.91	0.61	0.27	0.11	0.22	0.39	0.58	0.19
Cluster-14949.164565	0	0.06	0	0	0.32	0.1	0	0	0.08	0.44	0.47	0.38	0.27	0.43	0	0.11	0.12	0.06	0.2	0.25	0	0.08	0.14	0.17	0.12	0.31	0.09	0.85	0.19	0.08	0	0.18	0	0.07	0.26	0
Cluster-14949.216706	0.07	0	0	0	0.99	0.01	0.78	0	0	0.85	1.69	0.49	0.22	0	0	0	0	0.23	0.46	0.23	1.17	0.03	0	0	0	1.2	0	6.22	0	0.63	0.16	0.47	0.33	0	0.45	0.25
Cluster-14949.237355	0.66	0.58	0.87	0	0.24	0.36	0	0	0	0	0.84	0	0.79	0	0.59	0.91	0.43	1.44	0	0	0.41	1.06	0.36	0.01	0.86	0.72	0	0.37	0.7	0.56	0.43	0.67	0	0.52	0.04	0.93
Cluster-14949.82146	0.63	1.29	1.38	4.56	8.35	7.36	7.16	8.76	8.6	6.59	6.36	2.97	5.44	8.02	3.43	9.57	7.94	7.78	3.65	4.17	5.55	9.93	6.11	3.82	3.86	7.43	4.17	11.04	5.89	6.33	7.99	4.69	6.92	7.5	10.82	4.75
Cluster-14949.149999	0.03	0	0.08	0.19	0.76	0.6	0.07	0.14	0.57	0.65	0.87	0.68	0.64	0.15	0.55	0.22	0.42	0.31	0	0.12	0.12	0.2	0	0.32	0.15	0.13	0.16	0.17	0.06	0.19	0.05	0	0	0.31	0.25	0.1
Cluster-14949.184997	0.31	0.78	1.78	0.39	1.11	0.38	0	0	0	0.69	0.57	0.4	0	0	0	0	0.71	0.99	3.25	3.81	4.31	5.56	3.58	4.19	4.23	4.86	4.49	4.2	3.11	3.39	4.26	4.47	3.3	6.86	5.98	3.83
Cluster-14949.232226	3.58	6.86	6.32	9.74	9.88	12.29	7.86	11.58	9.37	23.53	23.78	13.01	9.86	12.35	9.83	6.41	12.18	17.37	9.7	10.5	10.71	6.47	7.08	6.77	4.7	7.69	4.24	10.95	11.65	12.41	12	9.54	11.66	8.96	11.98	9.97
Cluster-14949.275453	0	0	0	0.5	0	0	0.36	0	0.28	0.17	0.63	0.31	0.01	0	0.11	0.36	0	0.57	0.34	0	0.13	0	0	0.31	0	0.28	0	0.85	0.29	0	0.54	0.47	0.01	0.28	0.01	0
Cluster-14949.173160	58.4	18.87	34.82	78.64	98.28	108.66	67.86	55.47	86.35	205.71	121.31	191.67	119.29	75.92	79.98	92.37	55.87	86.04	146.49	215.75	233.63	86.21	152.82	119.38	59.23	100.7	47.43	202.88	183.76	250.82	231.07	410.47	181.9	92.64	222.9	79.56
Cluster-14949.277515	0	0	0	0.17	0	0	0.26	0.61	0.72	0	0	0.2	0	0	0	0	0	0	0	0	0	0	0	0	0	0	0.18	0.01	0	0	0.02	0.03	0	0.18	0	0
Cluster-14949.210255	0.47	0.32	0.36	0	0	0	0.4	0.91	0	0	0.66	0	0.35	1.02	1.28	1.33	0.65	0	0.37	0.96	0	0	0	1.02	0.61	0.73	0	0.83	0.63	0	1.37	0.38	0.31	0	0.96	0
Cluster-14949.120558	24.92	26.38	17.93	12.77	6.34	5.13	6.52	1	3.54	3.6	9.1	9.31	6.76	2.05	18.03	5.54	3.48	0.1	18.54	8.34	11.28	5.62	11.31	10.5	15.16	8.27	11.4	5.41	16.36	10.72	7.72	10.24	15.81	3.64	5.69	10.33
Cluster-14949.279330	0.31	0.23	0.26	0	0.32	0	0.32	0.2	0	0	0	0	0.22	0	0.42	0.11	0.17	0	0	0.21	0.09	0	0.22	0.37	0.53	0.26	0	0	0	0	0	0.23	0	0.01	0	0
Cluster-14949.251114	0	0	0	1.47	1.63	3.07	0	0	2.33	0	0.88	0.23	0	0	0	1.47	0	0	0	0.87	0.8	1	0	2.02	0	0	0.93	1.61	0	0	0	0	0	2.07	1.63	0
Cluster-14949.169593	154.49	26.67	119.88	18.86	44.98	23.52	49.38	30.93	34.41	392.3	395.36	287.2	254.15	83.34	90.06	67.69	33.53	7.34	324.87	118.88	170.11	60.66	60.66	22.88	60.95	48.75	35.09	184.89	221.6	312.71	196.7	168.46	253.23	46.58	105.71	33.55
Cluster-14949.240627	0	0	0	0.5	0	1.23	0	0	0	0.35	1.23	1.11	0	1.83	1.66	0	2.19	0	0	0	1.11	0.98	0.46	0.86	0	0.6	0	0.38	0	0.32	0	0	0.32	0	0	0
Cluster-14949.201709	0.1	0.19	0	0	0.43	0	0	0	0	0	0.24	0.43	0.65	0.15	0	0.13	0.32	0.34	0.29	0	0.25	0.3	0.5	0.46	0.36	0	0.24	0	0.15	0.12	0.72	0	0.14	0.72	0	0.48
Cluster-14949.70263	12.56	11.47	11.61	6.89	8.99	2.47	0.48	0.32	1.76	0.41	2.11	1.77	0.24	1.22	6.04	0.2	2.63	0.17	12.22	4.19	14.48	0.52	7.56	7.52	8.85	8.88	4.49	10.11	15.15	3.68	8.11	5.05	2.46	5.76	7.32	4.39
Cluster-14949.263431	0.59	0.46	0.51	0.29	0	0.24	0	0.11	0.08	0.43	0.24	0.33	1.36	0	0.74	0.44	0.68	0.76	0.05	0.64	0	1.07	0	0	0.41	0.44	0.59	0.21	0.32	0.36	0.33	0.64	0.49	0.67	0	0
Cluster-14949.261897	0	0	0	0	0.77	1.45	0	1.59	1.89	1.98	2.06	1.87	0	0.81	1.3	1.15	0.59	1.45	1.88	0	1.68	2.13	0.8	0	0	2.22	0	4.1	1.3	0.35	1.08	0	2.25	2.11	1.85	0.68
Cluster-14949.259841	0.27	0.25	0.31	0	0.09	0.14	0.17	0.05	0.09	0.01	0.03	0	0.27	0	0.02	0	0.35	0.16	0.01	0.22	0.2	0	0.07	0.01	0.11	0	0.02	0	0.09	0.13	0.15	0.52	0.15	0	0	0
Cluster-14949.191218	1007.56	1121.59	821.17	496.47	193.82	234.79	226.83	56.83	263.5	247.44	232.38	541.86	375.02	146.68	843.14	285.01	77.81	37.36	665.64	601.61	642.58	267.98	551.48	569.65	570.07	379.99	492.42	205.8	769.41	524.27	543.55	454.67	430.36	291.12	327.14	559.45
Cluster-14949.113845	0.42	0.48	0.7	0.18	0.49	0	0.12	0	0	0	0	0	0.07	0	0	0	0	0	0.11	0	0.3	0	0.55	0.46	0.14	0.28	0.21	0	0.25	0.08	0.48	0.41	0.28	0	0	0.25
Cluster-14949.180541	0.35	0.37	0	1.35	0.76	0.88	0	1.11	1	1.35	1.83	1.04	0.63	0.44	0.42	1.07	1.02	1.18	1.33	1.25	1.18	1.31	0.53	0.92	0.62	1.08	1.29	2.04	1.09	0.82	1.06	1.16	0.15	1.66	1.25	1.15
Cluster-14949.180542	0	0	0	0	0.02	0	0	0	0.69	0	0.6	0	0.46	0.46	0.49	0.43	0	0.15	0.76	0.67	0	0	0	0.46	0.42	0.35	0.07	0.3	0	0.68	0	0.69	0.33	0.47	0	1.01
Cluster-14949.155369	0	0	0	3	11.9	0	7.93	0	1.11	4.47	6.67	7.54	7.23	11.9	9.62	4.75	8.22	5	4.57	3.34	0	15.13	3.23	9.34	9.35	6.85	10.77	10.78	2.23	3.75	4.32	6.12	6.2	10.53	11.42	7.93
Cluster-14949.179005	1.58	2.96	1.5	1.71	0.96	1.05	1.28	0.68	1.04	0	0.07	0.94	1.82	1.19	1.4	1.18	0.7	1.28	2.43	2.16	1.48	2.65	2.48	2.63	2.73	1.42	2.88	1.13	0.92	1.7	3.45	2.39	1.84	1.27	1.52	3.09
Cluster-14949.77701	1.1	0.08	0.4	0.12	0.1	0.18	0.26	0.09	0	1.17	1.15	1.06	1.11	1.38	0.75	0.22	0.52	0.43	0.64	0.16	0.51	0	0.12	0.31	0.15	1.19	0.08	1.05	0	1.3	1.35	0.38	0.27	0.35	0.72	0.21
Cluster-14949.192683	36.14	41.93	34.61	11.97	5.79	8.34	7.45	4.51	19.05	18.06	9.86	14.59	27.01	9.3	33.2	16.18	3.88	6.03	21.17	22.93	34.21	19.28	17.62	44.18	21.22	22.76	10.18	8.5	74.13	52.09	26.13	29.21	40.07	10.29	17.56	24
Cluster-14949.144842	0	0.2	0	0.38	0.08	0.16	0.52	0.46	0.51	0.08	0.71	0.67	0	0	0.09	0	0	0	0.48	0.44	0.11	0	0.53	0.35	0.24	0.58	0.13	0	0.07	0.62	0	0	0.2	0.22	0.17	0.37
Cluster-14949.179576	0	0	0	0	0.41	0.79	0	0.44	0.77	0.39	0.88	0.15	0.81	0.4	0.71	0	0.59	0.51	0.18	0.71	0.69	0.65	0.35	0.7	0.12	1.34	0	0.2	0.47	0.2	0.4	0.64	0.19	0.62	0	0.26
Cluster-14949.184549	0.07	0	0	0.74	0.73	1.16	0.46	0.99	0.96	0.6	0.5	0.56	0.94	0.44	0.77	0.74	0.73	0.68	0	0.91	0.72	0.52	0.54	1.07	0.97	0.21	0.48	1.8	0.43	0	0.94	0	0.75	1.31	1.12	0.68
Cluster-14949.155000	0.33	0.83	0.41	0	0	0	0	0	0	0	0.43	0	0.65	0.26	0.32	0	0	0.66	0.16	0	0.21	0.49	0.02	0.08	0	0	0	0	0.7	0	0.31	0.3	0.21	0.13	0.14	0
Cluster-14949.193945	157.52	150.72	115.33	99.05	46.52	46.32	32.45	7.45	62.34	35.94	40.41	105	74.93	27.35	122.06	71.02	12.2	4.83	127.02	83.77	82.11	52.08	116.59	85.68	139.63	70.05	67.02	37.31	161.67	100.58	117.77	124.28	95.54	34.67	37.42	95.21
Cluster-14949.79596	0	0.14	0	0	0.57	0.37	0.31	0.32	0.49	0	0	0.06	0	0.23	0	0	0	0	0.31	0.37	0.23	0.33	0.4	0	0.38	0.53	0	0	0.25	0.34	0	0.56	0	0.42	0	0.4
Cluster-14949.181306	1.12	1.8	0.74	0.3	3.7	0.57	0.3	0	0	0.11	0.39	0	0.33	0	0.4	0.29	0	0.24	1.01	0.15	1.32	0	0.8	0.18	0.85	1.68	0	8.92	0.62	0.32	1.25	3.11	0.27	0.54	0.45	0.85
Cluster-14949.195565	0	0	0	0.25	0.92	0.02	0.27	0.64	0.5	0.3	0.12	0.28	0	0.02	0	0.27	0.19	0.81	0.22	0.13	0.39	0	0.11	0	0	0.72	0.01	0.53	0.31	0	0.73	0.31	0.21	0.09	0.38	0.24
Cluster-14949.167893	0	0	0	0.47	0.69	0	0	0	0.35	0	0	0	0.4	0	0	0.6	0.93	1.18	0	0	0	0	0	0	0	0	0.44	0	0.03	0.28	1.63	0	0	1.49	0	0
Cluster-14949.155947	2.71	2.35	1.95	2.49	0.94	1.05	0.31	0.06	0.25	0.4	0.51	1.35	0.5	0.32	1.23	0.3	0.17	0	1.92	1.53	2.8	0.42	2.07	2.13	1.71	1.87	1.92	3.03	2.36	1.37	1.87	1.63	1.24	0.65	1.48	1.42
Cluster-14949.194262	64.63	65.99	48.28	33.52	9.41	21.58	20.4	9.09	20.93	21.45	13.23	28.37	26.96	13.01	44.96	23.69	14.55	9.26	23.08	28.67	35.69	18.2	27.68	34.37	30.2	16.65	29.05	5.69	31.73	24.59	26.04	24.71	21.34	15.82	19.94	36.58
Cluster-14949.163215	0.38	0.27	0.28	0.45	0.63	0.8	0	0	0	0	0.75	0.56	0.69	0.44	0.27	0.22	0.85	0.48	0.56	0.25	0.4	0.19	0.64	0.21	0.3	0.27	0.14	0.58	0.34	0.63	0	0.51	0.27	0.38	0.11	0.23
Cluster-14949.187040	4.19	4.08	2.02	3.12	0.46	1.12	0.49	0.25	1.03	0.74	0.39	0.99	0.56	1.7	2.21	0.69	0.47	0.22	3.87	3.11	2.6	1.11	2.09	2.9	3.4	1.59	1	0.38	3.47	1.87	0.92	1.54	1.24	0.77	1.29	1.38
Cluster-14949.190712	4501.12	4418.13	3558.47	2550.04	1277.78	1319.35	1392.64	493.48	1466.93	1155.37	1343.04	2659.36	2214.25	925.67	3655.29	1850.76	646.66	389.29	3173.77	2632.24	2762.78	1513.01	2879.87	2557.13	3197.7	2359.71	2627.88	728.54	3139.52	2099.36	3039.54	2766.38	2589.38	1753.22	1737.36	2858.59
Cluster-14949.182789	0.83	0.71	0.34	0.42	0.9	0.05	0	0.02	0	0.02	0	0.04	0	0.04	0.29	0	0	0	1.01	0.1	0.26	0.05	0.33	0.39	0.08	0.19	0.07	0.98	0.24	0.16	0.25	0	0.13	0	0.02	0
Cluster-14949.215366	1.54	1.16	1.22	1.38	0.22	0.96	1.12	0.85	1.07	0.53	0.85	1.64	1.85	1.91	0.98	0	0	0	3.3	1.36	0.54	0.82	1.12	1.96	1.74	0	0.4	0	0.71	3.25	0	1.37	1.95	0	0.49	1.57
Cluster-14949.198544	0.09	0.21	0.58	0.45	1.1	0.47	0	0.8	0.46	1.6	2.04	2.34	0.34	1.23	0.99	0.44	0	0.3	0.59	0	0.52	0.23	0.54	0.24	0.84	1.76	0.56	1.58	0.62	0.52	0.8	0.52	0.49	0.55	0.24	0.48
Cluster-14949.228542	1.37	0	0.95	0.06	0	0	0.05	0	0	0.38	2.04	0.89	0	0.25	0.35	0.48	0.83	0.8	1.89	0.1	0	1.01	0.39	1.91	0.66	1.19	0.36	2.2	0.6	1.56	1.78	0	1.02	1.13	0.05	0.08
Cluster-14949.137017	6.62	11.37	5.77	3.86	1.64	4.94	1.51	0.14	2.44	0.7	0.94	3.48	0.09	2.55	4.7	0.79	1.61	0.48	4.6	3.44	4.22	1.23	3.35	5.9	3.67	2.79	3.15	2.65	2.16	4.82	1.71	1.63	1.39	3.49	2.03	2.96
Cluster-14949.217749	0.42	0.62	0	0.95	0.93	0.33	0.73	1.25	1.12	1.55	1.85	1.56	1	0.22	0	1.1	0.87	1.15	0.22	1.93	1.43	0.53	1.59	0.66	1.75	0.4	0.5	1.64	0.85	2.11	1.11	0.23	0.84	0.52	0.41	0.16
Cluster-14949.193287	84.35	68.98	56.69	24.78	25.17	16.32	16.78	3.99	19.52	14.51	17.95	43.41	22.07	6.87	47.71	20.4	8.5	6.14	36.98	32.92	54.92	19.19	30.4	45.53	35.52	31.6	31.7	17.7	52.45	42.37	42.98	23.39	27.83	15.09	20.17	39.24
Cluster-14949.193284	479.42	484.12	365.02	233.15	118.35	146.24	121.84	42.57	147.98	149.57	137.31	272.91	198.19	77.23	362.4	171.62	69.76	41.85	269.11	259.33	316.72	152.14	274.79	311.88	303.39	213.1	260.36	100.99	364.14	280.74	273.42	244.3	218.26	130.35	169.2	316.92
Cluster-14949.131342	0.06	0.22	0.22	0.51	1.23	0.62	1.19	0.83	0.39	1.47	0.91	1.44	0.56	1.53	1.96	0.41	0.7	0.55	0.38	0.5	1.99	0.51	3.91	0.33	1.28	9.63	0.77	1.86	0.86	0.92	0.89	0.19	0.22	0.53	0.67	0.56
Cluster-14949.297227	1.35	1.89	1.63	5.74	5.62	5.26	13.87	9.29	5.44	7.37	8.1	5.27	3.47	5.55	7.1	4.07	5.04	8.42	2.46	3.01	4.41	2.99	3.79	9.12	2.6	11.14	2.99	11.01	3.2	7.21	4.64	4.35	3	2.56	3.14	2.24
Cluster-14949.165996	10.9	18.23	9.11	8.48	2.25	5.04	2.56	0.96	5.22	2.73	2.01	4.24	4.05	5.18	7.14	3.4	0.85	1.13	7.66	6.35	8.03	3.91	6.5	7.4	8.69	2.54	5.14	2.04	5.64	3.68	3.65	4.32	3.4	3.79	4.53	5.93
Cluster-14949.187905	0.34	0.26	0.46	5.97	4.18	0.89	0.94	3.59	3.77	2.96	2.1	1.47	2.67	1.35	1.42	2.36	1.99	2.63	0.42	0.67	2.93	2.05	4.27	2.23	3.26	12.29	1.09	2.2	1.56	1.76	1.28	4.08	2.09	2.96	2.11	0.98
Cluster-14949.90034	0.21	0.22	0.28	1.33	3.43	2.45	1.39	2.96	1.33	1.84	2.54	2.5	0.7	1.65	1.25	1.6	2.54	2.78	0.18	1.22	0.78	0.87	1.05	0.37	0.19	1.17	1.57	2.4	0.54	0.83	1.29	0.4	0.68	0.94	1.71	0.72
Cluster-14949.200127	0	0	0.23	0	0	0	0.68	0.64	0	0	1.31	0	0.23	0.23	0.26	0.34	0.19	1.2	0	0	0	0.18	0	0	0.21	0	0.17	0	0	0	0	0.24	0.2	0.42	0	0
Cluster-14949.73443	0.38	0.18	0.22	0.21	0	0.22	0.1	0	0	0	0	0	0.29	0.3	0	0.11	0.12	0	0.25	0	0	0.29	0.41	0.23	0.16	0	0.11	0.04	0.21	0	0.38	0	0	0.29	0.29	0.14
Cluster-14949.124053	0	0.71	0	0.35	1.64	1.64	0	0	0	0.37	0.59	0	2.01	0	1.4	0.45	1.54	1.63	0.36	0.26	0.29	1.73	0.29	1.65	1.4	0	0	0	0.05	0.61	0	0.56	0.5	0	0	0.61
Cluster-14949.282158	0	0.36	0.51	2.24	1.65	2.35	1.21	1.95	1.88	5.53	3.01	2.22	1.31	1.38	0.94	3.38	2.08	4.29	0.49	0.61	1.02	0.77	0.86	0.31	0.12	1.08	0.54	1.98	2.01	0.92	3.03	0.48	0.99	0.95	1.76	0.1
Cluster-14949.228143	0	0	0	0.01	0.29	0.14	0.13	0.16	0.03	0.15	0.2	0.13	0.13	0.08	0	0.02	0.05	0	0.05	0	0.22	0	0.12	0	0.15	0.03	0	0.52	0	0.04	0.19	0.19	0	0.25	0.29	0.04
Cluster-14949.246414	0	0	0	0.54	0	0	0.37	0.32	0.86	1.2	2.44	0.19	0	0	0.83	0	0	0	0.96	1.3	1.22	0.91	0.74	0	1.37	1.16	0.3	1.21	1.76	0.47	0.08	2.21	2.34	0.18	0.12	0
Cluster-14949.213789	0.42	0.43	0.9	2.03	2.3	1.61	3.07	2.29	1.79	2.77	2.39	2.66	1.67	2.92	2.14	1.66	2.24	2.62	1.22	1.98	1.52	1.35	2	1.66	1.05	2.88	1.54	3.51	1.76	1.97	2.23	1.97	1.41	2.28	2.45	1.06
Cluster-14949.73680	4.75	6.76	16.82	37.24	33.19	27.32	71.75	48.87	35.7	47.31	63.58	44.23	34.33	45.64	35.08	46.23	47.4	70	3.25	11.02	15.67	19.66	22.95	24.53	7.01	71.85	22.75	46.36	16.66	27.98	23.98	37.47	11.56	9.04	15.12	9.1
Cluster-14949.192037	751.24	744.2	597.58	375.42	271.17	137.06	111.62	0	188.1	96.07	228.83	499.68	394.12	69.23	599.89	210.5	0.64	0	496.35	454.23	531.64	144.78	447.12	457.86	482.49	531.98	346.84	189	512.23	319.99	683.11	541.58	395.55	191.84	144.61	436.36
Cluster-14949.186868	0.55	0.72	0	1.6	4.56	3.32	2.98	1.35	3.36	2.41	3.92	2.24	1.27	2.67	2.12	2.1	2.73	5.53	1.49	0.79	4.98	1.08	1.52	2.1	1.36	4.34	1.54	3.66	0.9	1.76	2.41	0.49	1.37	2.65	2.4	1
Cluster-14949.156825	9.76	14.09	30.95	19.94	57.81	58	39.87	28.64	33.71	71.08	84.3	51.26	25.11	42.23	25.08	15.07	35.17	44.36	28.74	25.51	65.17	10.45	86.24	12.87	12.62	78.45	45.47	217.41	36.92	52.41	53.06	35.04	15.9	29.37	30.73	15.41
Cluster-14949.203964	0.71	0.6	0.7	0.17	0	0.3	0.64	1.39	0.66	0.01	0	0.12	0.94	0.77	0	1.3	1.41	1.17	0	2.19	0.3	0	0.13	0	0	0.71	0.22	0	0.36	0	0.69	0	0	0	1.01	1.16
Cluster-14949.41463	31.46	8.77	31.61	18.47	36.11	9.84	72.07	15.43	30.98	126.57	31.47	90.71	117.83	134.95	142.28	69.87	19.24	25.11	0.06	0.06	0.47	1	0	0.29	0.27	0.38	0.53	0	0.07	0.05	0.33	0.44	0.2	0.11	1.69	0.32
Cluster-14949.245200	0.72	0.4	0.19	0.64	0.35	0.27	0.26	0	0.42	0	0	0	0.17	0.22	0.09	0	0.13	0.28	0	0	0.19	0	0.28	0.61	0.29	0.12	0.15	0.26	0.26	0.24	0	0.04	0	0.17	0	0.39
Cluster-14949.245204	0	0.81	0	0.38	0.16	0.23	0.23	0.12	0	0	0	0	0	0	0	0	0	0	0	0	0	0	0	0	0.2	0	0.36	0	0	0	0	0	0	0	0	0
Cluster-14949.192321	914.59	742.16	505.4	195.8	122.99	119.27	59.04	11.63	209.27	105.16	162.44	287.09	167.29	25.49	515	141.49	9.98	3.54	337.19	204.72	256.7	38.9	282.26	382.83	173.31	217.49	164.57	101.72	606.53	314.6	329.85	218.45	229.98	39.35	132.97	149.15
Cluster-14949.148258	0	1.14	0.37	1.28	1.65	0.89	1.2	1.97	1.45	0	0.64	0.68	0	0.4	0	0.47	2.02	1.25	0	0.26	0.88	1.38	1.02	0.9	1.35	2.08	1.76	0.34	0	0.52	0	0.7	0	0.77	0.76	0.96
Cluster-14949.243088	0	0	0	0.23	0.41	0.12	0	0.03	0.35	0.46	0.23	0.12	0.34	0	0	0.27	0.27	0.11	0	0	0.2	0.22	0.03	0.07	0	0.34	0.16	0.38	0	0	0	0	0.07	0	0	0
Cluster-14949.247069	0.01	0	0	0	5.93	0.38	0	0	0	2.36	1.89	1.7	0	0	0	0	2.22	1.72	0	0	0	0	0	0	0.03	0	0	0.03	0	0	0	0	0	0	0	0
Cluster-14949.173954	0.61	1.34	0.89	1.88	0	0	1.19	1.72	0	0	0.26	0	0	0.72	1.5	1.37	0.68	1.69	0.4	0.73	2.74	1.52	0	0	1.67	0	0.66	0	1.68	0.6	1.01	1.16	1.07	0	1.08	1.71
Cluster-14949.292910	0.36	0.08	0.23	0.28	0.45	0	0.2	0	0.04	0	0.21	0.27	0.25	0.71	0.16	0.55	0.98	1.06	0	0	0.16	0.79	0.64	0.49	0.34	0	0.05	0.18	0	0.43	0.7	0.25	0.24	0.09	0.35	0.3
Cluster-14949.166438	0	0	0	0	0	0	0	0	0	2.47	1.34	1.91	0	0	0	1.99	0	1	2.03	0	0	0	0	0	0	0	0	2	0	2.04	1.07	1.57	1.86	1.27	0	0
Cluster-14949.247514	0.48	0.62	0.63	0.73	0.82	0.67	0	1	0	0	0	0	1.68	0.82	0.8	1.17	2.08	1.04	0.79	1.01	1.08	0	0.08	0	2.01	2.31	0.9	0.69	0	0.66	0	1.65	3.72	1.69	1.79	0
Cluster-14949.69712	0.19	1.37	1.51	2.97	3.14	2.44	0.83	6.13	2.33	11.31	16.33	5.08	0.68	0.79	1.35	10.77	0.15	26.79	0.45	5.12	1.58	2.93	1.85	0.66	1.87	7.6	0.92	16.67	5.15	11.08	9.91	1.26	3.73	0.59	5.8	0.43
Cluster-14949.179010	0.83	0.55	0.39	0	0	0	1.11	0.54	1.31	0	0	0	0.44	0	0	0.88	0	1.46	0.81	0.53	0.7	0.85	0.98	1.37	2.43	0.42	0.64	0.6	0.72	1.75	1.55	1.39	0.15	0.43	2.07	1.29
Cluster-14949.263538	0.04	0.64	0	0.07	0.3	0	0.2	0.37	0.29	0	0.32	0.34	0.4	0.26	0.24	0	0	0	0.32	0	0.32	0.24	0	0.15	0.12	0.22	0.06	0.5	0.18	0.19	0	0.08	0.24	0.1	0	0
Cluster-14949.192988	350.83	398.56	277.16	203.57	130.59	82.99	93.95	16.41	105.37	85.46	114.05	238.28	160.72	63.65	305.35	131.48	22.33	9.79	301.67	202.47	236.64	111.04	229.98	205.81	259.1	197.13	178.03	159.1	282.7	187.71	278.33	264.04	231.45	98.96	103.84	199.84
Cluster-14949.220474	0	0	0	0	0	0	0	0	0	0.45	0	0	0	0	0	0.08	0.37	0.28	0	0.14	1.26	0.15	0	0	0	0	0.14	0	0	0.18	0.51	0.06	0	0.07	0	0
Cluster-14949.235287	0.33	0.39	1.28	2.46	5.11	3.91	5.09	4.54	3.69	3.52	4.9	3.25	2.86	4.25	1.86	2.72	5.5	5.74	1.5	1.77	2.64	2.6	4.62	4.32	1.59	4.04	2.93	2.91	1.41	1.46	2.73	3.9	1.83	4.63	4.86	3.11
Cluster-14949.198770	1.02	0.16	0	0	0	0.31	0.16	0.3	0.3	0	0	0.1	0	0	0	0	0	0	0	0	0	0	0.25	0.59	0	0.63	0	0.23	0	0	0	0	0.15	0	0	0.56
Cluster-14949.321809	0.08	0.1	0.3	2.01	2.06	1.4	3.29	4.68	2.66	2.46	2.75	1.18	2.52	3.06	1.89	2.72	2.17	5.63	0.51	0.84	3.24	4.4	2.77	1.2	1.94	3.74	0.52	3.26	2.76	2.77	2.82	0.78	3.54	2.19	7.52	1.59
Cluster-14949.195512	0	0	0.78	1.21	0	0	0.58	0	3.12	1.75	2.26	3.07	1.24	0.41	0	0.31	0	0.64	0	1.96	0.62	0	0.83	1.31	0.27	0	2.28	2.87	0	1.7	1.18	1.5	0	0	0.83	1.8
Cluster-14949.192862	386.39	422.97	315.94	205.22	67.48	92.81	90.83	15.41	104.39	100.88	103.75	237.7	170.07	53.12	311.92	124.28	19.55	3.64	283.81	227.13	227.55	113.11	226.13	209.93	250.54	139.6	155.22	70.26	382.59	242.13	211.55	239.66	203.3	90.56	101.44	210.32
Cluster-14949.192863	0	0	0	0	0.27	0.2	0	0	0	0	0	0	0	0.25	0.29	0.4	0.25	0.47	2.36	0	0	0	0.43	0.27	0	0.31	0	1.73	0	0	0	0.58	0	0	0.28	0
Cluster-14949.245552	5	5.42	3.62	4.05	1.86	3.5	1.15	0.56	0.62	0.68	0.87	1.98	0.93	1.81	3.33	0.08	1.77	0.7	2.88	1.62	2.23	0.44	1.03	3.12	3.2	2.59	1.57	2.47	1.82	2.42	0.24	1.38	0.62	1.73	1.05	2.18
Cluster-14949.210120	0.8	0.4	0.39	0.52	0.16	0.34	0.11	0.3	0.25	0.16	0	0	0	0.63	0.06	0.18	0.04	0.07	0.25	0.13	0.2	0.34	0	0.52	0.23	0.15	0.14	0.03	0.23	0.53	0.1	0.25	0.16	0	0.04	0
Cluster-14949.187032	0.86	0.97	0.61	0	0.29	0	0	0	0	0	0	0.21	0	0.25	0	0.67	0	0.08	1.13	0	0	0.64	0	0	0	0	0	0	0	0.47	0.34	0.59	0	0	0	0.48
Cluster-14949.203839	0	0	0.88	0.67	0	0.38	0.94	0.81	0.78	3.76	2.42	2.55	2.9	1.46	0.7	0.51	1.61	0.54	1.53	1.22	1.51	2.14	0	0.53	0.53	0.43	0.71	0.53	2.35	3.55	2.61	2.47	2.31	0.67	1.19	1.35
Cluster-14949.252720	3.51	2.8	1.94	1.01	1.47	0.08	0.05	0	0.02	0	0.14	0.28	0	0	1.12	0	0	0	2.5	0.78	1.23	0.15	1.89	1.22	0.58	0.9	0.14	0.69	0.96	0.22	1.46	0.15	0.49	0	0.68	0.08
Cluster-14949.144786	0.25	0	0	0.15	0	0	0	0	0	0	0	0	0	0	0.05	0.39	0.4	0.26	0	0	0	0.06	0	0	0	0	0.13	0	0	0.09	0	0	0.32	0	0	0.11
Cluster-14949.266895	0	0	0.03	0.14	0.19	0.17	0.2	0.16	0.15	0.15	0.61	0.34	0	0.12	0.09	0.09	0.2	0.28	0.16	0.13	0.08	0.12	0.1	0.02	0.28	0.46	0.14	0.56	0.12	0.17	0.23	0.08	0.24	0.15	0.17	0.24
Cluster-14949.222399	0.14	0.23	0.18	0.43	0	0	0	0	0	0	0	0	0	0	0.2	0	0	0	0	0	0	0	0	0	0.18	0.24	0	0	0	0	0	0	0.21	0	0	0
Cluster-14949.243573	2.88	0	0	0	0	0	4.05	3.96	0.26	3.62	0.46	3.35	0	0.39	3.33	0	0	0	0.12	0	0	0	0	0	0.58	0	2.53	0	0.9	0	0	0	2.07	0	0	0.44
Cluster-14949.219801	6.84	10.01	4.35	3.74	0.53	2.09	2.17	1.43	2.83	1.2	0.96	1.48	0.21	2.17	7.23	2.49	1.01	2.27	4.47	3.82	3.89	2.85	4.02	3.52	5.27	3.13	2.85	1.75	5.24	3.25	2.38	1.14	2.91	1.51	3.56	2.84
Cluster-14949.290193	0.43	0.64	1.34	5	9.15	4.22	6.7	11.19	5.55	4.74	4.5	3.8	5.16	5.08	2.92	7.23	10.95	10.6	2.53	5.56	4.93	6.63	6.01	5.63	3.07	11.73	3.9	8.74	3.15	4.26	4.65	3.87	5.51	5.58	13.37	3.45
Cluster-14949.215321	0.99	2.49	2.26	2.97	8.62	8.83	9.31	8.81	10.65	8.51	2.52	1.1	1.12	7.67	2.64	4.85	4.03	0	6.03	3.8	3.54	0	2.9	2.1	2.42	5.99	3.37	1.9	2.38	5.84	1.73	1.33	0	3.52	5.68	5.04
Cluster-14949.126314	1.84	1.87	0.86	0.48	0.67	0.48	0.31	0	0	0.15	0	0.65	0.21	0.36	1.33	0	0	0.14	0.64	0.4	0.56	0.25	0.63	0.78	0.72	0.57	0.41	0	0.81	0.42	0	0	0	0	0	0.38
Cluster-14949.276107	0	0	0	0.2	0	0	0	0	0.04	0.32	0.17	0.35	0	0.3	0.05	0.06	0.36	0.27	0	0	0.07	0.17	0.04	0	0	0	0	0	0	0	0	0	0	0	0.14	0
Cluster-14949.206222	38.84	14.34	24.54	14.59	2.69	5.43	10.14	4.53	7.14	47.55	34.37	40.81	31.23	24.12	28.52	13.15	5.47	0.64	53.39	14.08	16.84	9.19	15.26	1.9	13.56	3.87	5.36	8.57	27.59	37.24	17.25	17.41	35.48	4.74	10.42	8.1
Cluster-14949.229092	0	0.18	0.15	0	0.18	0	0.18	0.38	0.34	0	0	0	0.15	0.19	0	0	0	0	0	0	0	0	0.14	1.27	0.39	0	0	0	0	0	0	0	0	0	0	0
Cluster-14949.175030	0	0	0.13	0	0.15	0.13	0	0	0	0	0.18	0	0.19	0.12	0	0.28	0.21	0.41	0	0.06	0.15	0	0.17	0	0	0.17	0	0	0.11	0	0.13	0.07	0	0	0.1	0.28
Cluster-14949.170228	0	0	3.2	0	16.49	1.84	0.33	1.51	0	0	13.28	4.92	5.86	0	0.66	3.4	5.51	9.03	5.4	0.36	1.36	3.3	1.64	0	0	13.71	0	13.85	0	0	7	5.26	0.8	5.27	0.99	0
Cluster-14949.271332	0.05	0.45	0.17	0.51	0.65	0.39	6.96	0.16	0.67	3.31	2.19	1.77	0.96	1.74	4.05	0	1.32	0.93	0.13	0.5	2.19	0.7	4.63	0.12	0.48	5.73	0.12	1.14	0.87	0.85	0.23	0.76	0.16	0.11	0.22	0.17
Cluster-14949.191936	3.41	3.05	4.7	1.63	5.3	2.81	1.57	0	0	0.67	0	1.06	5.26	2.59	2.53	1.15	0.55	0	4.98	0.48	1.12	0	3.76	2.08	3.98	7.74	4.87	3.3	0.39	0.98	5.76	7.11	5.17	1.26	0.93	3.88
Cluster-14949.187919	4.93	6.64	4.11	8.39	0.66	2.04	1.17	0.96	1.54	2.2	0.31	2.04	0.63	6.33	3.38	1.52	0.25	0.43	0.64	2.22	0.68	0	4.01	1	1.26	0.17	0.91	0.08	1.9	2.2	0	0.2	0	0.57	1.32	0
Cluster-14949.219182	0	0.12	0	0	0.67	1.63	0.12	0	2.41	0.52	1.15	1.45	0	2.66	2.42	0	0	1.4	0.62	0.49	1.63	0	0	1.51	0.49	1.69	0	0.01	0.58	0	3.21	2.87	0.9	1.5	0	0
Cluster-14949.39824	0.08	0.14	0.65	0.52	0.8	0.16	0.33	0.98	0.33	1.65	1.61	1.57	0.11	0.35	0.6	0.09	1.7	2.28	0.1	0	1.13	0.03	0.94	0.86	0.11	1.22	0.03	0.02	0	0.14	0.09	0.02	0.03	0	0.94	0.08
Cluster-14949.39823	0.03	0.34	0.46	0.62	0.63	0.22	1.35	2.13	0.41	2.04	1.77	1.3	0.31	0.59	0.79	0.16	2.64	3.34	0	0	1.08	0	1.36	1.57	0.13	0.82	0.11	0.09	0	0.11	0.14	0	0	0	1.25	0
Cluster-14949.205994	1.58	0	2.57	0.44	0.18	0.36	0.16	0.79	0.08	1.73	0.51	4.07	2.51	0	0.43	1.58	1.35	2.06	0.99	3.89	6.71	0.92	0.84	0.45	0.97	0.86	1.42	5.09	4.97	3.96	12.8	5.15	2.17	1.79	2.96	3.47
Cluster-14949.283881	0.25	0.31	0	0.31	0.2	0.19	0	0	0	0.2	0.16	0	0.51	0.31	0	0.38	0.52	0.64	0.59	0	0.32	0.22	0	0	0.35	0.25	0	0.13	0	0.14	0	0	0	0	0.42	0.13
Cluster-14949.282120	0.13	0.25	0.41	1.8	3.64	2.28	1.44	4.76	2.34	2.74	2.32	3	0.65	2.61	2.1	0.72	3.26	2.86	0.51	0.34	0.6	1.12	1.92	2.27	0.63	5.43	0.45	2.49	0.88	1.05	1.06	1.08	1.19	1.84	2.24	0.42
Cluster-14949.198426	1.85	3.53	2.08	0	0.51	1.94	3.01	0	0	0	0	0	0	0	0	0	0.91	0	0	0	0	0	0	0.45	0	0	2.1	0	3.51	5.28	0	1.5	0	0	0	0
Cluster-14949.176513	0	1.3	0	4.52	2.25	2.37	0	2.46	3.99	4.84	2.92	2.69	4.46	5.25	4.77	5.12	4.88	4.66	1.08	3.52	0	2.84	2.57	3.21	2.51	2.83	1.98	0	2.84	1.81	2.45	1.47	0	4.81	4.55	3.62
Cluster-14949.270583	0.06	0.31	0	0.2	0.49	0.25	0	0.08	0.28	0.19	0.01	0	0	0	0	0	0.19	0	0.06	0.07	0	0	0.07	0.2	0	0.04	0.05	0.08	0	0	0.09	0	0	0.09	0.28	0.12
Cluster-14949.278436	0.1	0	0	0.7	2.85	2.43	0.62	1.86	1.05	1.22	2.21	1.23	3.22	1.33	0.59	2.05	1.16	2.44	0	0.6	1.58	0.26	0.72	0	0.17	1.94	1.15	2.86	0.6	0.52	1.86	1.34	1.35	0.1	1.82	0.92
Cluster-14949.202060	4.35	0.75	1.77	0.81	0.45	0.32	3.75	3.6	1.16	2.85	0.87	2.71	2.98	2.42	2.92	5.19	1.21	6.4	0.51	2.06	0	1.33	0.06	0.9	0	2.15	2.27	0.21	0.58	1.68	0	0.82	2.47	0.42	0.2	0.11
Cluster-14949.78499	0.84	1.57	0	5.73	13.1	4.73	1.75	8.65	13.55	5.16	9.54	4.27	6.95	7.45	3.34	5.72	4.34	3.94	4	1.54	4.04	11.19	4.61	8.41	1.9	6.52	7.08	4.66	0.87	1.19	5.6	6.79	7.51	9.96	7.25	1.51
Cluster-14949.226038	0.99	1.91	2.36	0.17	0.49	0.35	1.67	0.23	0.47	0	0	0	1.34	0.92	0.49	0.15	0	0	1.22	0.01	0.61	0	1.49	1.01	0.79	0.11	1.56	0	0.62	0.52	0.96	0.05	0.86	0.12	0.73	0.02
Cluster-14949.140569	0	0	0	0.29	0	0	0.3	0	0.48	0.42	0.46	0.29	0.71	0.26	0	0.19	0	0	0.52	0	0	0	0.18	0.26	0.36	0.25	0.78	0.59	0.49	0.6	0	0.47	0	1.14	0.99	0.62
Cluster-14949.127099	7.26	7.65	12.69	26.93	24.83	18.66	16.71	19	12.97	43.78	36.2	23.91	15.01	19.66	21.77	27.2	14.49	34.16	12.11	17.86	12.59	12.99	13.52	7.01	8.8	22.17	9.91	28.16	13.3	16.73	32.71	11.74	15.1	12.1	15.1	12.48
Cluster-14949.134032	0.24	0.36	0.14	0.36	0.14	0.22	0	0	0	0	0	0	0	0	0.18	0	0	0	0.26	0	0	0	0.42	0.2	0.22	0	0.47	0	0	0	0	0	0	0	0	0.05
Cluster-14949.238983	0.01	0	0	0	0	0	0.02	0	0	0.59	0	0	0.26	0.29	0.09	0	0	0	0.32	0.3	0	0	0.51	0	0	0	0	0	0	0	0	0	0	0.19	0	0
Cluster-14949.183623	5.09	3.89	3.39	2.81	1.11	2.87	2.95	1.55	2.47	0.98	1.33	2.09	2.21	2.2	2.97	1.43	1.1	1.11	2.43	1.24	2.19	1.6	1.71	2.54	2.11	0.92	1.5	0.51	2.91	2.48	1.44	1.55	0.93	1.48	1.76	1.94
Cluster-14949.63469	0.04	0.07	0	0.1	0	0.17	0.59	0.42	0.14	0	0	0	0	0	0.12	0	0	0	0.17	0.12	0	0.11	0	0.17	0.16	0	0.04	0	0	0	0	0	0	0	0	0
Cluster-14949.228778	0.29	0.34	0.15	0.25	0.23	0.52	0.28	0.3	0	0	0	0	0.28	0	0	0.49	0	0	0.35	0	0	0	0	0	0	0.35	0	0.62	0	0	0	0.3	0	0.21	0	0.32
Cluster-14949.267210	0	0	0	0.27	1.49	0.96	0.57	0	0.09	0.54	2.91	1.99	0.21	0.27	0.52	0.29	0.97	0.62	0.22	0.19	0.32	0	0	0.4	0.44	3.15	0.2	1.37	0.25	0.34	0.44	0.35	0.53	0	0.28	0
Cluster-14949.100421	0	0	0	0	1.07	0	0.06	0	0	0	0.83	0	0.18	0.33	0.24	0.38	0.57	0.24	0.02	0.34	0	0.1	0	0.01	0.31	0.72	0.47	1.35	0	0	0.95	0.06	0.29	0.36	0.36	0.34
Cluster-14949.292832	0.13	0.18	0.1	1.47	1.58	0.95	0.21	1.56	0.86	1.9	2.02	1.05	1.83	1.7	0.15	1.28	1.07	2.02	0.28	0.74	0.93	0.86	1.22	0.44	0.2	0.86	0.49	6.18	0.73	0.66	1.93	2.08	0.63	0.55	0.62	0.62
Cluster-14949.125369	0.47	0.69	0.87	4.31	8.71	4.21	4.2	7.04	4.51	4.16	6.58	6.24	1.96	5.87	0.78	5.56	4.1	14.9	2.87	4.75	2.85	4.05	2.3	4.28	1.67	3.55	4.09	12.04	1.94	3.99	4.21	2.9	1.91	3.77	4.6	1.07
Cluster-14949.52294	0.52	0.85	1.59	0	0	0	0.24	0	0	0	0	0	0.96	0	0.75	0	0.24	0	0	0	0.62	0	0	0	0	0.32	0	1.04	0	0	0	0.71	0.57	0	0.61	0
Cluster-14949.190951	238.57	223.54	184.49	107.79	65.94	72.16	60.38	26.76	70.8	64.22	69.56	141.87	92.25	44.85	166.55	88.63	44.29	27.61	243.73	182.15	245.32	92.45	170.44	196.19	174.76	190.35	174.76	144.14	191.03	162.28	246.2	202.52	140.12	110.13	109.52	201.49
Cluster-14949.109492	0.7	0.57	0.89	0.89	0	1.26	0	0	0	0	0	0.03	0	0	0	0	0	0	0	0	0	0	0	0.28	0.53	0	0	0	0	0	0	0	0	0	0	0
Cluster-14949.36914	2.32	1.21	3.19	10.87	15.5	5.8	9.74	16.93	8.83	19.75	10.95	18.87	10.08	15.56	6.85	6.57	20.8	9.65	0.84	2.29	3.63	4.78	9.86	1.55	2.75	13.2	5.66	4.75	4.87	6.6	7.14	7.49	7.53	2.47	11.03	3.35
Cluster-14949.276435	3.08	2.92	2.04	0.79	0.93	0.47	0.8	0.25	0.15	0.23	0.37	0.75	0.4	0.36	2.11	0.23	0.11	0.16	1.69	0.45	0.58	0.09	0.29	0.23	0.71	0.71	0.62	0.39	0.4	0.15	0.39	0.29	0.83	0.23	0.12	0.14
Cluster-14949.195432	3.03	1.53	7.03	11.09	28.25	11.76	8.77	12.86	8.16	21.94	20.14	13.38	18.81	14.17	12.45	18.95	14.24	31.76	5.92	11.45	19.17	14.02	11.02	7.61	5.64	19.96	8.36	35.7	6.7	8.15	25.91	10.64	9.7	6.51	16.92	6.98
Cluster-14949.193914	22.02	14.67	18.35	11.25	16.32	14.27	16.61	10.86	7.76	6.05	5.63	10.39	12.76	4.57	10.71	13.53	13.51	7.15	2.71	10.94	10.51	8.44	5.99	7.34	8.96	3.39	15.71	1.15	4.16	5.42	3.93	5.15	6.11	5.69	6.57	9.52
Cluster-14949.190460	59.26	65.86	43.91	32	7.61	24.43	20.5	8.6	15.17	19.05	13.6	26.42	17.47	16.2	46.31	19.14	10.3	7.57	46.77	43.02	28.26	23.75	34.66	30.15	39.84	12.1	32.64	8.22	44.19	40.99	20.24	25.55	27.21	18.86	16.34	38.69
Cluster-14949.218844	0	0.06	0.1	0	0.22	0.27	0.77	0.46	0.99	0.63	0.38	0.38	0.55	0.39	0.54	0	0.11	1.22	0.56	0.11	0	0	0.05	0.47	0.93	0.01	0.59	0.32	0.36	0.5	0.63	0.58	0.24	0.08	0.16	0.14
Cluster-14949.269554	0.36	0.78	0.21	0.2	0.22	0.25	0.1	0.13	0	0	0	0	0.05	0.14	0.14	0.07	0.09	0	0	0.14	0.14	0	0.27	0.49	0.3	0.11	0.07	0.04	0	0	0	0.19	0.21	0.18	0	0.18
Cluster-14949.111041	2.15	1.22	0.44	1.29	0.83	0.61	0.73	0	0.18	0	0	0	0.51	0.18	0.66	0.5	0.35	0.19	0.4	0.17	0.4	0.87	0.4	0.55	0.56	0.05	0.9	0.11	0.65	0.03	0.85	0	0.57	0.45	0.2	0.94
Cluster-14949.171673	0.75	0	0.24	0	0	0	0	0.91	0	0	0	0.29	1.03	0.94	1.57	0	0	0	0	0	0	0	0	0	0	0.26	0	0.12	0	0	0.72	0	0	0	0	0
Cluster-14949.220073	0.3	0.84	0.4	0.27	0.29	0	0.4	0	0	0	0	0	0.91	0.18	0	0.62	0.14	0.08	0.49	0	0	0	0	0.15	0	0	0	0.13	0.27	0	0	0.62	0.47	1.14	0.62	0
Cluster-14949.145840	11.86	7.33	8.48	3.03	3.76	4.16	4.17	3.14	4.59	3.01	1.57	3.33	4.54	3.03	8.25	4.32	4.98	2.89	3.68	5.66	6.41	4.87	5.55	6.41	8.06	3.75	7.1	1.27	6.94	5.26	2.37	3.52	5.03	2.06	5.31	8.95
Cluster-14949.298666	0.92	1.42	1.24	1.95	0	0	0.68	0.38	1.43	0.29	0	0	2.12	2.18	1.87	0	1.13	1.06	0	0.51	0.84	1.11	0.43	1.13	1.74	0	1.56	0	0.63	2.58	0.53	0.84	1.22	0.76	1.21	1.29
Cluster-14949.192899	0	0	0	0	0.15	0.53	0.97	0	0.3	0.28	0.63	0.17	0.37	0	0	0	0	0.57	0	0	0.46	0.52	0	0	0.15	0.18	0.17	0.3	0.19	0.15	0.32	0.35	0.58	0	0.78	0.16
Cluster-14949.188978	0	0	0	0	15.57	0.55	0.27	0.6	0.35	0.48	1.25	0.52	1.72	0.79	1.15	1.92	2.26	2.57	0.46	0	0.24	1.38	1.08	0.85	2.33	4.02	1.92	8.42	0.13	0.16	6.11	0	1.85	1.57	1.1	0
Cluster-14949.263793	0	0	0	0.19	0.33	0.45	0.08	0.4	0	0.49	0.52	0.84	0.43	0.58	0.15	0.24	0.6	0.64	0.7	0.8	0	0.65	0	0.79	0.27	0.33	0.58	0	0.21	0	0.88	0.64	0.03	0	0.33	0
Cluster-14949.236185	0.17	0.12	0.07	0.01	0.19	0	0	0	0	0	0	0.09	0.21	0.08	0	0.23	0.12	0.17	0	0.05	0.08	0	0	0.07	0.32	0	0.03	0.08	0	0	0.18	0	0	0	0	0.11
Cluster-14949.139744	0.24	0	0	0.21	0.75	0.33	0.01	0.19	0.04	0.57	0.37	0	1.1	0.1	0	0.73	0.51	0.64	0	0	0	0	0.09	0.16	0.23	0.35	0.07	0.15	0	0	0	0	0	0.11	0	0.06
Cluster-14949.191817	252.7	229.06	183.7	121.99	66.8	74.54	63.39	19.9	66.96	69.83	67.32	149.28	89.78	41.89	179.06	79.5	30.79	18.66	163.12	144.3	149	73.81	130.46	144.82	145.21	103.53	114.23	54.3	182.34	145.11	133.1	131.26	116.48	63.6	73.09	126.2
Cluster-14949.245950	0.5	0.22	0.45	0	0.41	0.66	0.13	0.5	0.19	0.07	0	0	0.89	0.64	0.23	0	0.53	0.32	0	0	0.55	0	0.72	0.51	0.41	0.39	0	0.21	0.22	0.36	0.27	0.51	0	0.22	0.33	0.39
Cluster-9061.0	0	0	0.03	0.13	0	0.05	0	0	0.43	0.99	0.54	0.32	0	0.27	0.04	0.13	0	0.7	0	0	0	0	0	0	0	0	0	0.1	0.04	0.09	0.31	0	0	0	0	0
Cluster-14949.215380	0.89	0.03	0.71	2.25	7.04	0.38	2.19	1.81	1.47	2.56	3.73	2.19	4.02	3.39	2.55	1.55	0.56	4.48	3.2	4.82	3.65	3.8	3.09	4.03	1.52	5.13	4.43	6.05	1.54	0	6.66	7.24	1.08	4.23	4	3.68
Cluster-14949.322023	1.25	0.28	0.46	0.51	1.19	2.8	0.85	1.13	1.64	3.97	3.68	4.8	2.31	1.76	1.55	1.11	3.34	0.58	1.1	2.18	0.88	0.22	1.58	0.23	0.4	2.35	0.55	1.64	2.83	5.24	1.8	0.95	4.02	0.82	2.04	0.42
Cluster-14949.101570	0	0	0	0.68	0.58	0.63	0.22	0	0.68	0.18	0.54	0.68	0.72	0	0	0.14	0	0.02	0	0	0.19	0.22	0	0	0.39	0	0.59	0	0.13	0.54	0.21	0.16	0.24	0.28	0.55	0.47
Cluster-14949.236418	0	0	0	0	1.29	0.16	0	0.62	0.44	0.05	0.41	0.4	0.39	0	0	0.04	1.2	1.08	0.01	0.29	0.07	0.13	0.25	0.25	0.48	0	0.42	0.92	0.1	0	0.39	0	0.39	0.16	1.28	0.16
Cluster-14949.290924	0	0	0	0.03	1.2	0	2.54	1	2.92	0.6	1.38	0.84	1.39	0.25	1.1	1.85	1.79	3.13	1.61	0.83	3.23	0.68	0.73	0	0.73	0	2.8	0.69	0.79	0.81	0.6	1.63	0.81	0.93	2.87	2.52
Cluster-14949.136260	0	0	0	0.02	0.23	0.13	0	0	0.13	0.23	0.07	0.12	0.26	0	0	0.07	0.1	0.26	0.03	0.16	0	0.28	0	0	0	0.2	0	0	0	0	0.34	0	0.28	0	0.18	0
Cluster-14949.173219	0.29	0.73	0.19	0	0	0	1.1	0	0	0.51	1.78	0.2	0.47	0.35	0.84	0.88	0	0.92	0.59	1.15	0.94	0	0.08	0.41	0	0.03	0	0.84	0	0	0.76	0.73	0	0.68	0	0.21
Cluster-14949.146287	4.53	4.73	8.78	23.83	39.61	34.78	53.97	63.33	24.57	18.43	29.04	19.2	20.85	26.93	14.41	24.56	35.05	29.72	9.52	12.67	12.85	35.56	26.4	26.49	28.31	33.1	31.28	19.98	10.66	13.72	19.8	20.56	22.7	35.71	33.36	25.72
Cluster-14949.191929	431.77	406.62	328.1	227.18	135.14	122.26	94.13	33.07	125.53	109.98	134.19	254.26	183.27	78.01	310.44	149.68	49.48	25.12	269.32	243.05	269.68	126.21	245.33	252.75	228.03	209.24	175.5	107.18	342.54	232.81	290.62	240.18	211.2	113.69	134.57	211.42
Cluster-14949.186999	4.25	8.31	10.45	7.9	11.98	8.37	5.2	7.76	8.5	49.33	32.4	40.27	11.49	19.37	20.25	10.4	7.63	16.91	11.88	7.85	6.87	12.18	8.27	6.42	10.76	20.2	5.14	19.91	18.75	20.92	28.46	6.67	19.21	4.54	19.2	14.46
Cluster-14949.91794	0	0	0	0	0	0	0	0	0	0	0	0	1.81	1.57	0.94	0	0	0.67	3.95	0	0.51	0.92	0	0	0	0	0	1.37	0.8	0	0	0	0	0	0	1.54
Cluster-14949.178447	0	0.22	0.06	0.14	0.89	0.08	0.26	0.21	0.21	0.25	0.27	0	0.16	0.08	0.12	0.03	0	0	0.3	0.02	0.6	0.15	0.14	0.36	0.32	0	0.28	0.15	0.09	0.12	0.33	0.34	0.1	0.23	0.2	0.09
Cluster-14949.89743	0	0	0	0	0	0	0.45	0.29	0	0.38	0.05	0.37	0	0.18	0	0.29	0.2	0	0	0	0.6	0.68	0.5	0.51	0.67	0.43	0.76	0.32	0	0.45	0.42	0.57	0.46	0	0.35	0.53
Cluster-14949.208793	3.86	2.36	3.45	0.78	1.89	0.45	0.87	0.03	1.58	0.3	0.08	0.42	0.38	0	3.83	0.51	0.08	0	2.44	0.7	3.82	0.41	1.91	1.49	0.97	3.51	1.69	1.68	2.29	0.53	3.9	1.06	0.74	0	0.38	1.64
Cluster-14949.70229	0.19	0	0.5	1.5	3.02	2.16	4.38	2.48	2.29	1.66	1.87	2.68	2.03	2.25	1.22	1.84	3.08	3.2	0.55	0.68	1.39	1.2	1.76	1.56	1.33	4.48	1.85	2.76	1.42	1.1	1.38	1.99	0.44	0.99	2.2	0.85
Cluster-14949.182154	1.19	1.04	0.74	0.13	0.25	0.52	0.37	0.14	0.18	0.19	0	0.38	0.09	0.25	0.33	0	0	0.08	0.55	0.05	0.43	0.21	0.31	0.58	0.74	0.27	0.34	0.19	0.21	0.19	0.4	0.26	0.42	0.11	0.19	0.44
Cluster-14949.253293	0.17	0.35	0.35	0	0	0.12	0	0	0	0	0	0	0	0	0	0	0	0.08	0	0	0	0	0	0	0	0	0	0	0	0	0	0	0	0	0	0
Cluster-14949.294100	0.55	0.27	0.55	0.49	0	0.92	0.37	0.52	0.94	0	0	0	0	0	0	0.89	0.28	0.44	0.42	0.71	0	0.3	0.16	0.1	0.34	0	2.2	0	0.98	0	0	0	0	0.68	0.24	0.86
Cluster-14949.192050	2.98	3.52	1.63	1.32	0.63	1.56	1.14	0.11	0.78	0.58	0.76	0.92	1.03	0.93	2.53	0.78	0.7	0	1.52	1.37	1.21	0.87	1.88	2.53	2.51	1.64	1.89	1.9	1.58	2.32	3.15	1.77	1.86	1.4	1.08	2.56
Cluster-14949.269288	0	0	0	0	0.3	0	0	0.61	0	0.3	0.54	0.5	0	0.59	0.54	0	0.11	0	0.25	0	0.07	0	0	0.12	0.33	0	0.34	1.53	0.27	0.2	0.67	0.37	0.21	0	0.11	0.23
Cluster-14949.102090	0.12	0	0	0.29	0.74	0.33	0.63	0.31	0.18	0.32	0.52	0.39	0.12	0.44	0.36	0.14	0.3	0.15	0.39	0.28	0.41	0.27	0.66	0.09	0.88	0.48	0.24	0.54	0.21	0.56	0.51	0.63	0.46	0.6	0.41	0.24
Cluster-14949.181276	28.65	30.94	15.33	15.25	2.73	5.48	5.6	0	6.48	5.51	3.86	11.05	2.6	13.49	15.52	3.21	1.05	0.63	21.41	8.96	7.09	5.82	14.37	14.91	21.64	3.99	3.86	1.2	22.71	10.57	2.63	2.77	8.85	1.38	1.89	5.25
Cluster-14949.292805	1.06	1.33	0	1.66	0.96	1.4	0	0	0	0.74	0.42	0	0.89	0.9	1.47	0.62	1.19	1.13	0	0	0	1.42	0	0	0	0	0	0	0	0	0	0	0	0	0	0.41
Cluster-14949.273784	0.61	0	0	0	1.28	0.56	0.52	0	0	3.88	3.66	1.82	1.79	1.62	0.18	0	2.91	0	0.32	0	0.95	0.12	1.11	0	1.01	1.45	0	0.89	0	0.06	0	1.2	0.23	0.24	0.48	0.47
Cluster-14949.194499	0.6	0.71	0.38	0.58	0.02	0.44	0.39	0.27	0.21	0.24	0.07	0.05	0.31	0.37	0.58	0.22	0.39	0.29	0.39	0.15	0.13	0.44	0.27	0.55	0.69	0	0.14	0	0.18	0.36	0.13	0.31	0.1	0.36	0.3	0.37
Cluster-14949.142718	0.23	0.15	0.24	0.28	0.33	0	0.11	0.3	0	0	0	0	0	0.25	0.13	0	0.14	0.11	0	0	0.25	0.16	0.09	0	0.42	0.17	0.23	0.08	0	0	0	0	0	0	0.05	0.19
Cluster-14949.139888	0	0	0	0.24	0.91	0.51	0.12	0.15	0.16	0.92	0.61	1.11	0.02	0.18	0.29	0.97	0.07	0.72	0.92	1.61	1.24	1.63	0.21	1.02	0	1.18	0.81	0.7	0.38	0.52	0.73	0.66	0.78	0	0.95	1.14
Cluster-14949.190459	11.31	13.4	9.21	5.15	4.78	3.36	2.77	0.89	1.34	1.88	3	3.29	2.31	2.66	6.77	2.25	1.46	1.06	9.01	8.01	6.38	3.51	5.55	3.65	5.84	3.94	6.45	4.21	6.05	5.67	4.38	4.36	4.42	4.09	2.36	6.47
Cluster-14949.226603	0	0	0	0.29	0.57	0.51	0.6	0.11	0.31	0.53	0.83	0.15	0.77	0.67	0.35	0.4	0.12	0	0.4	0.2	0.86	0.46	0.45	0	0.33	0.27	0	0.42	0.07	0.6	0.22	0.39	0.29	0	0	0.52
Cluster-14949.273675	0.44	0.73	1.44	2.49	1.31	2.75	1.36	2.72	1.65	4.59	2.77	3.33	1.21	2.38	1.45	2.93	2.4	3.55	0.48	1.18	0.88	1.18	1.52	0.68	0.47	1.01	1	1.68	1.51	1.68	1.64	0.46	0.65	0.68	2.14	0.75
Cluster-14949.191603	3274.17	4359.71	2565.39	2124.43	519.97	988.93	882.31	203.98	1004.51	800.22	819.08	1688.84	1406.95	530.97	2510.14	1136.64	227.02	122.39	1020.4	1187.8	1097.81	756.94	1498.12	1275.5	1782.65	702.41	704.83	244.92	2347.3	1331.49	939.02	927.47	1091.83	500.01	713.64	1279.45
Cluster-14949.219917	1.17	1.4	0	0	0	0.07	0	0.81	0.97	0	0	0	0	0	0	1.91	0.67	0	0	0	0	0	0	0	0	0	0	0.16	0.35	0.01	0	0	0	0	1.07	0
Cluster-14949.179143	2.69	4.37	3.67	0.41	0.12	1.85	0.75	0.44	1.76	1.37	1.41	0.69	0.64	0.53	1.88	0.5	0.71	0.34	3.95	1.6	2.37	0.27	0.97	1.8	1.49	1.04	1.3	1.61	1.71	1.61	0.36	0.83	0.86	0.71	0.95	0.97
Cluster-14949.187012	0.64	0.25	0.56	0	0	0	0.6	0.85	1.12	0.1	0.52	0	0.39	0.61	0.71	0.6	0.7	0.82	0.08	0.34	0.61	0	0.23	0.17	0.87	0	0.21	0.14	0.37	0.43	0.12	0.69	0.32	0.39	0.7	0.78
Cluster-14949.204594	7.5	7.08	5.76	5.9	1.46	5.03	1.56	2.21	2.08	3.59	0	2.16	1.49	2.35	2.78	2.38	1.17	1.64	2.14	3.18	4.54	2	2.3	6.17	2.73	0.82	6.51	0.37	2.67	4.31	3.93	2.94	1.53	1.11	2.68	5.12
Cluster-14949.40413	0.14	0	0	0.3	0.29	0	0	0	0	0.06	0	0.31	0	1.12	0	0.46	0.41	0.71	0	0.53	0.52	0.95	0.45	0.84	0	0	0.42	0	0.18	0.71	0	0	0.15	0.1	0.09	0.18
Cluster-14949.155446	0	0	0	0	0	0.68	0.12	0	0.77	0.44	0.37	0.44	0	0.17	0.6	0	0.99	0	0.46	0.08	0	0.7	0.22	0	0	0.24	0	0	0.24	0.29	0	0	0.24	0.13	0.24	0
Cluster-14949.189039	39.68	43.43	24.77	16.71	5.56	15.88	14.86	8.64	10.83	15.9	9.3	17.29	9.22	13.74	17.77	11.41	8.92	7.61	20.26	22.6	20.54	15.27	17.59	16.79	20.5	8.25	23.11	5.36	24.48	21.96	9.46	8.56	14.48	13.32	12.54	17.35
Cluster-14949.279067	4.05	6.04	7.86	16.32	10.55	14.02	14.39	14.11	12.57	19.7	22.87	18.62	9.4	15.82	9.77	15.26	12.26	26.2	6.08	9.45	13.5	10.72	16.29	13.76	8.84	20.14	16.38	26.73	12.11	14.62	16.15	15.14	8.42	8.67	13.49	8.87
Cluster-14949.191867	2142.66	1961.02	1335.43	949.54	484.53	402.41	336.18	76.34	454.14	261.5	399.04	1177.54	665.97	202.78	1387.89	439.73	108.73	55.71	914.19	844.76	986.88	330.83	922.67	1173.01	1073.71	796.48	734.26	330.66	1362.67	915.61	1178.2	977.62	762.3	315.96	610.82	967.16
Cluster-14949.72048	0.16	0	0.05	0.3	0.62	0.3	0	0.5	0.38	1.53	0.87	1.1	0.99	0.24	0.74	0.39	0.63	0.83	0.5	0.17	0.22	0.34	0.31	0.46	0.26	0.49	0.28	0.33	0.16	0.26	0.54	0.68	0.28	0.45	0.33	0.19
Cluster-14949.198572	0.11	0	0	0.36	0.4	0.26	0.79	0.73	0.11	0.42	0.92	0.84	1.06	0.2	0.23	0.45	0.48	0.89	0	0	0.21	0	0	0.12	0.52	0.12	0.35	0.59	0	0.4	0.68	0	0.17	0	0.4	0.44
Cluster-14949.203435	1.66	0	1.56	0	0.15	0	0	0	0	0	0	0	0.23	0.18	0	0	0.65	0.5	0.34	0	0.6	0	0	0.36	0.62	0	0	0	0	0.83	0	0.89	0.31	0.19	0.23	0
Cluster-14949.239797	0	0	0	0	0	0	0	0	0.24	0.18	0.36	0.06	0	0.06	0	0	0	0	0	0.12	0	0	0	0	0.13	0.12	0	0	0.08	0.12	0.19	0.12	0	0.08	0.07	0
Cluster-14949.92841	0.3	0.73	0.37	0	1.91	0	0.52	1.12	0	0	0	0	0.38	0	0	0.67	0.46	1.15	0	1.05	0.34	0.34	0.32	0.37	0.28	0.82	0	0.59	0.42	0	0.35	0.64	0.33	0	0.36	0.33
Cluster-14949.295166	0	0	0	0	0	0	0.3	0.36	0.14	0	0.15	0	0.13	0	0	0	0	0	0	0	0.24	0	0	0.25	0.12	0	0	0	0	0	0.14	0.29	0	0	0	0
Cluster-14949.187409	0	0	0	4.37	1.56	7.93	0	2.88	0	11.1	9.79	2.78	2.29	3.29	2.1	6.48	0	5.04	3.32	6.68	0	9.43	4.11	1.26	0	2.55	0	1.16	3.61	2.51	4.77	5.36	4.97	2.07	6.88	0
Cluster-14949.131393	0	1.12	0	0	0	0.21	0.62	0.23	0.28	0	0.19	0.18	0	0.3	0.24	0	0	0	0.33	0	0.02	0.24	0.24	0	0	0	0.46	0	0.29	0	0	0.07	0.02	0	0	0.45
Cluster-14949.294008	4.75	7.07	16.46	28.08	24.08	29.26	14.67	19.91	11.19	63.74	32.45	42.16	17.24	42.32	29.66	24.95	14.79	36.34	24.95	29.76	51.45	15.33	39.8	8.97	9.32	25.55	16.79	54.25	26.96	36.48	43.21	16.02	32.15	6.97	37.82	9.03
Cluster-14949.320492	0	0	0	0.2	0	0.18	0	0	0	0.6	0.89	0.21	0.2	0	0	0.15	0.42	0	0	0.13	0	0.27	0.33	0	0	0	0	0	0	0	0	0	0	0	0	0
Cluster-14949.182948	0	1.61	0	0	0	1.99	0.98	0.47	0	2.65	0	0.67	0	0	0.53	1.66	1.97	2.06	0.5	0.02	0	0	2.34	0	0.85	0	1.6	0	1.46	1.98	0	0.88	1.32	0	1.2	0.61
Cluster-14949.284145	0	0.14	0	5.08	13.9	9.47	11.03	19.56	8.44	6.06	14.31	3.54	4.82	9.39	2.06	10.04	11.51	11.43	0.36	2.72	2.41	11.52	5.79	3.69	4.44	13.42	4.87	12.72	5.91	6.39	9.54	3.88	4.02	6.45	13.08	5.97
Cluster-14949.240756	6.88	0	7.08	7.77	18.95	23.5	12.53	9.09	12.78	13.7	1.77	12.04	3.23	0	0	19.49	28.71	5.64	2.56	15.2	8.9	3.79	12.29	17.66	0	0	9.51	2.21	2.9	3.06	3.52	2.43	2.76	6.08	7.53	7.85
Cluster-14949.213778	0	0.02	0	0.14	0.23	0	0	0	0	0.34	0.73	1.34	0	0	0	0	0	0	0	0	0.41	0.51	0	0	0.23	0	0	0.55	0	0	0.59	0	0	0	0	0
Cluster-14949.115442	0.11	0.27	0.14	0.26	0	0.1	0	0.3	0.11	0.01	0	0	0.1	0.25	0	0.04	0.04	0.19	0.11	0.03	0	0	0.08	0	0.19	0.08	0	0.17	0.04	0	0	0.13	0.28	0.14	0.3	0
Cluster-14949.267249	1.64	2.32	2.08	4.89	11.32	8.13	8.73	9.54	6.02	11.72	12.3	6.26	5.73	10.44	5.7	5.39	8.86	10.07	1.04	3.57	4.61	4.46	5.25	3.37	2.45	14.25	3.67	16.34	6.04	5.98	7.82	4.02	4.42	4.37	5.77	2.32
Cluster-14949.304980	0	0	0	1.03	0.12	2.41	2.4	5.7	3.35	1.38	0.56	0.36	1.8	1.46	0.21	3.02	6.47	2.33	0	0.58	0.13	2.71	0	1.78	0.48	0.13	0.8	0	0	1.27	0.21	0.51	0.43	0.96	0.88	0.41
Cluster-14949.165831	6.3	10.56	7.14	3.37	1.73	2.75	2.38	0.71	1.36	0.69	2.49	4.03	0.86	1.26	6.52	0.84	1.36	0.39	2.77	1.68	1.39	0.96	2.08	2.26	2.98	0.55	1.81	0.37	2.07	1.57	0.63	1.09	1.23	1.3	1.48	1.76
Cluster-14949.125148	1.32	2.58	0.9	0	0.99	0.53	0.75	0.98	0.28	0.25	0	0	0	0.33	0.25	0.17	0.2	0.35	1.24	0	0.42	0	0.13	0.72	0.35	0	0	2.47	0	2.08	0.44	0.47	0.73	0	0.26	0
Cluster-14949.192049	737.15	784.31	681.11	405.51	325.79	200.1	176.61	53.82	207.04	175.12	262.45	493.62	316.66	131.72	668.35	259.93	68.09	39.24	683.87	448.27	502.74	210.66	465.43	415.44	465.6	534.11	433.7	387.98	544.75	355.47	588.89	465	405.59	277.53	267.78	463.2
Cluster-14949.247334	0.11	2.16	2.49	16.58	16.29	4.5	14.66	13.9	13.63	12.8	8.97	8.94	6.01	10.63	4.19	8.7	10.41	25.3	2.93	2.13	7.28	3.82	7.36	0	6.39	16.78	3.81	24.9	4.2	5.05	11.31	1.35	9.58	16.45	20.31	5.12
Cluster-14949.260663	0	0	0	0	0	0	0	0	0	0.09	0.16	0.11	0	0	0	0	0.05	0	0	0	0.03	0	0	0	0.05	0	0.02	0	0	0	0	0	0.06	0	0	0
Cluster-14949.161490	0	0	0	0	1.25	0.53	0	0	0.16	0.79	0.57	1.23	0.81	0	0	0.54	0	1.58	0	0.69	0.44	0.24	0	0	0.3	0.62	0.26	0.7	0.27	0.62	1.02	0	0.42	0	0.77	0.26
Cluster-14949.163039	0.12	0.75	0.38	0	1.07	0.99	0.21	0	0	0.66	1.53	0.49	0.61	0	0.45	0.58	0.92	0.62	0	0	0	1.02	0.19	0.66	0	1.57	0.64	0.96	0.33	0	0.91	0	1.18	0.88	1.2	0.35
Cluster-14949.141352	0	0	0	0	2.17	0.82	0.05	0.25	0	0	0.31	1.04	0.21	1.39	0	0.98	1.32	1.25	0	0	0	0	0.75	0.92	0.47	0.9	0.69	1.09	0.23	0	0.9	0	1.02	0.37	0	0.62
Cluster-14949.136892	0	0.37	0	1.64	2.71	0.79	1.97	0	0	2.04	2.71	2.64	1.42	1.98	0	1.66	2.09	3.36	1.27	0	1.56	0.59	3.37	0.44	1.67	1.1	0.1	3.89	0.66	0.55	3.36	0	0	0.87	0.44	0
Cluster-14949.198035	1.5	1.16	1.36	0.52	0.52	1.58	1.16	1.1	1.28	0	0.57	0.45	0.94	0.36	0.47	1.13	0	0.35	0.88	1.22	0.89	1.29	1.3	0.55	0.15	0.83	0.54	0.26	1.54	0.76	1.36	1.15	1.19	0.97	0.77	1.81
Cluster-14949.194648	0	0.3	0	0	0	0	0	1.18	0	0	0	0.5	0.61	0.38	0.31	0	0	0.47	0	0.8	0	0	0	0	0	0.86	0.51	0	0.42	0	0	0	0	0	0	0.7
Cluster-14949.190134	1253.42	1120.43	994.06	690.5	320.22	275.45	326.67	80.82	372.65	307.75	245.73	678.79	594.27	204.65	1003.1	477.95	110.61	70.54	890.69	771.49	851.52	362.56	744.54	739.2	809.97	569.11	782.3	293.15	809.32	598.29	819.08	736.53	661.58	314.98	434.57	799.43
Cluster-14949.159486	31.37	32.2	27.17	14.02	3.95	8.85	9.65	2.84	8.91	10.17	8.13	16.09	8.12	5.81	19.22	12.74	4.73	3.35	16.7	20.33	21.26	8.63	18.6	18.81	24.05	9.22	18.22	3.92	29.92	22.31	16.78	13.93	18.45	9.32	15.73	19.23
Cluster-14949.231914	0.01	0	0	0	0	0	0	0	0.28	0	0	0	0.28	0.23	0.2	0	0.26	0.11	0	0	0.05	0.05	0	0.18	0.08	0	0.36	0	0.24	0.12	0.08	0.26	0	0	0.22	0.11
Cluster-14949.226883	1.29	2.62	1.72	5.66	1.85	4.81	7.65	9.22	8.79	3.77	0.95	0.68	3.84	5.94	2.43	5.4	6.76	5.73	1.29	2.94	1.34	10.15	6.39	7	8.17	0.94	5.49	0.44	1.47	2.03	2.19	1.07	2.88	5.25	5.85	6.97
Cluster-14949.220016	0.2	0	0	0	0	0	2.01	0.18	0	0.7	0	0	0	0	0.83	0	0.27	0.24	0	0	0	0.39	0.8	0.26	0.45	0	0	0.37	0.39	0.5	0	0	0.38	0	0.71	0
Cluster-14949.134885	8.02	12.79	9.36	25.44	4.66	24.04	27.95	41.34	37.31	21.89	3.51	6.15	19.09	24.36	11.56	23.7	32.96	39.25	7.62	20.64	15.16	34.03	19.52	34.31	24.19	5.41	24	1.2	10.67	10.54	9.21	10.61	13.11	19.61	33.78	25.88
Cluster-14949.221582	0.31	0.59	0.5	0.47	0	0.58	0.67	0.67	1.08	1.22	0.07	0	0.4	0.7	0.48	0.44	1.1	1.2	0.29	0.35	0.47	1.07	0.85	0.99	0.51	0.33	0.24	0.16	0.16	0.29	0.33	0	0.15	1.21	0.29	0
Cluster-14949.189922	1.73	0	0	1.13	0	1.72	0	0.92	1	0.91	0	1.1	0	1.07	0	0	0	0	3.48	2.03	0.97	0	0	0	0.96	0	0	0	0	0	0	1.13	0.92	0	0	0
Cluster-14949.277633	0	0	0.1	0	0.11	0	0	0	0.29	0	0	0.8	0	0	0.42	0	0.28	0	0	0	1.07	0	0.04	0	0	0	0	0.3	0	0.17	0.72	0.47	0.44	0	0	0.24
Cluster-14949.175612	1.09	2.36	0.72	2.13	3.26	1.84	0.54	1.82	0.38	1.28	2.32	2.59	0.62	1.46	1.56	0	0.65	0.75	2.18	1.89	0.23	0.71	1.55	0.34	3.01	2.66	2.35	1.7	2.25	0.9	1.4	0	0	0.83	0.98	0
Cluster-14949.182980	6.03	5.87	4.84	6.09	15.33	2.98	2.72	5.7	3.55	5.9	12.8	9.89	4.48	0	4.59	4.65	3.76	6.39	9.18	3.46	4.02	3	1.36	0	2.48	8.12	2.28	23.83	3.62	0	7.69	8.9	7.34	5.1	0	0.66
Cluster-14949.217892	0.31	0.17	0	0.26	0.3	0	0	0	0	0	0.1	0	0	0.07	0.09	0	0.2	0.32	0	0	0.23	0	0	0	0.35	0	0.45	0	0.24	0	0.85	0.67	0.16	0.16	0.2	0
Cluster-14949.169709	2.92	2.34	1.61	0	2.02	2.31	1.88	1.41	3.13	1.33	1.51	1.77	2.22	1.17	2.11	1.64	2.4	1.95	0.53	2.3	1.82	2.28	1.48	2.47	0.96	1.77	2.57	0.78	2.01	2.69	0.32	0.96	0.66	1.93	1.73	2.38
Cluster-14949.207407	33.43	9.73	26.05	7.62	17.21	9.93	8.93	5.07	6.02	52.36	85.22	62.67	27.62	21.78	17.65	15.92	9.73	3.08	45.75	22.04	30.42	9.61	13.37	6.01	7.58	12.86	7.34	53.1	36.89	48.1	44.61	24.35	34.36	9.02	15.51	7.51
Cluster-14949.147389	0.08	0	0	0	0	0.15	0.18	0.3	0	0	0.17	0	0	0	0.22	0.08	0.41	0.12	0.32	0.32	0	0.53	0.7	0.61	1.31	0.79	0.86	0.23	0.54	0	0.09	0	0	1.1	1.78	0.91
Cluster-14949.192491	15.68	18.47	20.55	24.11	37.18	45.49	39.52	46.38	30.5	19.02	25.03	13.64	17.96	19.67	14.88	28.96	48.96	24.91	9.11	19.78	13.59	38.42	24.14	27.46	24.52	15.38	36.62	16.3	11.13	18.22	10.3	13.72	14.41	26.3	23.16	29.96
Cluster-14949.206275	0.12	0.11	0.18	0.47	0.78	0.27	0.51	0.27	0.21	0.67	0	0.21	0.4	0.55	0.13	0.49	0.77	0.11	0.33	0.45	0.1	0.43	0.38	0.1	0.39	0.49	0.54	0.23	0.31	0.23	0.4	0.36	0.21	0	0	0.1
Cluster-14949.212778	5.68	0	2.26	1.04	1.94	0	1.34	0	1.84	0	2.42	2.28	0.29	2.31	3.08	0	0.38	0	0.52	1.64	4.7	2.04	0.46	0	2.47	4.23	3.01	13.22	3.28	5.75	2.31	6.37	1.25	0	1.08	0
Cluster-14949.156322	0.65	0.54	0	0	0	1.68	0	0.6	0	0	0.93	0.79	1.22	0.26	0	0.2	0.51	0.61	0.55	0.38	0.34	2.1	0.57	0	0.59	0.25	0.97	0	0	0	0	0.26	0.73	0	0.43	0.21
Cluster-14949.269801	0	0.58	0.36	0	0.58	0.11	0	0.42	0	0.02	1.44	0.36	0.32	0.27	0.25	0.43	0.91	0.22	1.32	0	0	0	0	0	0.58	0.62	0	0.93	0	0.32	0.57	0.59	0.42	0	0.16	0
Cluster-14949.264051	0.44	0	0	0	1.18	0.86	0.58	0.44	0.49	0	1.19	0.8	1.31	0	0	0.41	0.48	0.9	0	0.51	1.38	0.56	0	0	0.47	0.56	0.52	1.11	0	0.94	1	1.45	0.92	0.97	0	1.1
Cluster-14949.194852	0	0	0.83	0	0.69	1.28	0	0	0	0.75	0	0	0.39	0.37	0.54	0	0	0.83	0.72	0.75	0	0	0	0	0.31	2.21	0	0.84	0	0	0.87	1.46	0.44	0	2.05	1.32
Cluster-14949.186620	0	0.13	0	0	0.04	0.17	0.07	0.2	0	0.25	0.33	0.05	0.41	0.04	0.22	0	0.23	0.28	0.06	0	0.19	0	0	0	0.27	0.28	0.11	0.33	0.31	0	0.3	0.13	0.13	0.06	0.05	0.15
Cluster-14949.220423	0.15	0.03	0	0.18	0.01	0.14	0.35	0	0.17	0	0.15	0	0.2	0	0	0.09	0.09	0	0.19	0.38	0	0.16	0.12	0.14	0.01	0	0	0.36	0	0	0	0	0	0.24	0	0
Cluster-14949.152600	0	0	0.32	0.34	0.67	0	0.22	0	0	0.23	0.37	0.15	0	0	0	0	0.45	0.14	0.22	0	0	0	0	0	0.19	0	0	0	0.05	0.13	0.58	0.87	0.25	0	0	0.54
Cluster-14949.108855	0	1.01	0	0.68	0	0	0	0	0.2	0	0	0.6	0.1	0.54	0.43	0.08	0.74	0.49	0	0.41	0	0.48	0.48	0.34	0.01	0	0	0	0.45	0.5	0	0.58	0	0.22	0.63	0.59
Cluster-14949.83071	0	0	0	0	0.54	0.14	0	0	0.46	0	0	0	0	0.2	0	0	0	0	0	0	0	0	0	0	0.57	0	0	1.03	0	0.5	0.25	0.4	0.6	0	0.6	0
Cluster-14949.201483	0.58	1.25	0.39	0.41	0.57	0	0	0	0.07	0.6	1.02	0.84	0.15	0	0.59	0	0.06	0	1.39	0.46	0.39	0	0.8	0.38	0.54	0.46	0.42	0.65	0.97	0.72	0.19	0.21	0.38	0	0.06	0
Cluster-14949.135630	0.2	0.61	0.22	0	0.01	0.4	0.1	0	0.09	0	0	0.36	0.1	0.41	0.23	0.29	0	0.14	0.2	0	0.24	0.43	0.11	0.31	0.4	0.4	0.14	0.08	0.27	0	0.16	0	0.37	0	0	0
Cluster-14949.256466	0.9	1.37	1.49	2.19	3.99	3.38	0.2	1.61	1.32	5.05	31.49	25.59	2.72	1.24	3.76	0.54	3.42	1.07	0.75	1.46	1.5	0.18	1.12	0.14	0.27	0.62	0.21	24.14	10.68	29.23	0.47	0.25	2.39	0.23	2.35	0.12
Cluster-14949.172703	0.3	0.36	0	0.55	0	1.43	0.6	1.02	1.82	1.21	0	0	0.25	1.05	0	1.49	1.46	0.95	0	1.04	0	1.61	1.12	1.64	1.16	0	0.45	0	0	0	0.28	0	0.16	0	1.34	0.33
Cluster-14949.265732	0.68	2.07	0.94	0.91	0.4	0.15	0.66	0.68	0.4	0.76	0	1.5	1.21	0.91	1.42	0.36	0.37	0.31	0.29	1.01	0.59	0.72	0.43	0.65	0.69	0.32	0.86	0	0	0	0.37	0.12	0.28	0.47	0.62	0.18
Cluster-14949.148507	27.19	5.83	26.58	4.59	6.86	3.29	2.08	0.84	1.18	39.69	67.81	43.45	12.24	5.33	6.29	2.34	0.65	0.84	53.28	25.09	38.93	1.83	7.39	2.95	1.52	3.53	1.84	44.63	43.87	35.58	20.75	19.99	17.2	2.81	3.23	1.29
Cluster-14949.228722	5.83	2.98	2.82	1.21	0.16	1.51	2.42	1.91	3.44	1.46	0.5	0.9	2.37	0.78	1.17	2.17	2.35	1.51	0.52	3.36	1.8	4.03	3.67	3.29	2.05	0.35	0.83	0.22	3.25	4.26	1.1	1	1.06	1.41	1.58	3.72
Cluster-14949.235665	0	0	0.23	0	1.04	0.36	0.23	0	0	0	0	0.24	0.81	0.39	0	0.52	0	0.47	0	0.15	0.21	0.48	0	0.4	0	0	0	0	0	0.09	1.73	0	0.67	0.57	0.43	0.65
Cluster-14949.161484	15.65	19.96	6.29	6.19	59.13	0	0	0	0	0	74.77	42.43	9.67	10.2	27.68	0	0	0	16.3	0	7.54	0	13.55	0	5.56	53.22	4.87	79.68	0	4.68	20.34	23.87	26.5	0.77	5.56	5.03
Cluster-14949.238507	0.08	0.11	0	0.17	0.62	0.51	0	0.6	0.19	0	0.57	0.13	0	0.66	0.25	0	0.6	0.9	0.11	0.34	0.37	0.45	0.27	0.02	0	0	0.04	0.2	0.22	0.3	0	0.55	0	0.46	0.45	0.21
Cluster-14949.163591	0	0	0.3	1.33	0	0	0.06	0.43	0	0.35	0	0	0.27	0.21	0.49	0	0.23	0.09	0.71	0.62	0.23	0.11	0.4	0.53	0.14	0	0.48	0	0	0	0.1	0	0	0	0.33	0.17
Cluster-14949.307814	0.08	0	0.17	0.38	0	0.14	0.22	0.17	0	0.34	0	0.21	0.2	0.63	0.22	0.57	0.36	0.51	0.14	0.57	0.18	0.42	0.18	0.4	0.18	0.43	0.2	0	0.41	0.18	0	0	0	0.18	0.42	0.38
Cluster-14949.55568	0.12	0	0	0	0.29	0.19	0	0.17	0	0	0.2	0	0.46	0	0	0.31	0	0	0	0	0	0	0	0	0.25	0	0.19	0.73	0	0.46	0.31	1.1	0.8	0.61	0.1	0
Cluster-14949.159493	35.99	33.64	27.5	30.77	8.76	46.08	39.81	39.02	31.96	26.96	12.1	21.09	27.72	20.73	21.54	30.25	53.53	30.9	9.99	32.13	26.18	44.21	28.77	43.86	40.85	9.79	43.91	6.18	18	26.94	11.91	17.16	16.15	21.5	29.48	44.06
Cluster-14949.220008	0	0	0.09	1.35	0	0.69	1.18	4.96	2.12	3.92	0	0	0.76	0.33	0	0	3.39	3.18	0	0	0	3.71	1.49	3.37	1	0	0	0	1.71	0.39	0	0	0	0.31	1.98	1.1
Cluster-14949.157908	0.73	0.49	0.95	0.39	0	0.34	1.22	1.13	0.72	2.35	0.06	0.23	0.37	0.86	0.59	1.63	0.4	1.52	0	0.19	0.59	0.31	0	0	0.92	0	0.48	0.07	0.41	1.39	0.52	0.6	0.56	0.85	1	1.7
Cluster-14949.202771	0	0.61	0.21	0	1.91	1.1	0.06	0	0	0	2.04	3.61	0	0	0.65	0	0	1.53	0	0	0.3	0	0	0	0.68	0.68	0.08	1.31	0.36	0.67	1.34	0	0	0	0	0
Cluster-14949.181191	4.76	2.94	4.36	0.68	7.92	0.37	1.63	0.31	0	0	5.6	7.78	2.35	1.4	4.29	1.5	1.12	0	7.56	1.52	4.04	0	1.4	0.9	4.51	5.72	3.49	5.12	2.26	2.61	4.37	6.43	4.03	3.33	0.28	1.09
Cluster-14949.196435	11.88	10.28	0.06	11.83	0.21	19.08	17.14	29.67	19.86	25.81	0	0	15.64	14.1	12.17	25.16	19.64	30.81	0	14.66	7.4	16.33	11.28	17.87	18.19	0	15.17	0	13.7	9.65	0	0	5.02	3.08	16.38	8.35
Cluster-14949.80121	2.76	3.73	3.39	5.33	3.24	3.11	3.04	5.27	4	8.91	13.64	8.71	2.18	2.91	1.86	3.92	4.19	4.82	1.57	1.2	4.33	1.77	11.16	2.5	10.01	39.48	23.68	3.03	1.99	1.63	1.13	0.3	0.79	0.58	1	0.6
Cluster-14949.108564	0	0	0	0	0	0	0	0.43	0	0	0	0	0	0	0	0.4	0	0	0.71	0.41	0	1.43	0	0	0	0	0	0	0	0	0	0	0	1.23	0.85	1.08
Cluster-14949.105843	0.25	0.41	0	0.09	0.27	0	0	0	0	0.54	0.17	0	0.17	0	0	0.34	0	0	0.16	0.19	0.24	0.15	0.33	0.04	0.48	0.41	0.54	0.8	0.17	0.36	0.13	0	0.13	0	0	0
Cluster-14949.149624	0.16	0.19	0.3	0	2.5	0.26	0.34	0	0	0.53	0.88	0.03	0.95	0	0.47	0	0	0	0.86	0.56	0	0	0	0	0.2	1.24	0.27	3.68	0.31	0.39	0.69	0.74	1.24	0	0.48	0.56
Cluster-14949.191846	0.14	0	0	0	0.09	0.6	0	0	0.17	0	0.23	0	0.18	0	0	0.57	0	0	0.11	0.18	0.41	0	0	0	0.15	0.21	0	0.24	0.21	0.32	0.13	0.37	0.33	0	0.16	0
Cluster-14949.125346	2.77	1.8	0.78	2.46	1.12	0.6	0.07	0.11	0.36	0.2	0.5	0.76	0.85	3.75	0.56	0.24	1.02	0.04	3.55	1.02	1.09	1.29	1.7	1.94	2.42	1.12	1.26	0.97	0.45	0.45	0	0.44	0.37	1.36	0.32	1.37
Cluster-14949.72261	0.24	0	0.14	0.08	0.42	0.08	0.23	0.14	0.2	0.3	0	0.32	0.1	0	0	0.36	0.4	0.31	0	0	0	0.56	0.16	0.47	0.42	0.13	0.17	0.63	0.35	1.06	0.62	0.46	0.11	0.4	0.17	0.38
Cluster-14949.134920	0.1	1.32	0.11	0.75	0.95	0.44	0.23	0.62	0.37	0	0.33	0	0.5	0.68	1.1	0.47	0.12	0.5	0.46	0.64	0.85	0.65	0.76	1.05	0.81	0.45	0.96	0.43	0	0.33	0.08	0.14	0.19	0.54	0.31	0.28
Cluster-14949.127369	10.1	5.57	10.47	17.47	1.44	32.44	29.08	42.65	27.03	19.92	1.99	4.2	11.82	12.99	10.65	20.9	44.61	39.61	6.72	24.05	14.76	24.3	23.31	26.14	13.76	5.03	37.35	1.6	14.73	22.25	7.01	10.04	10.41	20.41	40.23	26.62
Cluster-14949.223327	0	12.46	0	10.16	4.41	0	3.2	12.34	3.78	0	5.96	7.44	7.85	18.37	10.24	2.31	12.52	0.73	8.03	5.99	6.65	9.43	6.66	10.8	3.39	6.35	3.73	0.95	0	11.54	2.12	2.42	3.11	5.62	8.46	1.84
Cluster-14949.174615	0.14	0	0.3	0	0.12	0.19	0.66	0.4	0.52	0	0.54	0.13	0	0.67	0.4	0.12	0.16	0.17	0.16	0	0.6	0.68	0.72	0	0.16	0.04	0	0.5	0	0.16	0	0.6	0.01	0.58	0.51	0.39
Cluster-14949.229213	1.81	3.93	1.21	4.54	0	3.29	2.97	1.31	4.93	1.81	0	0.07	0	1.58	0.76	0.9	1.29	1.93	0.12	1.85	0.47	5.58	3.38	4.24	5.54	0	4.91	0	3.89	3.12	0	0.09	0.38	0.98	1.73	4.71
Cluster-14949.213592	20.68	24.51	18.65	24.03	11.75	21.16	21.24	22.52	20.47	20.04	14.28	16.34	16.5	21.18	21	22.8	22.28	16.1	18.28	5.53	9.5	0.95	4.59	3.42	4.25	11.32	2.43	20.03	3.65	11.36	9.27	9.41	7.07	6.2	3.14	2.78
Cluster-14949.213595	2.01	0.61	2.27	0.46	5.92	1.54	0	0.14	0.57	1.16	6.69	6.33	1.05	1.41	2.54	0.99	0	1.8	2.19	0	1.98	0.23	1.91	1.22	1.61	4.29	0	8.29	1.43	1.45	3.27	3.37	3.33	3.42	1.42	0.51
Cluster-14949.193369	2.44	0	13.2	3.33	26.43	2.96	1.76	1.5	1.55	6.95	32.45	15.8	7.46	5.83	7.2	0.01	1.96	7.2	15.35	2.7	11.54	2.69	8.26	1.54	3.3	28.46	7.67	34.38	0.82	8.46	14.73	12.81	11.44	9.15	5.16	1.17
Cluster-14949.153099	1.44	4.74	5.66	2.47	10.71	5.8	4.82	4.1	3.25	3.33	12.17	5.15	3.6	3.29	4.93	0	6.43	3.92	9.03	1.66	3.89	3.46	2.96	1.45	3.06	13.3	4.27	14.91	2.08	4.47	8.75	7.98	8.82	5.69	3.74	5.51
Cluster-14949.199191	18.15	11.16	21.27	38.27	5.22	78.76	61.29	82.76	55.27	36.02	7.25	12.26	28.01	28.99	18.13	41.13	106.83	73.69	11.97	57.37	33.1	65.97	50.48	57.12	26.18	13.81	79.81	3.91	30.95	42.02	20.16	16.34	18.89	57.99	85.32	63.32
Cluster-14949.199190	28	15.61	31.24	64.43	11.54	123.1	102.27	149.31	99.99	58.94	17.55	23.7	45.12	56.91	26.62	75.13	168.2	133.1	19.74	89.16	58.39	89.67	82.99	92.98	44.68	26.85	129.56	12.55	46.72	69.71	38.82	29.44	33.25	102.2	146.23	95.32
Cluster-14949.270093	0.66	1.34	0.18	0.72	0	0.3	0	0.49	1.85	0.22	0.33	0.09	0.56	2.52	0.46	0.35	0.24	0.05	1.31	0.51	0.77	0.22	0.44	3.12	1.39	0.17	0.28	0	0	0.09	0	0.89	0.71	1.36	0	0.24
Cluster-14949.204065	0.2	0	0.46	0.71	0.62	0.99	0.91	0.39	0.53	0.55	0.86	0.54	0.65	0.91	0.54	0	1.13	0.3	0	0.48	1.92	0.22	0	0	0.21	1.57	1.13	10.9	0.52	2.1	1.42	1.02	0.48	0	0.91	0.28
Cluster-14949.114522	0.07	0.21	0	0	0	0.15	0.47	0	0.15	0	0.48	0	0	0	0	0	0	0	0	0.27	0	0.34	0.23	0.43	0.16	0	0	0	0	0	0	0	0	0	0	0
Cluster-14949.221649	1.27	1.22	0.25	0.27	0	0	0	0	0	0.59	0	0.26	0	0.25	0.86	0	0	0	0.27	0.48	0	0.29	0.58	0.5	0.9	0.27	0.63	0.2	0	0.46	0	0	0	0.57	0.57	0
Cluster-14949.288308	0.13	0.66	1.04	1.94	4.69	5.28	7.56	8.63	23.98	3.38	3.23	0.37	4.79	4.03	1	3.07	24.15	9.13	0	0.16	0	0.41	0.32	1.01	0.16	0.98	0.88	0.07	0.05	0	0	0	0	1.09	0.53	1.12
Cluster-14949.116471	1.83	1.2	1.42	1.77	1.49	1.17	2.51	2.68	1.87	1.3	1.89	1.98	0.74	3.16	1.76	1.64	2.45	3.55	1.07	1.33	2.55	1.1	1.08	1.98	1.1	0.89	1.22	1.15	1.93	2.14	1.95	0.94	1.87	0	0.56	0
Cluster-14949.97944	2.11	1.23	0.5	1.72	0.12	0.33	0.58	0.84	1.28	3.15	2.74	3.62	2.81	2.43	2.59	3.66	1.39	0.36	2.55	2.46	4.32	1.99	0.59	0.78	2.08	3.28	0.13	1.4	3.88	4.58	9.16	6.79	3.95	0.96	0.98	1.54
Cluster-14949.105655	1.74	1.01	1.21	0.71	0	2.03	1.99	1.89	1.17	0.59	0.29	0.9	0.81	2.77	0.24	0.86	3.06	2.56	0.25	1.39	0	2.7	2.04	3.19	0.7	0	2.34	0.11	0.66	1.11	0.18	0.4	0.78	1.06	1.17	1.09
Cluster-14949.235506	31.61	21.04	27.13	68.85	4.05	67.85	68	91.9	87.6	63.25	3.43	11.43	51.12	56.81	32.69	62.31	88.98	69.28	9.5	55.2	35.99	60.99	54.22	60.32	31.87	7.01	48.91	2.41	43.55	35.97	12.09	16.81	27.95	30.98	63.46	51.65
Cluster-14949.191636	0.5	0.58	0	0	0.25	0	0.22	0.17	0	0	0.48	0.1	0.39	0.33	0.39	0	0	0	0.84	0.09	0.25	0	0	0	0.14	0.33	0.37	0.52	0.64	0.5	0.5	1.02	0.65	0	0.24	0.17
Cluster-14949.145523	0	1.63	1.15	0	0	1.4	0.79	1.71	2.13	0	1.71	0	0.9	1.36	2.45	0.91	0	1.12	0	0	1.33	0	0	0	2.09	1.25	1.42	0	0	0	2.13	0	1.73	0	0	0
Cluster-14949.205952	0.14	0.28	0.62	0	0.33	0	0	0.07	0	0.09	0.19	0.32	0	0.02	0.22	0.1	0.17	0.1	0.12	0	0.2	0	0.12	0	0.32	0.53	0.24	0	0.25	0.06	0.34	0.42	0.21	0	0.26	0.2
Cluster-14949.197213	4.26	7.56	4.35	9.19	1.48	3.27	7.64	5.52	3.7	0.45	0.86	2.97	0.09	0.2	6.73	7.11	5.43	1.64	0	10.14	0	5.72	12.23	7.07	7.87	1.42	8.65	0.33	2.86	4.04	0.07	1.9	0	2.49	6.34	3.44
Cluster-14949.164685	0	0	0	0	0.36	0	0	0	0	0.17	0	0.23	0	0.56	0	0	0	0.43	0	0	0.2	0	0	0	0	0	0.2	0.74	0.45	0.12	0.67	0.55	0.5	0.09	0.61	0
Cluster-14949.162025	1.33	1.88	0.71	0.58	1.35	0.95	1.39	0.82	0.75	0.61	0.84	0.38	1.06	0.81	0.69	1.29	0.74	0.75	0.82	0.26	0.83	0.19	0	0.83	0.74	1.03	0.44	0	0	0	0.42	0.78	0.38	0.42	0.17	0.33
Cluster-14949.250421	0.11	0	0.44	0	0.1	0	0	0	0	0	0	0.27	0.07	0	0	0	0.26	0	0.3	0	0	0.03	0	0	0.39	0	0	0.28	0	0.36	0.18	0.46	0.49	0.52	0	0.09
Cluster-14949.94472	1	0.33	0.55	1.39	0	0.72	1.18	0.7	1.08	1.45	0.91	0.92	0	0.38	0.38	0.14	0.41	1.23	0.67	0.39	1.22	0.41	0.88	0	0	0	0	0	0	0.47	1	0.72	1.12	0.65	0.73	0.3
Cluster-14949.205736	0	0	0	0	0	0	0	0	0	0	0	0	0	0	0	0	0	0	0.81	0.03	0.04	0.69	0.7	0.44	0	0.38	0.13	0	0.55	0	0	0	0	0	0.66	0.01
Cluster-14949.230713	1.16	2.34	1.59	2.53	2.18	1.4	2.88	0.78	0.24	0.7	1.15	0.82	0.8	1.93	1.12	1.38	1.19	1.43	2.13	2.41	2.05	2.96	1.48	2.65	1.09	1.32	1.62	1.37	1.5	1.03	0.42	0.52	0.82	1.75	1.92	2.02
Cluster-14949.110560	0.43	0.92	0.62	0.36	0.58	1.3	1.28	1.22	0	0.28	0.76	1.05	0.66	0.87	0.72	0.64	0.58	1.13	0.69	0	0.96	1.09	0.69	0.92	0.19	0	0	0.28	1.13	1.1	0.62	1.1	0.8	0.69	1.09	0.61
Cluster-14949.200566	1.22	2.17	1.29	1.76	6.31	1.25	1.25	0.79	0.87	0.06	2.88	2.75	1.97	1.38	1.96	1.16	1.37	1.49	1.31	0	0	0.07	0.58	0.39	0.87	3.06	1.21	5.35	0	0.43	2.26	2.49	1.44	0.12	0.4	0.47
Cluster-14949.139143	0	0.26	0	0	4.83	0	0.54	1.08	0	0	3.17	1.42	0.33	0.64	0	0	0.74	0	0.7	0	0	0.58	0.56	0.8	0.35	2.84	0.85	4.46	0.82	1.17	0	0	0	0.14	0	0.44
Cluster-14949.250445	0.6	0	0	1.07	0.14	0.54	0.42	0.51	0.72	0.19	0.04	0.13	1.27	0.43	0.22	0.53	0.96	0.89	0.19	0.73	0.52	0.95	0.41	0.66	0.3	0.14	1.02	0.09	0.64	0.45	0	0.26	0	0	0.34	0.94
Cluster-14949.197623	1.02	0.66	0	0.45	0.19	0.35	0.61	0	0	0.22	0	0	1.94	0	0	0.95	0	0.51	0	0.53	0.32	0	0	0.16	0.3	0.8	0.37	0	0	0	0.67	0.99	0.7	0.51	0.5	0.26
Cluster-14949.197626	0.15	0	0.12	0	0	0.08	0	0	0	0.14	0.55	0.19	0.37	0.26	0	0	0	0	0.14	0.31	0.43	0	0	0.22	0.43	0.7	0	0	0	0	0.14	0	0.21	0.5	0.05	0.2
Cluster-14949.195936	2.38	1.89	0	3.44	0.41	1.15	2.01	2.21	0	6.25	0	0	4.34	3.24	0.96	0.08	3.4	2.74	0	0.05	1.25	3.28	1.26	3.8	0.01	0.32	2.85	0.21	2.47	0	0	0.35	0	0	1.84	0.59
Cluster-14949.312360	0	0	0	0	0	0.23	0	0	0.68	0	0	0	0	0.73	0	0	0.2	0	0	0.31	0	0	0	0	0	0.71	0.66	0	0	0	0.63	1.47	0.48	0.5	0	0
Cluster-14949.180628	0	0	0.5	0	0.19	0	0.23	0.69	0.18	0	0	0	0.49	0.07	0	0	0.19	0.64	0	0.55	0.64	0	0	0.39	0.18	0.59	0.47	0.16	0	0	0	0	0.54	0	0	0
Cluster-14949.226097	0	0	0.33	0	0.55	0.57	0	0	0	0.41	0.15	0	0.47	0.86	0.38	0	0	0.25	0	0	0	0	0	0	0	0.95	0	1.65	0.63	0.4	0.01	0	0.79	0	0	0
Cluster-14949.213723	0	1.62	0.99	1.09	1.23	0	0	0	0.51	0	0	0.51	0	0.27	0.01	0.1	0.89	2.03	0	0	0.17	2.09	1.33	0.09	0.7	0.8	0	1.39	1.09	0.61	0	0	0.94	0.33	1.02	0.66
Cluster-14949.226060	8.04	5.47	3.53	4.08	2.42	0.97	0.91	0.04	0.89	2.23	1.15	3.67	3.87	18.84	4.84	2.27	0.08	0.12	11.16	1.21	7.33	1.18	3.18	2.23	5.46	3.54	2	6.09	2.17	2.09	1.78	10.21	4.84	0.17	0.17	0.26
Cluster-14949.254009	0	0	0.38	0.34	0	0.34	0.26	0.13	0.15	0	0	0	0.43	0.15	0.06	0	0.29	0.05	0.35	0.33	0.07	0.51	0.37	0.09	0	0.13	0	0.28	0.42	0.11	0	0	0	0.5	0	0.22
Cluster-14949.110774	0	0.88	0.75	6.86	3.78	11.03	23.12	27.2	6.48	4.35	0.33	0.18	3.39	4.55	4.09	12.57	18.88	17.66	0.14	2	0.34	4.87	3.02	1.74	1.84	6.59	5.11	1.37	0.77	1.65	0.44	0.13	0.4	1.74	15.01	2.99
Cluster-14949.281419	0.2	0.11	0.14	0.9	0.13	0.1	0	0	2.1	1.32	1.17	0	2.15	0.78	0.46	1.59	0.37	0.17	2.35	1.33	2.17	2.69	1.12	1.39	3.11	3.13	0.33	7.79	2.19	3.16	5.71	7.34	7.12	1.37	0.53	2.07
Cluster-14949.187301	7.54	7.98	7.96	16.82	0.2	13.32	14.31	20.98	18.76	11.19	0.73	3.04	11.41	16.09	8.09	14.21	17.39	14.31	4.5	12.73	6.62	14.81	12.62	14.29	10.88	0.02	13.81	0.04	11.58	8.68	1.94	3.11	8.4	7.1	15.11	12.44
Cluster-14949.162985	2.5	0.99	2.79	9.47	0	12.01	9.38	17.57	12.08	14.67	0	0	3.64	2.88	3	9.37	11.53	13.7	0	2.97	1.02	6.97	2.79	5.72	3.31	0.16	2.36	0	3.13	3.27	0	0.41	0.78	0	6.34	3.58
Cluster-14949.167333	0.63	0.83	0.88	0.86	0.5	0.38	1.24	0.65	1.38	0.97	0.54	0.36	2.07	0.97	0.65	1.26	1.29	2.16	1.34	1.12	1.3	1.27	0.99	2.28	1.49	0.37	1.36	0.11	0	0.54	1.16	0.87	0	0.65	0.61	2.26
Cluster-14949.206470	0.55	0.51	0	0	3.46	0.26	0	0.27	0	0.12	2.51	0.45	0	0	0	0	0	0.4	0.52	0.17	0.34	0.7	0.46	0.6	0.48	0	0	8.38	0	0.45	0	0	0	0	0	0
Cluster-14949.235604	0.09	0	0	0	0	0	0	0	0	0	0	0	0	0	0	0	0	0	0.7	0.27	0.02	0	0	0	0.32	0	0.15	0	0.38	0.24	0.41	0.4	0.22	0.15	0.12	0
Cluster-14949.111417	0.22	0.15	0.06	0.04	0.04	0.16	0.06	0	0.18	0.17	0.15	0	0.11	0.03	0.05	0	0	0.06	0	0	0	0.12	0	0.09	0.14	0	0.05	0.12	0.1	0.25	0	0.18	0.18	0	0.05	0.04
Cluster-14949.247685	0.16	0.13	0	0.47	0.63	0	0.3	0.13	0	0.5	0	0	0	0.25	0	0.38	0.13	0	0.5	0	0	0.74	0.23	0.33	0.12	0.52	0	0	0.21	0	0	0	0	0	0	0.36
Cluster-14949.247683	0	0	0	0	0.02	0.46	0	0	0.22	0	0.88	0.47	0.62	0	0.48	0	0	0.24	0	0.5	0.64	0	0	0	0	0	0.39	0.81	0	0	0.3	0.28	0.32	0.35	0.58	0
Cluster-14949.163758	2.58	2.11	4.2	4.4	8.75	10.71	5.14	10.28	5.67	1.6	1.88	1.95	1.93	3.02	1.37	5.14	9.96	5.25	1.1	4.17	1.92	1.67	2.68	3.49	1.04	1.65	6.4	0.51	0.13	0.89	0.56	0.3	0.58	1.85	1.87	0.67
Cluster-14949.191391	0.16	0	0	0	0.36	0.29	0.15	0.08	0.23	0	0	0	0.14	0	0	0	0	0	0.45	0.51	0.24	0.2	0	0.21	0.17	0	0.19	0	0	0	0.31	0.3	0.16	0	0.3	0.32
Cluster-14949.174524	0.18	0.07	0.03	0.58	0.14	0.06	0.3	0	0.93	0.52	0	0.11	0.15	0.32	0.33	0.36	0.6	0	0.14	0.37	0	0.73	0.52	0.54	0.46	0.47	0.3	0	0.73	0.12	0.08	0	0	0.2	0.08	0.01
Cluster-14949.258335	0	0	0.36	8.14	3.41	6.89	2.99	11.51	15.21	3.64	0.97	0	3.61	12.04	2	7.86	8.13	14.14	2.57	3.22	3.63	4.15	3.08	10.97	0.63	1.25	3.75	0	0	0.88	0.88	5	3.31	6.76	5.16	3.71
Cluster-14949.206842	0	0	0.27	0	0	0.38	0.84	0	0	0	0	0	0	0.53	0	0	0.28	0.28	0	0	0	0.39	0	0.18	0	0	0	0	0.35	0.31	0.38	0	0	0.52	0.37	0.18
Cluster-14949.264052	0.4	0.85	0.66	1.61	0	0.71	1.3	1.37	0.76	1.64	0	0	0	1.33	1.06	1.08	1.93	1.24	1.09	0.81	0	1.46	1.06	1.83	0.5	1.12	0.36	0	0.13	0.5	0.4	0	0.11	0.25	1.75	0
Cluster-14949.174417	0	0	0	1.14	0	0	0	0	0.84	0	0	0	0	0	0	0	0	0	0	0	0	1.38	0.38	1.75	0	0.54	1.08	0.75	0.64	0	0	0	0	0	0.77	1.07
Cluster-14949.152504	0	0.15	0.28	0.11	0	0.27	0	0.14	0.22	0	0	0.14	0.18	0.22	0.08	0.34	0.34	0.29	0.02	0	0.08	0	0	0	0.13	0	0	0	0	0.26	0.32	0.12	0.19	0.36	0.45	0
Cluster-14949.143931	49.14	36.29	100.8	94.68	169.29	242.71	122.69	244.63	122.46	75	75.82	70.99	114.92	50.63	41.73	129.25	205.74	186.45	18.2	153.78	86.92	104.43	69.96	79.34	26.74	48.29	196.76	25.95	13.36	41.81	34.39	23.98	14.43	82.44	57.78	59.93
Cluster-14949.126319	0	0	0	0	0	0	0	0.22	0	0	0.17	0.2	0	0.26	0	0	0	0	0	0	0	0.82	0.21	0.71	0	0	0	0	0	0	0	0	0	0	0.54	0.26
Cluster-14949.205725	6.07	2.11	3.19	1.53	1.12	0.36	0	0.23	0.25	1.12	2.75	2.85	0.36	1.08	0.84	0.1	0.02	0	2.77	2.31	2.11	0.14	0.86	0.45	1.12	1.54	0.78	3.71	2.4	3.55	0	0.55	1.07	0	0.12	0.17
Cluster-14949.43026	0.4	0	0.01	0	1.09	0	1.15	0	0	0.39	0.39	0	0.57	0	0.14	0	0.68	0.89	0.55	0.68	1.05	1.19	0	0.16	0.04	0.14	1.1	0	0	0	0.09	0.16	0.33	0.68	0.16	0
Cluster-14949.168879	0	0.66	1.38	0.78	0.61	0.81	1.09	0.45	0.64	1.09	1.54	0.32	0.79	1.31	0.67	0.37	0.29	1.38	0.68	1.08	1.28	0.19	0.48	0.21	0.89	1.64	1.35	1.55	0.92	1.06	1.64	1.31	0.92	1.49	0.79	1.27
Cluster-14949.134753	0.64	0.75	4.22	4.19	0.91	2.78	2.09	1.69	1.05	3.64	1.36	1.42	3.12	2.74	2.07	5.42	1.32	3.63	1.39	7.1	5.86	0.64	0.98	0.99	0.64	2.89	1.2	4.4	1.24	2.31	6.72	4.37	3.84	3.26	6.39	2.88
Cluster-14949.175385	35.4	24.69	28.41	16.07	30.77	11.55	15.74	4.7	13.08	21.7	29.85	38.45	43.43	15.37	26.41	17	11.49	4.77	32.88	27.61	41.91	23.27	18.96	14.71	26.79	32.05	27.27	53.73	26.4	32.61	49.77	45.49	34.94	21.53	13.81	28.94
Cluster-14949.156044	0.83	0.59	0.72	2.11	0.31	4.02	10.56	9.48	5.71	2.21	0.21	0.73	0.96	4.31	1.41	3.09	9.92	2.58	0.59	2.33	1.12	3.02	3.51	3.5	1.79	2.05	2.33	0.32	3.37	4.24	0.37	0.74	1.81	1.8	8.1	3.16
Cluster-14949.154224	0.2	0.32	0	0	0.65	0	0.32	0	0.36	0	0.51	0.46	0.42	0.23	0.28	0.35	0.46	0.58	0.47	0	0.52	0	0	0	0.04	0.56	0.6	0.63	0.02	0.31	0.22	0.44	0.37	0.45	0.17	0.35
Cluster-14949.65000	10.75	2.94	0.21	8.44	0	4.48	1.53	2.88	6.02	8.69	0	0.69	4.27	7.93	5.01	4.49	1.61	3.47	1.22	2.33	0.2	8.04	6.87	10.68	10.09	0.25	2.34	0	9.88	7.86	0	1.25	1.03	0	1.72	7.55
Cluster-14949.213023	0	0	0	0	0.03	0	0	0	0	0.07	0	0	0	0	0	0	0	0	0	0	0	0	0	0	0	0.49	0	0	0	0	0.36	0.2	0.17	0	0	0
Cluster-14949.152829	0	0	0	0	1.45	0.81	0	0.15	0.34	0.31	0	0.19	0.6	0.46	0	0.24	0.64	0	0.31	0	0.41	0	0	0	0.98	1.36	0.33	2.1	0	0.27	1.22	0.42	0.41	0.45	0.76	0.29
Cluster-14949.180717	0.15	0	0	0.02	0.06	0.12	0	0	0	0.07	0.03	0	0.11	0	0	0.02	0	0	0.06	0.05	0	0	0	0	0	0.08	0.03	0.2	0	0.05	0.11	0.2	0.07	0	0	0
Cluster-14949.230339	0.34	1.23	0	0.81	0.85	1.03	1.98	2.19	2.12	1.27	0	0.75	1.97	0.43	1.46	2.02	2.38	0.29	1.85	0.86	0.64	2.47	1.49	1.68	2.8	1.15	1.48	0.49	1.37	1.17	0	0.85	0.46	1.79	1.32	1.18
Cluster-14949.109786	0	0.21	0.65	0	0	0	0.98	0.31	0	0	0	0	0	0	0	0	0	0.07	0	0.36	0	0.58	0.19	0	0	0	0	0	0.26	0	0.37	0.17	0	0.34	0.2	0.6
Cluster-14949.213731	0.52	0	0.52	0	0.76	0.87	0	0	0.91	0	0	0.84	0.54	1.31	0.45	0	0.81	0.89	0.92	0.44	0	1.06	0.83	1.18	0.75	0	0	0.77	0	0.38	0.52	0	0	0	0.91	0.77
Cluster-14949.180721	7.47	11.81	0.21	4.35	0.13	1.02	0	0.06	0.72	0.06	0	0.07	0	0.59	0.24	0.06	0.13	0	0.23	0	0.19	0.62	1.74	1.55	2.37	0.16	0.07	0	1.26	0	0	0	0	0.07	0.27	0.71
Cluster-14949.268480	0.1	0.12	0.3	0.17	0.37	0.11	0.3	0.36	0.3	0.35	0.44	0.07	0.51	0.46	0.29	0.26	1.09	0.57	0.09	0	0.04	0.18	0.48	0.25	0	0	0.08	0.03	0	0	0.26	0.07	0.13	1.04	0.66	0.34
Cluster-14949.110745	0.52	0.17	0.62	0.43	0.44	0.47	0.66	0.36	0.02	0.35	1.17	0.16	0.27	0.26	0.25	0.07	0.63	0.5	0	0.16	0	0.31	0.14	0	0.37	1.58	0.61	1.23	0.51	0.58	0.38	0.36	0	0.15	0.27	0.23
Cluster-14949.249023	0.12	0.41	0.28	1.32	0.15	1.2	0.44	0.8	0.65	0.76	0.16	0.41	0.88	0.97	0.26	0.6	0.96	1.1	0.64	0.3	0.7	0.98	1.14	1.19	0.47	0.3	0.9	0	0.28	0.58	0.27	0.18	0.24	1.13	1.15	0.57
Cluster-14949.204045	0	0	0	0	79.81	0	0	0	0	0	105.35	0	0	0	0	0	0	0.64	99.81	0	0.62	0	0	0	0	72.63	0	129.67	0	0	33.95	40.33	0	0	0	0
Cluster-14949.180435	0	0	0	0.28	0	0	0	0	0	0	0	0	0	0	0.22	0.13	0	0.19	0	0	0.53	0.34	0	0	0.4	0.39	0.39	0	0.16	0	0.34	0	0	0	0	0
Cluster-14949.262628	0.64	0.73	0.04	1.3	0.24	3.97	2.98	5.6	2.57	1.98	1.1	1.48	0.49	2.77	0	1.81	6.8	2.94	0.12	1.06	0.63	0.97	1.1	1.66	0.41	0.55	0.91	2.65	4.04	4.6	1.19	0.61	0.53	1.63	2.94	1.59
Cluster-14949.185133	15.64	6.14	8.01	5.92	1.7	0.99	0.77	0.31	1.18	2.82	3.96	9.85	0.45	2.49	2.02	0.49	1.12	0.57	8.83	5.19	6.05	0.51	2.79	2.49	2.77	3.76	1.92	6.28	7.56	9.74	0.8	1.34	1.82	0.56	0.87	0.81
Cluster-14949.182764	1.34	1.13	0.48	0.44	0.46	0.34	0	0.49	0.32	0	1.17	0.6	0	0	0.46	0.65	0	0.9	0.45	1.12	0.38	0.44	0	0	0.37	0.44	0.42	0	0.62	1.14	1.19	0.79	1.72	0	0	0.31
Cluster-14949.182762	0.54	0	0.44	0.41	0.35	0	0.28	0.33	0.12	0.12	0	0.63	0.14	0	0.19	0	0.13	0	1	0	0.41	0	0	0.29	0	1.1	0.59	1.1	0	0.43	0.45	0.98	0.73	0.71	0.12	0
Cluster-14949.164003	24.67	15.7	25.58	14.29	9.62	9.33	13.64	5.69	13.63	16.26	12.47	29.67	21.06	10.91	19.08	22.36	10.13	4.56	21.96	26.31	25.54	13.87	14.16	8.17	19.83	15.56	15.2	21.42	29.6	29.06	28.95	28.52	26.32	12.81	14.13	21.08
Cluster-14949.242660	0	0	1.39	1.92	12.6	0.48	0.67	0.63	3.16	1.76	6.76	1.72	0.58	1.08	0	0.48	0	2.87	3.3	0	0	0.38	0.33	0.53	0.31	3.31	0	9.49	0	0	4.03	2.22	1.77	1.49	0.52	1.21
Cluster-14949.241298	0.27	1.29	0.33	0	0	1.34	0	1.45	3.37	0	0.31	0	0	0.99	0.37	0.26	0.59	0.84	1.08	1.89	1.51	1.41	1.46	0.66	0.59	0	0.33	0.26	1.85	0.9	0	0	0.29	0	0.93	0.31
Cluster-14949.187139	0	3.44	0	0.01	0	1.01	0	0.4	0.21	0	0	1.32	0.55	1.21	0	0.66	2.19	0	0	0	0	0.36	0.95	0.35	0.46	0.45	0.26	0	0.29	1.41	0	0	0	0	1	0
Cluster-14949.153247	0.14	0.21	0.17	0.08	0	0.43	0.2	0	0.2	0.13	0.26	0.23	0.12	0.13	0.08	0.04	0.16	0.46	0.16	0.32	0.11	0.08	0.15	0.2	0.29	0.35	0.05	0.08	0	0.12	0.25	0.23	0.15	0	0	0
Cluster-14949.194069	0.61	0.17	0.23	1.2	1.78	0.51	0	0.27	0	0.43	1.51	0.36	0	0.3	0	0	0	0.16	0.52	0.82	1.05	0.48	0.44	0.49	1.14	1.75	0.53	0.9	0	0.35	0.16	0.53	0	0	0	0
Cluster-14949.229425	1.64	1.71	1.09	3.51	2.13	5.74	3.35	4.86	1.54	5.12	1.78	1.72	2.6	2.5	2.15	1.79	4.29	5.6	1.13	3.11	2.11	3.54	2.84	4.38	2.64	1.89	2.65	0	1.43	1.32	0.97	1.31	1.44	2.16	1.78	2.39
Cluster-14949.171689	0	0.49	0.34	0	0	0.41	0.03	0.18	0	0	0	0	0	0.5	0.59	0	0	0.39	0	0	0.3	0.3	0.61	0	0.34	0.18	0.57	0	0.16	0	0	0.44	0.19	0	0	0
Cluster-14949.171688	0	3.27	0	9.4	0	6.63	2.8	9.13	12.7	3.79	0	0.26	5.37	7.18	0	3	10.66	13.3	0.4	2.81	0.2	11.34	4.88	7.85	4.43	0	4.54	0	2.66	2.12	0	0.59	2.52	8.47	6.14	7.02
Cluster-14949.204366	2.08	3.04	2.5	2.02	3.47	4	2.29	3.72	4.28	2.83	3.95	2.36	4.06	4.23	2.22	2.92	4.42	4.49	0	0	0.89	0.86	1.63	1.37	1.04	1.1	0.65	1.37	0.82	0.26	0	0	0.15	0.45	0.5	0
Cluster-14949.177375	1.09	0	0	0.25	7.53	0.37	0	0	0	0.29	4.08	3.53	0.59	1.62	2.24	0.66	0	1.04	4.28	0	0	0	0	0	0	5.33	0.29	7.76	0	1.45	3.56	3.2	2.41	1.94	0	0
Cluster-14949.275215	9.8	7.91	23.37	29.3	24.2	31.06	9.84	15.37	7.81	30.29	78.28	151.16	9.53	7.08	33.49	5.64	18.91	6.69	10.38	35.12	24.95	1.9	12.4	1.04	3.4	22.59	4.41	95.08	86.71	135.81	17.36	8.37	15.47	3.44	19.11	7.51
Cluster-14949.205867	0.68	1.15	1	1.75	0.83	0.63	0.8	0.78	1.29	1.36	0.25	1.09	1.71	0.25	1.54	1.22	0.56	0.62	1.91	0.38	0.77	0.88	0.2	0.21	0.14	1.19	1.51	0.61	0.93	1.18	1.16	1.15	1.12	0.93	0.36	0.99
Cluster-14949.262106	1.33	0.92	0	0.16	0.78	1.21	0.96	0	0	0	0.49	1.02	0	0	0.54	0.65	1.1	0	0.38	1.04	1	1.52	0.77	0.96	0.68	0.53	0	0.71	1.4	0.9	0	0.12	0	0.64	0	1.07
Cluster-14949.204133	4.46	3.86	4.4	5.95	3.89	5.88	5.68	7.89	6	6.6	4.31	4.22	4.78	5.82	4.54	6.59	7.03	7.46	3.81	4.97	0.31	4.11	3.61	4.35	1.8	3.8	0	0.08	1.28	0.13	0	0	1.92	4.31	2.36	4.14
Cluster-14949.243667	0.44	1.05	0	3.3	0	0	0.51	0.84	0	0	0.09	0	2.3	0.57	0	1.42	1.02	3.9	1.06	1.61	0.11	0	0	1.33	0	0.01	0	0	0	0.56	1.34	0.44	0.33	2.83	1.39	2.73
Cluster-14949.126781	0.48	0.27	0.28	0.26	0.48	0.18	0.42	0.39	0.46	0.2	0.57	0.36	0.32	0.13	0.25	0.54	0.44	0.41	0.3	0.25	0.23	0.32	0.4	0.25	0.49	0.74	0.48	0.59	0	0.36	0.2	0.5	0.48	0.03	0.17	0.05
Cluster-14949.219629	0	0	0	0.29	0	0.25	0.41	0	0.37	0	0	0.1	0.32	0	0.38	0.55	0	0.93	0	0	0.54	0.97	0.07	0.65	0	0	0	0	0	0	0	0.32	0	0.33	0.36	0.74
Cluster-14949.200526	5.35	2.41	4.27	3.77	3.76	5.48	2.8	3.53	1.28	3.86	6.08	6.92	7.25	3.81	3.63	1.53	0.9	3.79	5.72	3.4	3.41	0.74	3.19	2.32	4.56	8.72	3.1	5.74	1.09	2.78	7.96	6.01	5.9	3.38	2.76	2.71
Cluster-14949.217277	1.05	0.58	1.14	2.07	0	2.15	0	2.59	1.81	1.29	0	1.35	0.44	1.34	1.22	0.23	0.28	2.7	0.37	0	0	1.42	0	1.81	1	2.97	1.67	0	1.59	0.32	0	0.78	1.72	0	0	0
Cluster-14949.160436	0	0	0.17	0	1.5	0.75	1.07	0.51	0.18	1.27	0.11	0.04	0.13	0	0.31	0	0.91	0.36	0.1	0.13	0	0.49	1.12	0	0	2.6	0.22	1.44	0.88	1.14	0	1.11	0.37	0	0.53	0.41
Cluster-14949.122792	0.15	0.28	0	0.93	2.49	0.73	1.73	0.8	0.45	0.46	1.98	1.15	0.49	1.71	0.84	0.5	0	1.55	0.16	0	0.04	0.57	0.29	0.68	0.24	0	1.1	1.31	0.6	1.43	0.38	0.6	0.22	0.59	0.26	0.81
Cluster-14949.151466	0.04	0.16	0	0.23	0.05	0	0.01	0.28	0	0.37	0	0	0.97	0.71	0	0.2	0	0.61	0	0.35	0	0.48	0.67	0.19	0	0	0	0	0	0	0	0	0	0.36	0.4	0.18
Cluster-14949.136150	0	0.33	0.14	0.89	0	0	1.57	1.22	1.8	0.36	0	0.95	1.99	0.56	0	0.76	1.13	1.45	0.17	2.91	1.13	4.15	1.7	1.68	0.61	0	1.7	0	0.63	1.63	0.01	0.28	0	0.47	0.81	0.96
Cluster-14949.201442	0	0	0	0	0.48	0	0	0	0	0	0	0	0	0	0	0	0	0	0	0	0	0	0	0	0	0.22	0	0.89	0.75	0.47	0	0	0	0.09	0	0
Cluster-14949.144404	0.64	0.15	2.13	2.14	1.23	1.83	2.73	2.42	0.43	0.72	0.87	2.55	0.79	1.1	1.15	0	1.83	0.49	1.75	0	0.92	1.76	0.44	1.97	1.13	2.45	2.11	1.73	0.63	2.23	0.55	1.83	0	0	0	0.62
Cluster-14949.77402	1.61	2.3	1.01	3.6	1.48	2.03	7.5	2.48	1.05	4.14	3.27	2.52	1.59	4.82	1.66	0.74	1.17	0.68	0.9	0.55	2.87	1.67	8.11	2.08	3.25	3.29	3.86	2.34	2.83	2.72	1.69	1.86	1.67	1.19	0.32	0.56
Cluster-14949.206353	1.12	0.55	2.58	1.44	1.13	1.94	2.55	0.33	0.4	2.45	1.55	1.64	0	1.66	0.58	0.43	2.19	1.42	1.91	1.15	2.2	1.98	2.13	2.68	2.09	0.63	2.76	1.08	0.5	1.42	0.85	0.47	0.3	1.38	2.67	0.67
Cluster-14949.212950	0	1.07	1.19	2.17	1.01	1.09	0.39	0	0.43	1.39	0.48	1.59	0	0.65	0	1.05	0.11	0	0	0	0	1.83	2.24	0	0.26	2.49	0	2.42	1.2	1.7	0.85	1.78	0	0.21	0	0.12
Cluster-14949.246965	1.77	0	0	2.12	0.17	2.99	0.53	0	0	2.36	0	0	2.34	0.86	0.82	0.79	1.49	2.45	1.13	0	1.73	0.36	1.1	1.5	0	0	0.86	0	1.45	2.26	0	0.01	0	1.15	1.24	2.6
Cluster-14949.195747	5.32	3.49	1.61	6.41	2.28	6.73	5.69	2.31	5.25	4.03	2.58	1.3	2.89	0	1.47	4.87	7.28	5.84	3.4	3.25	3.01	4.94	5.23	3.87	1.08	2.95	2.12	0	2.4	3.54	5.03	3.19	2.24	6.91	4.91	6.87
Cluster-14949.224979	0	0	0.19	0.56	0.2	0.43	0	0.05	0.12	0.18	0	0.72	0.42	0.36	0.25	0.22	0.12	0	0.11	0.27	0.24	0.14	0	0	0	0	0	0.2	0.32	0.15	0	0	0.1	0.24	0.23	0.25
Cluster-14949.154542	0.1	0	0.41	0.01	0.04	0.02	0	0	0.02	0.14	0.02	0.01	0.24	0.62	0.01	0	0.14	0.22	0.01	0.28	0	0.41	0.02	0	0.01	0.01	0.02	0.03	0.01	0.02	0	0.01	0.13	0.18	0.43	0.23
Cluster-14949.229610	0	0	0.93	0	1.71	1.69	1.19	0	0.18	1.62	0	0.52	1.34	0.64	1.21	0.81	1.64	0	0.96	0	0.11	0	1.32	1.31	1.35	1.19	2.2	0.27	0	0	0	0.3	1.67	0.52	0	0.34
Cluster-14949.229618	0.58	1.11	0.23	0.63	0.3	0.63	0.94	1.07	0.88	1.36	0	0.12	0.62	0.71	0.53	1.11	1.9	1.62	0	1.03	0.6	1.06	0.73	0.93	0.89	0.4	1.1	0.15	0	0.38	0.17	0.09	0.18	0.66	0.99	0.91
Cluster-14949.185103	8.48	4.03	4.81	6.75	4.04	7.96	8.08	11.24	14.13	7.98	4.69	5.54	7.19	3.98	7.35	9.07	16.33	9.7	4.87	11.37	5.92	6.35	8.09	6.19	7.1	1.48	6.11	2.3	2.19	9.04	2.62	2.2	2.95	4.24	5.78	9.06
Cluster-14949.123838	0.57	0.37	0	0.63	0	0.67	0.74	0	0	0.47	0.13	0	0	0.67	0	0.97	0.35	0	0	0	0.44	0.82	0.65	0.84	0.98	0	0.73	0.16	0	0	0	0	0	0.83	0	0
Cluster-14949.160361	1.37	8.56	0.42	4.94	0.08	0.5	0.05	0.11	0.78	0.48	0.12	0.13	0.22	6.16	6.29	0.17	0.16	0.04	1.32	0.91	0.24	0.47	4.86	1.35	2.68	2.33	1.96	0	1.13	0.27	0	0.56	0.49	0.28	0.37	0.29
Cluster-14949.87862	0	0	0.64	0	1.18	0	1.17	0	0	0.37	0	0.54	0.65	0	0.53	0	1.42	0	0	0.28	0	0	0.94	0	0.71	0.88	0.67	0	0	0	0	0.38	0	0	0	0
Cluster-14949.163778	0.04	0.27	0.51	0.62	1.62	0.66	0.98	0.17	0.92	0.27	0.35	1.48	0	0.3	0	0.04	0.25	1.06	0	0.55	0	0	0	0	0.78	1.05	0.65	0	0	0.47	0.69	0.72	0.85	0.41	0	0.37
Cluster-14949.222268	0	0	0	0	0	0	0.66	0	0.52	0	1.36	0	3.18	0	0	0.76	1.89	1.03	0	0	0	0	2.59	0.45	0	0	0	1.19	0.81	0	0	0	2.52	3.66	0.82	1.97
Cluster-14949.222262	1.55	0.51	0.01	1.49	0	1.21	0.35	1.78	0.15	1.26	0.48	0	0	0.38	0.85	0.88	1.27	0.32	0.16	0.71	0.4	1.87	0.72	0.8	1.86	0	1.28	0	1.07	0	0	0	0	0.49	0	1.1
Cluster-14949.158683	5.11	2.77	6.53	4.6	18.19	3.69	4.67	8.43	7.26	7.1	19.04	9.69	6.96	9.41	6.16	6.98	4.26	6.19	13.87	5.22	8.26	6.04	4.5	3.3	4.62	18.81	3.05	20.16	5.48	8.6	16.46	14.97	13.38	12.22	4.55	6.95
Cluster-14949.206869	9.79	6.26	10.67	3.27	2.62	2.72	2.16	0.72	2.23	6.63	2.42	11.87	6.47	1.85	9.45	3.54	1.06	1.47	8.56	5.09	15.09	2.66	3.81	2.78	4.85	2.67	5.15	3.74	8.52	8.32	8.75	10.18	6.38	1.44	3.25	4.09
Cluster-14949.176868	20.69	21.51	48.75	11.12	27.39	14.43	18.75	0	4.76	54.37	44.94	51.99	37.81	14.98	32.53	0	8.59	4.06	22.88	32.2	35.18	15.28	18.46	13.08	8.68	29.4	13.64	21.37	30.74	48.91	36.17	52.25	49.94	24.35	20.48	14.38
Cluster-14949.210052	0	0.05	0	0.12	0	0	0	0.38	0.2	0	0.02	0	0	0.22	0	0	0	0.42	0	0	0	0	0.28	0	0.26	0.41	0.38	0	0.29	0.38	0.13	0	0.11	0	0	0
Cluster-14949.213266	17.23	12.08	35.93	29.62	99.7	71.2	38.48	62.28	34.37	26.37	38.69	33.16	31.8	15.83	13.78	41.51	59.93	50.48	8.6	45.87	30.53	30.9	26.62	26.18	6.48	20.92	59.25	17.21	3.85	13.42	15.06	11.69	6.62	33.45	18.31	17.75
Cluster-14949.30079	0.04	0.18	0	0.22	0	0.42	0.11	0.08	0	0	0.1	0	0	0	0	0	0.17	0	0	0.36	0.24	0	0.15	0.37	0	0	0	0	0.11	0.15	0	0	0.09	0.55	0.21	0.3
Cluster-14949.145423	0.34	0.36	0.26	0.12	0.71	0.19	0.13	0.37	0	0.51	0.16	0.15	0.32	0	0	0.56	0.6	0.29	0.23	0.25	0.24	0.19	0.22	0.5	0	0	0	0.26	0.29	0	0.2	0.47	0	0.61	0.55	0.24
Cluster-14949.168627	0	0.19	0	0.6	0	0.37	0	0.52	0	0.19	0	0	0.71	0	0	0.13	0.18	0.22	0.34	0.17	0	0.42	0.32	0.49	0.26	0.21	0.21	0.09	0.18	0.08	0	0.13	0	0.08	0.2	0.46
Cluster-14949.75187	0	0	0	0	0	0	0	0	0	0.02	0.49	0	0	0	0.22	0.16	0.49	0	0.29	0.14	0	0.48	0.61	0.74	0	0	0	0.84	0	0	0	0	0	0.59	0	0.73
Cluster-14949.250964	0	0	0	0.09	0.14	0.28	0.12	0.18	0.07	0	0.11	0.09	0	0.12	0.3	0.22	0.09	0.28	0.32	0	0	0.25	0.23	0.46	0	0.14	0	0	0	0.06	0	0	0	0	0	0.07
Cluster-14949.284780	0.11	0.35	0.36	0.43	1.17	0.42	0.44	0.42	0.38	0.39	0.47	0.24	0.49	0.12	0.1	0.03	0.07	0.47	0.19	0.32	0.16	0.01	0	0	0.51	0.67	0.11	0.86	0.16	0.22	0.41	0.21	0.28	0	0.2	0.13
Cluster-14949.176640	0	0.2	0	0	0	0.15	0	0	0	0.15	0	0.24	0.17	0.62	0	0.12	0.12	0	0.29	0	0.25	0.93	0	0.18	0	0	0	0	0	0.22	0	0	0	0.22	0.52	0.25
Cluster-14949.253604	0.49	0.34	0.71	0.6	0.51	0.37	1.12	0.56	0.29	0.57	0.79	0.62	0.34	0.63	0.92	1.01	0.92	0.57	0.92	0.29	0.44	0.66	0.57	0.37	0.63	0.87	0.79	0.17	0.15	0.47	0.46	0.29	0.57	0.07	0	0.3
Cluster-14949.232581	0.99	0.25	2.94	0	18.56	0	0	0	0	0	14.58	10.84	0	1.47	0	0.65	0	1.24	9.43	0	5.55	0.81	0.67	0	1.44	16.04	3.83	18.11	1.62	1.05	10.65	7.24	4.35	5.7	2.25	0
Cluster-14949.67640	0.22	0.24	0.21	0	0	0.41	0.26	0.24	0.3	0.5	0.23	0	0.28	0.48	0.29	0	0	0.49	0	0	0.32	0.33	0.3	0	0.18	0.18	0.27	0.09	0.15	0	0.09	0.28	0.21	0	0	0
Cluster-14949.183240	0.09	0	0.08	0.66	0.2	0.37	0.33	0	0.11	0.14	0	0.04	0	0.45	0.35	0.03	0	0	0.48	0.23	0.34	0.58	0	0	0.17	0.19	0	0	0	0	0	0	0	0.03	0	0.08
Cluster-14949.110034	4.03	3.17	1.42	3.58	0	4.5	6.61	5.34	7.36	5.6	0.51	1.24	4.78	5.87	3.32	4.78	5.83	5.76	1.06	3.75	1.75	5.48	4.35	4.5	4.4	0.23	7.18	0	4.14	3.69	1.18	0	1.96	4.47	4.83	5.69
Cluster-14949.111223	0.55	0.66	0.46	0.57	0.82	0.58	1	0.46	0.77	0.46	1.59	0.76	0.76	1.21	0.72	0	1.32	0.76	0	0	0.77	0	0.75	1.43	0.66	1.02	0.96	1.19	0.17	0.49	1.03	1.53	0.4	0	0	0
Cluster-14949.121876	0.21	0	0.23	0.02	1.04	0	0	0	0	0	1.02	0.27	0.1	0	0	0	0	0	0.51	0.24	0	0	0	0	0	0.33	0.47	0.97	0	0.42	0.3	0.18	0.49	0	0	0
Cluster-14949.221990	0.94	0.84	0	0.27	0.64	0.34	1.02	1.41	0	0.81	0	0.78	0.37	0.29	0.32	0.72	0.59	0.64	0.26	0	0.62	0.59	0.33	0.9	0.91	0.74	0.51	0.27	0.91	0.74	0	0	0.15	0.11	0.3	0.29
Cluster-14949.147774	0	0	0	0.4	1.09	0.05	0.7	0	0	0	0.11	0.23	0.33	0.31	0.52	0.66	0.15	1.2	0.13	0.36	0	0.71	0.12	0	0	0	0	0.75	0	0	0.06	0	0	1.09	0.62	1.31
Cluster-14949.195726	0	0	0	0.45	0	0.13	0	0	0	0.38	0	0.87	0	0.86	0	0	0	0.69	0	0	0	0	1.9	0	0	0	0.45	0.67	0.8	0.74	0	0.91	0.34	0	0.2	0
Cluster-14949.70553	1.97	0.91	1.75	1.28	0.54	1.53	0.39	1.95	0	6.03	6.04	2.94	0	2.64	0	5.39	0.47	3.41	1.85	2.82	0.03	1.11	1.8	0.13	0.8	1.08	0.81	4	2.18	4.41	0.39	2.04	0	0	0	0
Cluster-14949.236775	0.25	0.15	0.23	0	0.39	0.38	0.33	0.38	0.15	0.3	0.25	0.31	0.48	0.23	0.19	0.1	0.34	0.31	0.28	0.34	0.47	0	0	0.14	0.04	0.43	0.46	0.28	0.09	0.2	0.34	0.54	0.3	0.14	0.25	0.5
Cluster-14949.240257	0	0.49	0.11	0.3	0.38	0.48	0.65	0	0.31	0.57	0	0	0.07	0.17	0.09	0.23	0.01	0.23	0	0	0	0.22	0.07	0.22	0.27	0.26	0.79	0.45	0.23	0.24	0.47	0.09	0.46	0.29	0	0.31
Cluster-14949.165808	1.02	0.13	0.07	2.13	21.35	0	0.46	0	0.36	1.26	16.96	8.72	2.73	1.69	0.75	2.07	0.94	0	8.04	1.11	3.51	0	0.92	0	0	12.37	0	28.43	3.52	3.68	11.3	6.84	3.89	5.05	0	0
Cluster-14949.204029	0	0.45	0	0.95	0	0	2.96	0	0.14	2.57	0	0	3.58	0.29	0	2.07	1.25	0	0.04	0.55	0	3.78	2.27	1.21	0.55	0	0	0	2.28	0	0	0	0.37	0.64	1.23	3.3
Cluster-14949.186780	3.64	10.42	12.7	5.53	8.52	8.26	9.46	4.99	0	5.54	13.73	12.26	12.98	9.64	15.27	4.89	3.14	5.82	14.4	11.12	10.08	7.03	10.33	5.86	3.23	14.67	8.43	9.13	7.91	10.21	16.48	15.26	20.07	16.6	9.83	10.41
Cluster-14949.181208	2.45	2.35	1.54	2.54	0.29	3.74	2.3	2.79	3.21	3.22	0.31	0.98	2.97	1.53	1.57	2.09	4.49	3.43	1.34	2.76	1.59	3.38	2.62	3.97	3.55	0.95	3.83	0.39	2.27	2.07	0.86	1.24	1.66	2.01	2.2	2.9
Cluster-14949.227810	0	0.19	0	0	0.23	0	0.48	0.14	0	0	0.46	0.16	0	0.68	0	0	1.73	0	0	0	0.14	0.66	0	0	0	0	0	0.13	0	0	0.28	0.51	0.37	0.57	0.15	0.32
Cluster-14949.111192	0.02	0	1.62	0	0.15	0	0	0	0	0	7.18	0	4.08	0.01	0	0	0	0.87	0	1.3	5.85	0	0	0	0	0.13	2.19	0.73	0	4.23	2.4	4.91	0.28	5.15	0	0
Cluster-14949.193860	1.15	1.13	0.59	0.34	2.62	0.25	0.44	0	0	0	1.04	0.47	0.57	0.51	0.47	0.35	0.3	0	1.28	0	0.5	0.2	0.26	0.08	0.45	1.9	0.49	2	0.32	0.35	1.93	2.08	0.85	0.59	0.22	0.22
Cluster-14949.235144	1.26	1.08	0.6	0.54	2.42	0.66	2.43	0	0.79	2.31	1.63	0	1	0	0.46	1.34	1.14	2.06	0	1.29	0	0.88	2.69	0.55	0.68	2.1	1.37	0	0	1.22	1.25	0.66	1.09	0	0	0
Cluster-14949.130453	0	0.05	0.05	0.26	0.44	0.15	0.13	0	0.02	0.06	0.07	0.05	0.05	0.05	0	0.02	0.02	0.02	396.54	269.36	291.12	96.32	146.65	79.03	63.42	81.3	107.35	141.33	229.68	274.47	261.97	226.22	265.79	71.16	141.85	76.23
Cluster-14949.212907	0.09	0.14	0.64	0	0.37	0	0	0.15	0.07	0	0.11	0	0	0	0	0.2	0	0	0	0	0.24	0.13	0.08	0.27	0	0	0	0.06	0.05	0.07	0	0	0	0.38	0.26	0.07
Cluster-14949.182231	0.12	0	0.16	0.71	0.16	0	0	0.42	0.3	0.47	0.28	0	0.26	0	0.29	0.38	0.08	0.38	0.18	0.2	0	0.09	0.26	0.06	0.13	0.05	0.1	0	0.32	0.28	0	0	0.61	0.43	0.7	0.66
Cluster-14949.209879	0.86	1.74	0.76	0.65	1.66	1.07	1.8	1.16	1.87	0.93	0.81	0.78	1.89	1.28	1.61	1.07	2.12	3.63	0	0	0.48	1.9	1.56	1.2	0.57	0	0.34	0.9	0	1.8	0.18	0.38	0.45	0.57	0	1.83
Cluster-14949.141964	12.11	13.66	37.81	35.27	19.95	49.06	23.23	51.24	102.24	67.64	23.5	17.41	40.46	38.68	29.97	51.26	79.09	75.22	10.4	17.99	12.8	21.35	16.12	28.48	9.21	5.94	25.13	5.66	7.69	10.89	8.16	9.72	7.64	24.85	17.36	17.23
Cluster-14949.235542	0	0.13	0.16	0	0.45	0.34	0	0.26	0	0	0.12	0	0.11	0.61	0	0.09	0.2	0	0	0.16	0	0.32	0.11	0.13	0.23	0.12	0	0	0.16	0.27	0	0	0	0.32	0.09	0.23
Cluster-14949.158125	0.56	0.32	0	0.89	0	0.73	0	0	0.02	0	0.93	1.08	0	0.98	0.58	0.25	0	0.1	0.33	0	0.59	0	0.75	0.61	1.09	1.11	0.55	1.22	0.54	0	0.42	0.81	0	0.12	0	0.26
Cluster-14949.175777	0.3	0.1	0.13	0.12	0.33	0.15	0.21	0.22	0.17	0.05	0.24	0	0.37	0.52	0.52	0	0.04	0.84	0.32	0.11	0.09	0.34	0.26	0.34	0.84	0.4	0.59	0.23	0	0.08	0.55	1.17	0.31	0.01	0.08	0.09
Cluster-14949.180672	81.77	63.45	124.4	237.68	26.54	399.76	330.64	417.45	344.61	215.62	43.79	72.09	143.94	207.66	112	209.21	521.43	434.28	52.37	268.82	153.42	266.28	262.72	282.8	152.31	69.26	372.01	22.24	183.26	224.71	102.26	88.8	105.1	278.99	423.03	299.22
Cluster-14949.242244	0.16	0.49	0.42	0.38	0.18	0.06	0.68	0.17	0.25	0.46	0.52	0.54	0.15	0.48	0.39	0.23	0.36	0	0.22	0.47	0.32	0.23	0.74	0.37	0.45	1.06	0.59	0.05	0.26	0.17	0	0.23	0.18	0.13	0	0.05
Cluster-14949.220764	0.41	0	0	0.55	0	0.33	0	0.14	0.17	0	0.62	1.06	0.28	0.17	0	0.69	0.14	0.78	0.19	0.15	0.6	0	0.27	0.71	0.68	0.3	0.52	0.66	0.94	0.38	0.45	0.89	0.42	0.16	0	0
Cluster-14949.196462	0	1.05	0	1.83	0.23	0.97	0	0.41	0.66	0	1.19	0.72	0	0	0	0	0	0	0.43	0	0	0	0	0	0.6	0.84	0.49	0	0.47	0	1.81	1.08	0.31	0.39	0	0.42
Cluster-14949.201153	0.56	0.22	0.68	0.53	2.04	0.1	0.08	0.29	0.2	0.56	0	0.49	0.96	1.12	1.27	0.86	0.78	0.64	2.47	0.81	0.95	0.77	0.75	0.75	0.94	0.88	1.09	3.59	0.92	2.37	3.08	2.28	1.85	0.64	1.46	2.17
Cluster-14949.147042	1.5	0	1.09	1.49	5.23	0.18	0.52	0.81	0	0.15	4.46	2.61	0.89	0.88	1.02	0.58	0	0.29	3.43	0.73	1.6	0.86	0.74	0.2	0	4.18	1.27	6.57	0.89	2.53	3.29	2.77	2.87	0.25	0.32	1.03
Cluster-14949.126326	0.09	0.64	0	0	1.06	0	0	0	0	0.28	1.12	0.9	0.22	1.1	0.29	0	0.19	0	0	0	0.62	0.97	0.55	0.67	0	0.56	0	0.42	0	0	0	0	0	0	0	1.01
Cluster-14949.185646	0	0.05	0	0.1	0.1	0	0.11	0.44	0.19	0.07	0.18	0.11	0	0.29	0.06	0.18	0.15	0.13	0.17	0.13	0	0.22	0.15	0.3	0	0.28	0.09	0.35	0	0.06	0	0	0	0	0.19	0
Cluster-14949.182965	0.62	0.04	0	0	0	0.49	0	0.61	1.27	0	7.87	7.67	0	0.11	0	0	0	0	10.6	0	0	0	0	0	0	0	0	10.36	0	0	8.02	5.85	0	1.14	0	1.66
Cluster-14949.245289	31.46	26.26	73.61	181.19	10.35	345.97	256.65	380.94	295.83	174.8	16.35	33.02	95.8	143.22	75.19	174.45	453.94	363.56	22.25	189.37	92.43	200.44	232.58	213.83	93.72	44.37	294.42	8.16	140.93	169.02	66.1	57.01	66.82	228.06	368.34	239.86
Cluster-14949.289488	0	0	0	0	0.35	0	0.1	0	0.52	0.23	0.61	0	0.24	0.23	0	0.6	0.95	0	0.29	0	0	0.7	0.52	1	0.02	0	0	0.08	0.56	0	0	0	0	1.16	0.79	0
Cluster-14949.207469	0.86	1.38	1.06	0.82	6.3	2.08	0.67	0.47	3.23	3.37	4.14	2.99	3.06	0	1.72	2.86	1.88	2.27	4.18	3.26	2.38	0.91	2.76	2.81	1.97	6.59	1.21	6.95	2.64	3.12	6.75	5.31	4.5	0.64	2.33	4.63
Cluster-14949.218050	1.75	1.07	0	2.27	0.85	0.76	1.19	0	1.09	0	0	0	1.96	0	0	0	0	0.98	1.27	1.12	1.96	0.92	0	3.47	0.94	3.01	4.66	0	0	0	0.92	0	0.85	0.99	2.17	5.51
Cluster-14949.178576	4.97	6.45	3.51	6.52	0.19	5.63	3.33	4.37	4.68	5.21	0.88	1.38	5.07	4.97	4.55	4.59	6.29	5.05	1.97	3.91	2.94	6.19	5.53	5.39	7.24	1.27	3.42	0.18	5.43	3.78	1.03	1.86	2.64	2.87	5.05	5.57
Cluster-14949.189832	1.03	0.64	0.66	0.71	1.32	0.36	0.13	0.28	0.26	0.75	0.51	1.01	0.68	0.21	0.63	0.25	0.56	0.28	0.35	0.64	0.31	0	0.15	0.18	0.8	0.94	0.77	0.95	0.3	0.31	0.88	1.31	0.5	0.53	0.18	1.03
Cluster-14949.182062	0	0	0.72	0.15	0.1	0.39	0.22	0.07	0.27	1.18	0	1.1	0.43	0	0.88	0	0.41	0.48	0	0.25	0	0.49	0.07	0	0.46	0.5	0.49	0	0.12	0	0.23	0.52	0.1	0	0	0
Cluster-14949.193643	0.23	0.16	0.32	0.1	0.12	0.08	0.13	0.14	0.21	0.59	0.09	0.24	0.13	0.05	0.15	0.14	0.04	0.05	64.47	31.08	42.66	19.77	17.63	7.25	10.44	7.64	13.23	21.98	30.46	39.09	43.74	30.87	43.26	9.73	18.75	10.66
Cluster-14949.213346	19.28	9.66	9.09	27.92	0	20.83	20.9	24.09	29.73	26.89	0	0	7.68	11.4	6.66	19.53	21.67	16.06	0	27.21	9.35	18.42	18.59	24.92	30.75	0.2	17.26	0.08	25.44	15.55	0	4.09	4.78	0	17.33	17.02
Cluster-14949.199049	0.19	0.42	0	0	0.23	0	0	0	0	0.23	0.65	0.66	0.36	0.53	0	0.43	0.55	0	0.96	0.28	0	0.23	0.95	0.36	0.74	1.05	0.56	2.71	0	1.13	0	0	0	0	0	0
Cluster-14949.223180	0.45	0.64	0	0.37	0.55	0.31	0.22	0	0	0	0	0.23	0.34	0.54	0.39	0.62	0.4	0	0.35	0.43	0.18	0.46	0.01	0	0	0	0	0.2	0	0.06	0	0.1	0.2	0.43	0.3	0.47
Cluster-14949.169304	0	0	0.13	0.09	0.06	0.19	0.11	0	0	0	0	0.03	0	0	0	0.07	0.19	0	0	0	0	0.13	0.08	0.32	0	0	0	0.11	0.22	0.26	0	0	0.17	0.17	0	0.17
Cluster-14949.300216	0.5	0.51	0.27	0	0.29	0.3	0.34	0.29	0.23	0.45	0	0	0.45	0.23	0	0.29	0.51	0.54	0.3	0.15	0.13	0	0.23	0.34	0	0	0	0.44	0	0.32	0	0	0	0.12	0.29	0.29
Cluster-14949.223434	0.12	0	0	0.33	1.37	0	0	0.8	0	0	0.74	0.95	0.26	0.31	0.42	0	0.59	0	0.72	0	0.44	0	0	0	0.25	0.53	0	0.21	0.42	0.1	0.5	0.66	0.17	0.47	0	0
Cluster-14949.138490	0.38	0.27	0.13	0.24	0.42	0.18	0	0.49	0	0.77	0.12	0	0	0	0.21	0.39	0.3	0.44	0	0.1	0	0	0	0	0	0	0.98	0.15	0.4	0.26	0.97	0.58	0.67	0.58	0.5	0.27
Cluster-14949.152320	2.57	2.15	5.07	4.88	14.67	16.05	8.03	17.1	9.36	5.41	5	2.3	4.93	4.48	1.91	11.42	12.16	10.58	1.84	7.68	3.65	4.95	4.36	4.9	1.44	2.78	15.32	2.17	0.57	1.57	1.43	1.28	0.79	5.77	3.73	2.72
Cluster-14949.114009	0.2	0	1.08	0.69	1.25	5.91	1.94	2.22	2.71	1.49	1.42	0.92	2.48	1.39	0.5	4.7	3.96	7.1	1.93	3.49	4.63	4.29	0.26	3.88	1.95	0.84	6.91	0	0.57	0.76	2.4	3.41	1.68	3.96	2.25	3.52
Cluster-14949.173847	0.95	1.3	2.01	1.09	6.27	1.1	0.58	0.34	1.12	1.18	0	2.11	0	0	0.82	0.59	0.72	0.53	0	0	1.14	0.52	0	0.67	0.45	1.4	1.12	3.97	1.93	0.34	1.7	1.28	1.78	0.27	0.71	0.65
Cluster-14949.186570	0.21	0.05	2.61	0.36	1.3	0	0.27	0	0.03	0	0.31	0	0.36	1.13	0	0.34	0	0.63	0	0	0	0	0.26	0	0	0	0	0.39	0.8	0.56	0.29	0	0.38	0.77	0	0.35
Cluster-14949.191591	0	0.38	0	0	0.71	0	0.86	0.55	0.72	0.34	0.37	0.8	0	0	0.44	0	0.35	2.33	0.85	0	0.72	1.67	2.06	1.44	1.75	1.24	0.72	0	1.31	0.71	0	0.41	0	0.72	1.3	1.48
Cluster-14949.216654	0.49	0.55	0.69	0.59	0.23	0.63	0.82	0.54	0.76	1.45	1.21	1.31	0.49	0.82	0.59	0.4	0.62	1.25	0.69	1.14	0.07	0.08	0.17	0.07	0.23	0.72	0.67	2.25	0.85	0.64	0.63	0.95	0.45	0.46	0.52	0.66
Cluster-14949.194149	5.49	2.47	3.66	0	20.86	0	0	0.5	2.14	0	14.76	7.41	0.16	1.44	8.73	1.93	0	0	14.81	0	1.77	1.19	4.65	0	3.49	15.69	0.09	33.23	0	5.57	12.14	7.9	7.88	3.62	3.74	0
Cluster-14949.203986	2.17	1.61	3.09	1	12.67	3.05	1.17	2.75	2.94	1.84	8.86	5.09	2.42	4.77	1.97	3.41	2.48	2.94	5.78	4.55	3.37	2.3	2.99	2.68	0.72	7.79	4.68	15.83	2.27	1.27	7.73	8.11	5.02	6.14	4.19	3.71
Cluster-14949.217556	2.09	1.96	3.62	1.78	6.86	0.99	3.28	0.98	0.76	0.5	3.91	4.65	3.04	2.32	1.84	1.41	1.77	2.05	5.15	1.73	1.85	2.05	1.75	0.84	2.43	5.02	3.93	4.62	0.36	1.93	3.92	4.78	3.77	2.79	1.34	1.67
Cluster-14949.257431	0	0.32	0.3	0	0.15	0.14	0.12	0.39	0.33	0.46	0.33	0.33	0.29	0.39	0.31	0.2	0.49	0	0	0	0.04	0.61	0.28	0.4	0	0.28	0.34	0.73	0.47	0.9	0.59	0.26	0.15	0.27	0.15	0.15
Cluster-14949.177260	0	0	0	0	0.08	0.19	0	0.89	0	0	0	0	0	0	0	0.08	0	0.24	0	0.58	0	0.59	0	0.92	0	0	0	0.05	0.42	0	0.42	0	0	0.25	0.22	0.18
Cluster-14949.102742	0	0.18	0.13	0.34	0.23	0	0.46	0.51	0.3	0.25	0	0.32	0.36	0.61	0.18	0.53	0.13	0.6	0.22	0.42	0.17	0	0	0	0.22	0.77	0.33	0.28	0.18	0.38	0.16	0.43	0.31	0.33	0	0.31
Cluster-14949.245774	0.25	0.31	0	0	0.72	0.37	0.17	0.43	0	0.12	0.47	0.25	0.4	0.36	0.18	0.27	0.3	0.38	0	0.2	0.16	0.36	0.16	0.45	0.33	0.28	0.27	0.53	0	0	0	0	0	0.32	0.11	0.04
Cluster-14949.287620	0.29	0.19	0.29	0.49	0.42	0.33	1.58	0.26	0.26	1.07	0.68	0.79	0.49	0.97	0.59	0.5	0.55	0.66	0.37	0.33	0.56	0.2	2.27	0.66	1.15	3.12	2.12	0.97	0.49	0.77	0.45	0.35	0.04	0.23	0.19	0
Cluster-14949.122930	0.35	0.25	0.27	0.72	0.17	0.42	0	0.44	0.12	0	0.28	0	0	0	0	0.25	0	0	0	0.53	0	0.24	0.15	0.48	0	0.19	0	0	0.25	0	0	0	0	0	0.11	0
Cluster-14949.170067	0	0	0	0.33	0	0	0	1.08	0	0	0.21	0	0	0	0	0	0.56	0	0.1	0	0.19	0.7	0.33	1.55	0.51	0	0.23	0	0	0.14	0	0	0	0	0	0
Cluster-14949.91749	0.16	0.65	1.97	2.47	4.14	1.83	0.54	0	0	1.48	0	0	0.9	0	0.56	1.65	2.97	0	0	0	0	2.35	2.39	0	0.02	0	2.48	1.65	1.77	2.28	3.43	0.64	2.6	0.17	0.45	3.14
Cluster-14949.139006	0	0.44	0.16	0	0.13	0.13	0.14	0.23	0.04	0.36	0	0.03	0.49	0.77	0.31	0.44	0.12	0	0.28	0.19	0.57	0.26	0	0.22	0.43	0.27	0.38	0.1	0.14	0.36	0	0.1	0	0	0	0
Cluster-14949.200649	0	0	0.34	0.51	1.04	0.96	0.37	0.01	0.09	0	0.11	0.25	0.17	1.01	0.19	0.15	0.63	0.34	0	0	0	0.25	0.71	0.88	0.13	0.56	0.43	1.16	0	0	0	0	0	0.36	0.37	0.66
Cluster-14949.111973	0.64	1.4	0.55	1.08	0.16	0.65	1.47	1.93	1.38	0.48	0	0	0.77	0	0	0.64	1.56	1.62	0	1.02	0.31	1.58	0.56	0.82	1.8	0.2	0	0	1.16	0.34	0	0	0	0.18	1.67	0.71
Cluster-14949.151207	1.77	2.23	1.53	0.5	1.73	0.75	0.52	0.28	0.61	1.41	1.99	1.31	2.1	0.27	2.09	0.89	0.37	0.12	2.51	0.77	1.48	1.09	0.86	0.55	1.57	2.04	0.73	2.84	2.43	1.56	2.67	2.03	2.29	0.43	0.26	0.61
Cluster-14949.239004	0.57	0	0.58	0.37	0	0	0	0	1.04	0	0	0.35	0.7	2.28	1.24	0	1.2	0	1.59	0.32	0.45	0	0	3.4	0	0	0	0	0	0.81	0	0.16	0.39	1.66	0.81	0.2
Cluster-14949.216438	3.08	2.16	0.88	1.93	0	2.68	0.48	1.41	2.24	2.92	0	1.14	0.94	2.18	1.92	2	1.23	2.29	0	2.09	2.17	3.13	2.17	2.63	2.69	0	1.36	0	1.66	1.17	0.38	0.06	0.64	0.28	1.13	1.44
Cluster-14949.173095	7.59	3.48	8.29	3.86	6.08	3.86	6.73	3.19	3.39	6	4.53	9.05	7.85	4.13	5	6.68	5.89	5.04	6.23	6.42	7.42	1.64	4.51	1.84	7.26	6.31	7.31	5.28	4.9	5.74	6.34	7.5	7.87	6.04	5.97	6
Cluster-14949.36959	0	0	0	0	0	0	0	0.05	0	0.05	0.09	0.34	0	0	0	0	0	0.01	0	0.05	0	0	0	0	0	0.64	0.09	0.35	0.3	0.47	0	0.2	0.07	0	0	0
Cluster-14949.206377	38.83	31.57	24.57	33.23	4.52	28.77	33.72	36.2	36.97	39.65	5.07	14.32	32.41	21.68	20.88	35.22	46.58	35.86	7.48	37.75	24.85	53.35	29.02	45.32	38.27	5.85	38.13	1.54	33.17	31.6	12.84	16.8	20.06	20.23	46.43	53.01
Cluster-14949.188339	0	0	2.53	0	4.8	0.03	0	2.53	0	0	4.24	3.31	0	0	0	1.34	0.39	0	2.16	0	0.06	0	0	0.4	0	6.2	0	5.39	0	0.71	1.77	2.43	3.64	0	0	0
Cluster-14949.189866	9.61	2.9	6.91	6.86	59.4	0	1.54	0	0	0	53.93	35.75	3.31	5.88	12.08	0	0.5	0	52.82	6	18.81	0	3.37	1.49	0	67.36	6.08	128.54	0	10.35	47.15	27.15	21.02	19.81	3.15	0.74
Cluster-14949.249103	0.67	0	0.51	0	0.05	1.88	0	0	0.34	1.22	0.89	0	0.24	0.33	0	0.33	0	0	0	0	0	0.24	0.79	0	0	0	0	0.58	0.24	0.45	0.22	0.48	0.02	0.29	0	0.49
Cluster-14949.131426	0.25	0.13	0.41	0.62	0.25	0.93	1.02	0.84	0.86	1.08	0.11	0.9	0.18	0.26	0.11	0.23	0.57	1.33	0	0.21	0	0.87	0.73	0	0	0	0	1.07	0.42	0.71	0.83	0.91	0.21	0.56	0.02	0
Cluster-14949.214251	0.66	0	1.1	1.14	4.86	0	0	0.24	0	0.27	4.42	0.3	0	0	0.78	0.09	0	0.38	3.09	0	0.15	0	0.51	0	1.17	4.33	0	6.27	0	0.72	2.06	1.83	2.35	0.89	0.23	0.59
Cluster-14949.297505	0.27	0.12	0.36	0.31	0.48	0.39	0.5	0.23	0.58	0.45	0.3	0.37	0.56	0.55	0.24	0.28	0.21	0.58	0.14	0.16	0	0.18	0.21	0.1	0.37	0.37	0.39	0.35	0.09	0.01	0	0	0	0.53	0	0.54
Cluster-14949.290999	0	0.04	0.12	0	0	0	0.02	0	0	0	0.03	0	0.01	0	0.01	0	0	0.09	0	0.09	0	0.27	0.2	0.09	0	0	0	0.04	0.2	0	0	0	0	0	0	0.12
Cluster-14949.206281	0	0.45	0	0	0	0	0	0	0	0	0	1.45	0.46	0	0.51	0	0	1.13	0.15	0	0	0	0	1.19	0.83	1.47	0.46	0	0	0	0	0	0	0	0	0
Cluster-14949.161678	4.13	1.53	2.15	1.48	2.67	0.49	1.07	0.64	1.34	0.98	2.77	2.83	1.11	2.63	1.28	0.93	1.02	0.35	3.25	1.55	3.85	0.81	1.62	0.66	2.86	2.15	2.81	9.93	1.28	2.18	4.46	4.11	3.72	0.84	0.63	2.3
Cluster-14949.130250	1.32	3.7	1.96	0.85	2.01	0	1.46	0	0	1.33	0.88	0.74	2.52	0	0	0.59	1.39	0.65	1.03	1.41	0	0	1.69	2.29	1.49	0.8	0.72	0	0	2.37	2.64	2.14	0.49	0	0	0
Cluster-14949.238837	0	0.36	0.45	0	0.18	0.12	0	0.16	1.42	1.42	0.5	0.37	0.57	0.5	0	0.46	0.34	0.18	0	1.37	0	0.58	0.26	0.36	0.47	0.37	0.4	0.48	0	0.76	0.61	0.68	0.82	0	0	0.01
Cluster-14949.271393	1.35	1.64	1.06	1.86	0.78	2.16	2.31	2.11	1.63	1.9	1.11	1.05	1.7	2.06	1.75	1.71	1.76	2.36	0.84	1.61	2.08	2.66	2.05	2.87	1.66	1.05	1.89	0.85	1	1.15	0.81	0.79	1.06	2	2.13	1.93
Cluster-14949.159942	0.05	0.31	0.24	0.24	0	0.26	0	0	0.59	0.09	0.06	0.14	0.39	0.28	0.12	0	0	0.23	0	0.12	0	0	0	0.03	0.16	0.42	0.14	0.44	0.08	0.23	0	0	0.08	0	0	0
Cluster-14949.99211	0	0.55	0	0	0	0	0.58	0	1.26	1.75	0.26	0.15	0	0	0.26	0.56	0.42	0.62	0	0.02	0	0.6	0.49	0.96	0	0	0	0	1.31	0.65	0	0	0	0.27	0.07	1.26
Cluster-14949.131556	4.89	25.72	9.6	72.77	55.75	80.57	110.76	168.6	107.95	21.65	17.22	6.64	52.16	77.32	21.13	58.98	157.45	94.3	8.24	18.95	6.66	81.24	38.98	78.9	52.06	32	46.31	3.9	8.76	8.31	9.26	15.75	24.56	78.58	74.96	61.4
Cluster-14949.124084	0.05	0.08	0.48	0.09	0.58	0.5	0.14	0	0.47	0.15	0.09	0	0.46	0.41	0	0.26	0.36	0.54	0.25	0.43	0.25	0.25	0.16	0.5	0	0.23	0.42	0.01	0	0	0.28	0	0.37	0.44	0.22	0.08
Cluster-14949.198244	0.51	0	0	0.33	0.28	0.51	0	0.27	0	0	0	0	0.63	0	1.05	0	0.28	0.53	0	0.6	0	0.67	0.28	0.32	1.12	0	0	0.03	0.35	0	0	0	0	0	0	0
Cluster-14949.195707	7.17	74.68	6.07	38.73	31.7	30.69	63.9	65.31	12.66	3.49	11.47	10.41	2.59	17.18	19.37	10.93	55.46	47.05	3.73	5.01	2.95	22.11	19.47	27.17	76.44	30.86	31.09	5.48	6.07	10.17	4.72	8.93	10.96	74.2	36.95	64.23
Cluster-14949.164016	27.67	13.04	39.44	21.28	14.62	10	6.47	2.27	13.32	38.48	19.62	36.59	31.44	10.73	30.23	19.11	5	6.75	35.03	33.75	49.56	8.78	12.54	11.84	9.93	22.23	19.52	32.11	35.29	38.43	43.27	29.61	27.99	7.63	17.07	19.95
Cluster-14949.261907	0.6	0.55	0.62	0.41	0.29	0	0.41	0	0.11	0.17	0.37	0.19	0.19	0.35	0.43	0.45	0.26	0.16	0.9	0.37	0.65	0.31	0.17	0.49	0.65	0.2	0	0	0	0	0.18	0.81	0.32	0.34	0.27	0.18
Cluster-14949.222659	2.57	4.07	1.52	1.23	0.55	1.1	0.71	0.67	0	1.88	0.18	0	0.29	1.09	1.44	0.39	0	0.89	1.27	1.79	1.18	2.16	1.75	2.36	3.53	0.12	4.37	0.54	1.54	1.15	0	0	1.15	0.46	0.64	3.66
Cluster-14949.187372	34.95	32.33	35.69	36.93	20.76	22.05	25.1	21.56	33.87	38.75	36.29	46.99	41.51	39.07	36.55	32.53	24.24	39.53	37.97	49.66	57.4	25.87	26.84	31.26	35.24	46.41	32.29	64.9	61.72	55.89	73.2	59.42	57.35	41.68	41.77	45.17
Cluster-14949.163188	0	2.11	2.4	1.65	0.82	2.46	2.16	0.75	1	3.7	0	2.13	1.29	1.57	0	1.21	1.84	0	0.87	1.14	2.2	1.27	1.37	3.26	0	1.65	2.53	0	1	0.87	0.14	0	0	1.31	1.08	0
Cluster-14949.196191	3.28	1.4	1.29	0	2.12	1.98	0	0	0	2.16	0.01	1.71	5.22	3.78	1.39	3.17	0.02	0	1.24	3.59	1.41	4.43	3.1	1.85	0	0.72	0	1.42	0.01	3.77	0	0	0	2.07	0	0
Cluster-14949.191587	3.33	1.44	0	11.15	0.62	8.43	7.91	19.56	22.09	11.82	7.49	5.22	4.91	11.21	1.74	5.33	6.21	19.65	14.93	16.99	9.44	24.76	4.51	4.4	0	0.02	0	9.25	4.13	4.26	3.37	15.65	17.63	10.87	11.69	0.05
Cluster-14949.160643	1.03	0	1.23	0.9	1.59	0.78	0	0.97	0	0.59	4.53	1.98	0	0	1.82	1.06	0	0	4.04	1.09	1.58	0	0	0.94	0	2.36	0	3.7	0	0	3.29	4.6	2.13	0	0	1.33
Cluster-14949.160642	1.96	2.58	1.26	1.67	0	1.96	0.8	0	2.02	1.87	0	0	2.78	2.63	0	0.01	2.02	1.11	0	1.11	0.22	1.6	2.28	0.99	1.86	0	1.55	0	1.99	2.05	0	0	0	2.27	0.88	1.62
Cluster-14949.165582	0.5	0	0.97	0.84	4.08	0.48	0.91	0.46	0.82	1.47	3.14	0.65	0	1.65	0	0.94	0	0	0	0.47	0.06	0.54	0.79	1.07	0.56	0.66	0	0.48	0.26	0.24	0	0	0	0.64	0.75	0
Cluster-14949.209851	0	0.01	0	0	0	0	0	0	0	0	0	0	0	0	0.14	0	0	0	0	0	3.04	0.86	0.95	0	2.83	0	4.46	2.72	4.19	4.64	3.65	3.67	3.01	0.5	3.19	0
Cluster-14949.20325	0.16	0.33	0.63	0.13	0.44	0.07	0	0.52	0.03	0.63	0.93	0.86	1.33	0.33	0.39	0.02	0.68	1.4	0.26	0.07	0.48	0.19	0.15	0	0.16	0.75	0.59	0.27	0.2	0.6	1.16	0.7	0.49	0.31	0.28	0.76
Cluster-14949.153602	3.53	3.77	1.07	5.75	0	3.95	7.5	7.15	6.1	4.89	0	1.32	4.51	4.27	4.19	5.15	5.53	5.85	1.55	2.19	2.31	5.17	3.47	5.79	3.11	0.45	5.07	0	3.25	2.56	1.02	1.59	2.02	1.94	5.85	6.81
Cluster-14949.153604	9.68	4.84	11.49	1.25	1.32	0.37	0	0	1.52	5.03	1.46	10.81	1.85	0.65	6.92	1.39	0.41	0.22	3.83	5.29	13.12	0.48	1.32	0.69	0.74	1.61	0.79	1.42	6.24	5.08	5.8	6.98	2.55	0.23	0.78	0.8
Cluster-14949.234584	0.19	0.16	0.15	0.11	0.2	0.08	0.22	0	0.23	0.06	0.11	0.18	0.07	0.2	0.08	0.09	0.14	0.11	0.16	0.08	0.26	0	0.21	0.26	0.1	0.2	0.21	0.19	0.07	0.14	0.15	0.03	0	0	0	0
Cluster-14949.223955	9	6.75	0	0	0.68	4.22	2.39	5.43	3.07	5.95	0	0	9.16	3.37	1.25	4.23	1.89	5.45	0	5.51	0.82	12.63	4.59	12.38	8.56	0	3.04	0	1.74	0	0.5	0	0	0	13.14	4.99
Cluster-14949.115938	2.27	2.75	0.6	4.27	0.43	2.36	1.46	0.74	3.92	6.2	0.39	1.91	3.21	7.86	5.85	1.91	3.39	2.69	1.15	1.36	3.25	3.95	6.31	5.61	3.78	2.61	2.82	0.5	3.14	2.28	1.01	1.3	2.18	0.81	2.1	2.22
Cluster-14949.283188	0	0	0.09	0.11	0.57	0.26	0.45	0	0.07	0.07	0	0	0.08	0	0	1.01	0.59	0.25	0.35	0.14	0.07	0	0	0.17	0.41	1	0.29	2.54	0.32	0.08	1.06	0.83	0.54	0	0.19	0.13
Cluster-14949.205754	18.77	20.38	22.09	25.62	9.34	41.9	38.7	37.12	29.31	22.91	10.64	16.77	20.24	22.5	21.33	27.61	51.21	33.54	10.42	29.29	19.83	28.56	22.73	31.65	21.45	11.95	41.16	5.49	13.56	20.96	10.34	10.7	10.82	22.01	30.24	29.81
Cluster-14949.159029	0.33	0.12	0	0	0	0.24	0.15	0.14	0.15	0	0	0.37	0.37	0.21	0.4	0	0.28	0	0	0	0.35	0.14	0.3	0.38	0.21	0.25	0.78	0	0	0	0	0	0	0.5	0	0.16
Cluster-14949.129446	0	0.29	0.23	0.65	0	0.37	0.71	0.55	0.54	0.39	0.65	0	0.46	0.4	0	0	0.67	1.14	0.56	0.72	0.82	0	0.4	0.54	0.61	0	0.67	0	0	0	0	0	0.29	0.41	0	0.43
Cluster-14949.265511	0.08	0	0.48	0.11	0.48	0.17	0	0.01	0.36	0.18	0	1.22	0.27	0.24	0	0	0.21	0.45	0	0	0.32	0.19	0	0	0	0	0.27	0	0	0	0.64	0.31	0.49	0.33	0	0
Cluster-14949.206383	0.74	0	2.64	0.26	34.15	1.91	0	0.52	0.23	0.78	23.68	12.62	1.68	0.84	4.05	1.08	2.21	0	12.99	0.75	6.04	0.25	1.07	0.34	0.76	24.23	0.59	37.51	1.03	0.21	18.43	10.84	6.64	4.85	0.55	1.45
Cluster-14949.60793	0.72	0.67	0.7	1.31	0.67	0.76	0.36	0.7	0.76	2.63	2.17	2.89	1.66	0.92	0.48	1.6	0.18	0.46	1.14	1.69	1.15	0.01	0.01	0	0.25	0	0.58	1.7	1.68	2.34	1.27	0.57	1.15	0	0.13	0.2
Cluster-14949.102988	0.94	1.54	1.39	3.18	19.08	1.85	1.53	1.6	1.25	2.2	10.37	3.27	4.54	4	2	1.27	3.77	1.63	2.25	3.06	3.13	2.02	0.58	0.89	1.71	4.2	1.74	13.42	1.78	1.76	3.4	4.92	3.72	4.95	0.62	0.21
Cluster-14949.228171	1.04	0	0.85	0.98	0.61	3.97	0	0	0	1.88	1.27	1.59	1.25	0	2.58	0.65	0	1.7	0.51	1.31	1.16	0	0.7	1.16	0	1.37	0	0	2.91	2.71	2.2	2.92	2.46	1.56	0.56	0
Cluster-14949.202349	1.66	0.79	0.24	1.74	0	1.13	2.63	1.38	0.2	0.73	0	0.31	1.53	0.71	0.92	0.85	1.26	0.46	0	0.56	0	0.58	0.67	0.84	0.78	0	0.5	0	0.46	0	0	0	0.14	0.45	0.07	1.6
Cluster-14949.215415	0	0.14	0.19	0.2	0	0.17	0.23	0.23	0.04	0.06	0.08	0	0.27	0.06	0.1	0.07	0	0.21	0.01	0.18	0.2	0.32	0	0.2	0.16	0.21	0.19	0	0	0	0.12	0.18	0.17	0	0	0.04
Cluster-14949.113724	0.26	0.23	0	0	0.05	0.12	0	0.24	0.04	0.22	0	0	0.36	0.36	0.07	0	0.14	0.54	0.2	0.4	0.08	0.46	0.29	0.06	0	0	0	0	0.47	0	0.25	0	0.36	0.19	0.41	0.18
Cluster-14949.244876	2.78	1.87	1.52	4.52	0	3.41	3.81	6.03	4.22	3.19	0	0	1.92	3.58	1.83	4.52	2.74	5.19	0	5.05	0.9	3.85	3.61	3.52	2.72	0.33	4.72	0	2.53	1.93	0.19	0.61	0.94	2.41	3.84	1.91
Cluster-14949.176117	0	0.4	0.41	0.62	1.85	1.47	3.29	1.29	0.91	1.09	1.24	0.93	0.52	0	1.4	0.51	0.58	1.44	1.27	1.65	1.6	1.78	1.43	1.11	1.23	0.66	0.81	5.13	0	0.57	0	0.65	0	0.88	1.2	1.21
Cluster-14949.196368	0	0.55	0	1.43	0	1.31	0.49	1.67	1.74	0	0.02	0	2.4	2.17	0	0	1.36	0.11	0.95	0.19	0.8	1.22	0.26	2.29	0.81	0.94	1.07	0	0	0	0	2.02	0.22	1.75	3.67	1.81
Cluster-14949.215708	0.11	0.22	0.42	0.48	0	0.24	1.35	0	1.22	0.91	0.45	0.14	0.71	1.19	0	0	0.23	0.19	0.31	0.08	0	0.71	0.16	0.97	1.52	0.7	0.77	0.2	0.39	0.49	0	0	0	0.28	0.43	0.92
Cluster-14949.291111	0.28	0.1	0.2	0.12	1.19	1.35	0.93	1.83	0.63	0.08	0.2	0.03	0.08	0.53	0	0.52	1.74	0.81	0.2	0.65	0.13	0.29	0.18	0.38	0	0	0.44	0.02	0	0	0	0	0	0.26	0.17	0.05
Cluster-14949.218419	0.16	0	0	0.17	0.16	0.49	0	0.71	0.21	0.41	0.18	0	0.45	0.29	0.2	0.27	0.43	0.93	0	0	0	0	0.28	0.37	0.45	0.54	0	0.37	0.43	0.84	0.3	0.46	0.31	0.29	0.74	0.22
Cluster-14949.171342	1.41	0.69	0	0	0	0	0.6	0.57	2.06	0.73	0	0	0	0.67	0.42	0.93	0.6	0.64	0.71	1.32	1.11	1.24	0.29	2.16	0.98	0	0.88	0.99	0.44	0.26	0	0.01	0	0.05	0.42	0.72
Cluster-14949.141564	0	0.84	0	2.24	0.78	0	0	3.64	0.71	0	0.43	0	0.79	2.11	0	0.49	0	0	0	0.02	0	0.79	1.24	0	0.93	0.33	0.47	0	0	0.59	0	0.32	0	0	0	0
Cluster-14949.274846	0	0.44	1.23	0	0	1.24	0.73	1.3	0.96	1.04	0.64	1.47	0	0	0.78	0	1.49	2.04	0.63	0	0	0	0	0	0.64	0	1.02	0	0	1.34	1.59	1.5	0.62	0	0	0
Cluster-14949.160652	2.66	8.95	1.92	20.08	7.04	9.84	10.43	11.62	14.84	13.2	6.97	2.74	4.23	23.28	10.05	5.92	7.09	9.33	5.34	1.3	3.81	16.42	15.19	23.71	11.28	31.13	4.31	2.93	8.23	8.7	4.34	3.37	6.81	9.59	22.93	6.13
Cluster-14949.251789	0.26	0.17	0.13	0	0.58	0.29	0.35	0.34	0.82	0.32	0.05	0.14	0.36	0.54	0.05	0.19	0.8	0	0.21	0	0	0.08	0	0.51	0	0	0	0	0.05	0.2	0.07	0.24	0.1	0.64	0.22	0.22
Cluster-14949.242362	0	0	0.13	0.36	0.25	0.18	0.21	0.39	0	0.06	0.36	0.23	0.07	0	0.08	0.21	0.06	0	0.09	0.48	0.07	0	0	0	0.26	0.1	0.15	0.09	0.17	0.19	0.44	0.33	0.12	0.39	0.13	0.49
Cluster-14949.126816	0.34	0.24	0.12	0.21	0.57	0.64	0	0.6	0.54	0	1.17	0	0.18	0	0.33	0.09	0	0.12	0.37	0.14	0.17	0.33	0	0.56	0.32	0.41	0.64	0.21	0.41	0.87	0.66	1.08	0	0	0.13	0
Cluster-14949.116998	1.47	1.08	2.75	3.36	8.66	7.42	3.53	6.88	4.65	1.56	3.19	1.57	1.21	2.1	0.6	3.6	6.03	3.75	0.78	2.04	2.11	1.41	2.61	3.22	0.42	1.09	3.43	1.24	0.47	0.42	0.32	0.41	0.24	1.94	1.08	0.88
Cluster-14949.313473	0	0.14	0	0.07	0.6	0.04	0.08	0	0.09	0	0.12	0	0.36	0.13	0.25	0.18	0.33	0.51	0.03	0.38	0.61	0.19	0	0	0.03	0.03	0.43	0.53	0	0.21	0.43	0.39	0.36	0.1	0.09	0.13
Cluster-14949.87994	0	0	0.22	0.47	0.41	0.18	0.73	1.26	0.41	0.44	0.41	0	0.53	0.66	0	0.65	0.2	0.61	0.24	0.21	0.6	0.47	0.58	0	0.25	1.22	1.32	0.21	0	0	0.44	0	0	0	0	0
Cluster-14949.287223	1.01	0.25	2.66	1.73	11.76	0.8	2.78	16.96	4.2	23.03	1.59	0.63	118.32	18.88	8.1	8.24	0.84	1.95	1.39	1.43	0.5	29.27	0	0.32	0.88	1.14	1.85	0	0	0	0	14.75	4.72	3.91	10.08	0
Cluster-14949.194016	6.71	7.49	6.57	16.83	0	25.57	14.19	19.5	8.71	3.17	0	12.47	5.3	1.06	6.82	12.48	28.1	22.01	0	17.22	14.89	8.61	11.61	9.32	6.12	0	16.58	0	9.98	10.48	1.02	0.32	1	0.02	14.5	16.87
Cluster-14949.96608	0	0.2	0.24	0	0	0.13	0.13	0	0	0.03	0.26	0	0.47	0.46	0.25	0	0.23	0.39	0	0.07	0.23	0.23	0.32	0.44	0	0.23	0.18	0.09	0.16	0.13	0.03	0	0	0.35	0	0.06
Cluster-14949.169883	0	6.3	1.79	1.06	3.74	0	1.6	0.97	1.68	3.77	1.17	8.35	0.53	1.7	2.76	0.93	0.95	0.34	0	0	0.28	0.47	0.99	0.67	0.65	0.9	0.41	1.84	0.7	0	0	0	0	0.02	2.83	0
Cluster-14949.199692	0.56	1.77	1.68	4.91	2.52	3.34	5.47	4.69	4.2	1.36	3.12	2.1	0	0.36	2.65	1.15	4.19	5.18	2.34	1.01	3.06	0	1.17	2.27	4.09	3.87	5.08	2.07	2.83	0	4.34	4.39	4.87	1.8	5.25	4.26
Cluster-14949.104448	0.31	0	1.26	1.2	0	0.84	1.94	0	0.4	1.8	0	0	0	1.09	1.22	0.59	0.97	2.16	0.4	0.79	0.52	0.96	0.1	0.4	1.8	0	1.39	0	0	0.03	0	0	0.39	1.07	1.11	1.72
Cluster-14949.164704	0	0.17	0.33	0.31	0.27	0	0	0.26	0.1	0	0.21	0.08	0.23	0.22	0.02	0.38	0.08	0	0	0.07	0	0.11	0	0.28	0.22	0.51	0.44	0.65	0.15	0.35	0.44	0.24	0	0	0	0
Cluster-14949.205834	0.54	0.48	0.44	0.68	0.04	0.48	0.33	0.37	0.53	0.55	0.45	0.32	0.32	0	0.4	0.44	0.64	0	0.49	0.29	0	0.3	0.55	1.14	0.9	0.9	0.53	0	0	0.36	0	0	0.01	0.26	0	0.74
Cluster-14949.238707	0.06	0.05	0.04	0	0.19	0.13	0.64	0	0.42	0.05	0.16	0.25	0.16	0	0.25	0.39	0.24	0.42	0.09	0.26	0.19	0.24	0.11	0.16	0.17	0.06	0.06	0	0	0	0	0	0.14	0.21	0.07	0.25
Cluster-14949.202351	0	0.24	0	0.63	0	0.05	0	0.23	0	0	0.3	0.08	0.55	0	0.17	0.63	0.98	0	0	0.56	0	0.61	0.31	0.7	1.37	0	1.36	0	0	0.31	0	0	0	0.18	0.73	0.5
Cluster-14949.114782	4.58	3.55	2.17	1.75	0	1.95	0.71	1.07	2.7	6.07	0.78	5.39	4.25	3.96	6.25	4.2	2.35	1.54	2.08	3.53	5.46	3.82	1.82	0.96	2.77	1.39	0.87	0.08	10.84	8.65	6.86	9.1	9.16	0.49	3.71	3.85
Cluster-14949.224073	0.33	0	0.17	0	0.07	0.13	0.3	0.11	0.06	0.21	0.06	0.11	0.3	0.04	0.05	0.21	0	0.12	0.06	0.14	0.17	0.29	0.17	0.08	0.11	0	0.34	0.02	0	0.04	0	0	0	0	0.05	0.06
Cluster-14949.210580	0.77	7	1.82	4.42	1.17	1.35	7.26	0.78	1.11	2.58	3.48	2.27	3.02	5.88	2.85	0.54	0	0.8	5.74	1.95	3.79	2.32	5.74	4.74	5.55	8.54	3.56	1.82	2.29	4.87	0.77	6.21	3.41	0.29	0	1.38
Cluster-14949.284939	0	0	0	0	0.13	0.6	0	0	0.24	0.23	0	0	0	0	0	0	0	0	0	0	0	0	0	0	0	0.16	0.08	0	0	0	0.41	0.89	0.19	0	0.21	0.23
Cluster-14949.100860	0.41	0.45	0.59	0.35	0.03	0.27	0.23	0.47	0.38	0	0.12	0.28	0.35	0.34	0.23	0.19	0.64	0.32	0	0	0	0.21	0.27	0.46	0.12	0.09	0	0	0	0.22	0	0	0	0	0	0.12
Cluster-14949.233534	3.26	4.86	0.27	0.36	1.53	0	1.2	0.48	1.58	1.34	0.98	1.82	1.01	2.7	1.7	0.81	1.22	1.1	2.84	1.25	1.44	1.58	2.25	2.48	2.23	1.25	0.86	2.05	1.32	0.96	0.68	0	0.47	1.4	1.22	0
Cluster-14949.182675	0.48	0.72	0.36	0	0	0.32	0	0	0.11	0.22	0	0	0	0	0.63	0	0	0	0.17	0.17	0.21	0	0	0	0.47	0.56	0.32	0.62	0.73	0	0.36	0.32	0.19	0	0	0
Cluster-14949.137449	1.08	0	0.44	0	0	0.21	0.62	0	0	0	0	0.42	0.25	0.65	0	0.82	0.55	0.34	0	0	0.59	0.69	0.54	0.52	0.9	0	0	0.6	0	0.63	0	0	0	0	0	0
Cluster-14949.159577	0.83	0	0	0	0	0	0.99	0	0	0	0.02	0	0	0	0	0	0	0	0.14	0.3	0.51	0	0	0	0	0.99	0	0	0	0	0	0.99	0	0	0	0
Cluster-14949.228839	0.39	0.74	1.53	0.44	1.58	0.53	0.84	1.02	0.79	1.41	0.67	0.95	1.1	0.94	0.26	0.67	1.27	0.97	1.52	0.55	0	1.41	0.95	1.33	0.61	0.31	0	1.91	1.06	0.95	1.17	2.14	0.5	1.7	1.03	1.29
Cluster-14949.160577	1.89	0.32	0.96	0.91	0.4	0.21	0.23	0.29	0	0.52	0.41	1.8	0.43	1.48	0.67	0.44	0.13	0.49	1.06	1.01	1.03	0.63	0.48	0.91	0	0.16	0.36	0.93	0.58	0.85	0.08	0.24	0	0.44	0.12	0.32
Cluster-14949.206357	0.3	0	2.11	0	0.46	0.3	0.3	0.33	0.5	0	0.21	0	0	0	0	0	0.31	0	0.94	0.02	0.48	0	0	0	0.85	0	0	1.05	0.69	0	0.98	0.44	0.49	0	0	0
Cluster-14949.127634	0.39	0.46	0	0	1.24	0.56	1.11	0.56	0.67	0.52	0.15	0	0	0.93	0.34	0.45	0.56	0.57	1.05	0.92	0.77	0.86	0.61	0.29	0.55	0	0.19	0.01	0	0.2	0.31	0	1.11	0.54	0.21	1.29
Cluster-14949.106991	0.94	0.92	0.48	0.82	0.96	1.03	0	0	0	0.36	0	0.85	0.46	0	0	0	0.73	0	0	0.52	0	0.94	0	0.57	0	0	0	0	0	0.38	0.89	0.83	0	0.42	0.39	0.94
Cluster-14949.147955	0	0	0	0	0	0	0	0	0	0	0	0	0	0	0	0	0	0	1.15	0	0.36	0	0.18	0	1.02	0.28	1.18	0	0	0.35	1.39	1.45	0	0	0	0
Cluster-14949.213362	0	0.08	0.12	0.09	0	0.18	0.07	0.06	0.05	0.08	0	0.08	0.2	0	0	0.1	0.49	0	0.19	0	0	0.03	0	0	0.16	0.13	0.06	0.05	0.13	0.14	0.34	0.39	0.28	0.11	0.06	0
Cluster-14949.227643	0.96	0.87	0.18	1.34	0.04	0.43	0.17	0.23	0.55	0.82	0	0	0.55	1.09	1.52	0.54	0.59	0.72	0.17	0.31	0.87	1.01	0.83	1.33	1.13	1.69	0.67	0	0.73	0.45	0.05	0.29	0.31	0.02	0.47	0.63
Cluster-14949.169984	0	0.88	0.43	1.56	0	1.74	0	0	0	0.33	0	0.46	0	0.47	0	0	1.3	0	0	0	0	0.97	0.39	2.3	0.67	0	1.73	0.43	0.9	0.3	0	0.97	0.44	0	0	0
Cluster-14949.143269	6.64	2.97	3.85	2.14	0.51	0.19	0	0.04	0	0.67	1.56	3.71	0	0.53	0.79	0.16	0	0	1.11	1.14	0.88	0	0.43	0.28	0.63	0.46	0.33	1.33	0.37	1.87	0	0.18	0.43	0	0.13	0
Cluster-14949.158521	0	0.12	0	0.14	0.09	0.32	0	0.28	0.15	0.11	0	0	0.31	0	0.37	0.4	0.15	0	0	0	0.32	0	0	0	0.09	0.03	0.58	0	0	0	0.32	0.11	0.31	0	0.23	0.23
Cluster-14949.223335	0.17	0.24	0.08	0	0	0.36	0	0	0.02	0.26	0	0	0	0.12	0.22	0	0	0.16	0.34	0.12	0.21	0	0.07	0	0.52	0	0.33	0	0	0	0	0	0.29	0	0	0
Cluster-14949.153258	0	0.21	0.09	0	0	0	0	0.14	0.15	0.08	0	0	0.09	0.08	0	0	0.12	0	0.28	0.29	0.18	0.09	0	0	0.17	0	0	0	0	0	0.35	0.23	0	0.26	0.08	0
Cluster-14949.194004	6.62	6.11	5.13	4.25	10.4	3.35	3.44	1.18	2.91	1.23	5.77	8.05	3.25	2.91	8.29	2.14	3.38	1.75	10.58	4.48	4.94	2.52	3.43	5.26	6.12	13.13	5.43	15.69	2.82	3.15	9.32	11.65	7.25	4.33	1.72	4.77
Cluster-14949.215210	0	0	0	0	0	0	0	0.7	0	0.66	0	0	0	0	0	0	0	0	0	0	0	0	0	0	0	0	0	0	0	0	0.24	0.39	0.21	0	0	0
Cluster-14949.204304	0	3.31	2.21	3.52	5.13	7.23	8.66	4.74	5.18	4.31	0.89	0	3.21	8.32	2.3	3.03	3.88	7.06	2.19	2.14	4.79	9.53	5.92	6.34	4.56	5.96	7.81	5.12	3.78	1.94	3.19	1.78	0.88	8.2	3	8.47
Cluster-14949.149693	2.52	0.57	2.52	2.06	5.18	0.71	1.91	0.16	0	0.06	5.74	4.2	0.93	0.48	1.95	0.26	0.47	0.91	2.41	0.36	3.16	0	0.78	0	0.56	4.5	1.83	5.56	0.65	1.59	2.79	2.56	3.27	1.59	0.98	0.79
Cluster-14949.36966	0.09	0	0	0.12	0	0	0.36	0	0.26	0.18	0	0.07	0.13	0.15	0.14	0.2	0.08	0	0.17	0.03	0	0	0	0.41	0	0	0	0	0	0.15	0.07	0	0.09	0.33	0.29	0.22
Cluster-14949.138777	0.26	0.31	0	0	0.9	0	0.03	0.96	0	0	0.83	0	0.58	0	0	0.43	1.2	1.86	0.45	0.26	0.16	0.26	0.36	0	0	0	0.5	0	0	0	0.21	1.01	0.57	1.7	0.27	1.49
Cluster-14949.162966	6.58	5.56	2.22	6.33	1.06	1.59	2.37	0.75	1.12	3.7	1.29	3.98	1.01	8.25	2.22	1.58	0.98	0.03	8.73	5.19	7.36	1.42	5.75	3.45	8.98	6.8	6.26	2.64	3.42	1.68	0.6	1.04	2.46	1.29	0.71	0.9
Cluster-14949.228738	5.2	0.28	4.2	2.98	23.7	2.08	2.17	2.03	0.77	1.61	26.76	16.24	2.63	2.67	2.66	1.41	0.86	2.98	13.55	1.68	3.74	1.16	2.76	0.91	1.49	23.43	3.04	21.02	0	1.79	10.81	7.36	6.92	2.53	0	0.58
Cluster-14949.256624	0.3	0.51	0.9	0.84	6.18	0.61	0.88	0.97	1.08	1.04	2.65	0.42	2.02	0.62	0.95	1.15	1.28	0.7	1.93	0.98	0.93	1.44	0.71	1.52	0.99	4.03	1.99	6.69	2.27	0.81	3.86	3.42	2.62	1.8	0.72	1.37
Cluster-14949.230340	0	0	0	0.25	0.3	0	0	0	0.81	0	0.16	0	0	0	0.16	0.07	0.19	0	0	0	0.59	0	0	0	0.24	0.25	0.26	0	0	0	0	0	0	0	0	0
Cluster-14949.162207	0.28	0.12	0	0	0.28	0	0	0	0.2	0.08	0	0.05	0.23	0.34	0.08	0.14	0	0	0.25	0	0.28	0	0	0	0	0	0	0	0.11	0.03	0.42	0	0.16	0.36	0.18	0.27
Cluster-14949.184536	10.72	13.39	5.92	4.55	6.57	2.19	3.44	1.11	3.03	4.57	8.04	11.24	3.52	1.07	6.61	1.97	0.63	0.51	16.53	1.42	9.02	2.83	1.45	4.36	6.03	11.27	1.47	12.58	4.19	6.34	10.71	7.47	6.89	3.27	2.31	3.48
Cluster-14949.216332	0	0.57	0	0.74	1.37	0	0	0	0	0.57	0	0.28	0	0.79	0.12	1.33	0	0	0.14	0	0.49	0.84	0	0	0	0	0	0	0	0	0	0	0.78	0.51	0.95	0.62
Cluster-14949.270269	1.02	1.02	0.69	1.04	0.37	1.56	0.95	2.11	1.48	1	0.97	0.41	1.55	1.38	0.73	0.95	1.47	0.94	0.42	0.71	0.62	0.32	0.27	1.06	0.42	0.69	0.41	0.14	0	0	0.45	0.49	0.43	0.68	0.69	0.55
Cluster-14949.229196	1.18	1.43	2.26	0	1.06	0.73	1.65	0	1.33	0	0.81	4.91	0	0	1.27	2.07	0.92	0	0	1.16	0.55	0	0	0	1.44	0	1.28	1.78	1.61	0	1	3.15	2.61	0.95	2.51	2.22
Cluster-14949.166032	0.96	0	0	0	0	1.28	0	0	0	0	1.29	0	2.38	0	0	0	0	0	0	0	0	0	0	0	0	0	0	1.38	1.67	1.09	0	0	0	0.71	0	0
Cluster-14949.185526	84.69	61.08	106.2	120.69	182.63	119.55	177.02	207.99	103.17	99.7	79.51	79.98	96.5	86.62	87.99	139.06	135.15	135.82	74.38	134.21	95.55	124	84.87	80.18	78.61	86.82	102.9	40.58	44.03	48.58	32.28	38.25	45.92	67.62	71.66	61.33
Cluster-14949.102051	0.03	0.29	0	0.12	0	0	0.31	0	0	0.31	0	0	0	0.5	0.46	0.08	0	0.37	0.13	0	0	0.32	0.07	0.43	0.3	0.34	0.15	0	0.21	0	0	0	0	0	0.03	0.12
Cluster-14949.195186	35.04	38.33	31.52	51.52	1.43	82.76	49.2	58.75	57.09	43.68	1.54	3.42	48.4	23.16	22.74	44.09	83.05	65.23	7.48	56.95	31.01	73.99	28.61	52.85	34.3	5.21	60.82	0.71	18.2	22.27	6.16	11.97	10.27	19.65	40.34	54.13
Cluster-14949.254102	0	0.48	0	0	0	0.45	1.02	1.72	0.98	0	0	0	0	1.99	0.67	1.6	0.72	0	0.35	0	0.36	0.3	0.61	0.97	0	0	0.49	0	0	0	0	0.04	0	0.7	0.55	0.36
Cluster-14949.175924	0.08	0.09	0.07	0	0.2	0.28	0	0.31	0.14	0.19	0.09	0.1	0.19	0.38	0.08	0.29	0.08	0	0	0	0	0.07	0.2	0.14	0.4	0.38	0.15	0.24	0.08	0	0	0.08	0.12	0	0	0
Cluster-14949.81444	0.36	0	0	1.38	0	1.4	0.54	0	0	1.4	0	0	2.82	0	1.09	0.82	0.16	0	1.32	0	0	1.52	0	0	0.49	0	0.36	0	0.8	0	0	0	0	1.77	2.06	1.31
Cluster-14949.152297	0.09	0.22	0.09	0	0.09	0.34	0.3	0.21	0.56	0.14	0.58	0.71	0.41	0.06	0.32	0.28	0.16	0.4	0.35	0	0	0.26	0.45	0	0.11	0.51	0.42	0	0.26	0.33	0.27	0.06	0	0	0	0
Cluster-14949.199840	2.38	3.8	3.49	2.24	0.9	3.82	2.3	2.48	2.4	1.7	1.47	3.44	2.59	3.04	2.68	3.59	3.22	3	1.52	2.48	2.17	2.26	3.16	2.83	2.59	0.8	1.6	0.56	1.71	1.29	1.3	0.58	0.58	1.4	0.89	1.97
Cluster-14949.137122	0.26	0	0.14	0	0	0	0	0.07	0.02	0	0	0	0.19	0.1	0.11	0.03	0.03	0	0.33	0	0.56	0	0	0	0.18	0.35	0.09	0.31	0	0.13	0.71	0.44	0.3	0.08	0	0.05
Cluster-14949.211916	0.12	0	0.29	0.1	0.21	0.18	0.09	0.11	0	0.15	0.04	0.06	0	0.24	0.15	0.09	0.22	0.09	0.17	0.09	0.13	0	0	0	0.39	0.05	0.08	0.08	0.29	0.19	0.3	0.14	0.36	0	0	0.37
Cluster-14949.220732	1.53	1.57	1.02	1.95	2	3.06	4.01	4.5	3.88	7.78	2.2	1.05	3.32	5.44	2.22	2.21	9.59	1.11	1.55	1.78	1.18	4.93	4.21	4.81	3.55	5.39	3.21	1.85	3.74	3.64	1.57	1.26	1.69	3.42	5.56	3.23
Cluster-14949.180070	9.79	4.34	3.03	3.33	1.53	0.2	0.21	0.11	0.18	1.75	3.61	6.65	0.28	1.53	1.68	0.52	0.37	0.3	5.65	3.56	3.97	0.2	2.08	0.83	2.08	2.71	1.17	2.81	4.7	5.15	0.47	0.69	1.26	0.21	0.43	0.16
Cluster-14949.171309	0.38	0	0.01	0	0	0	0	0	0	0	0	0	0.96	0	0.53	0	0	0	0.42	0	0.15	0.45	0.65	0.37	0	0	0	0.44	0.33	0.05	0	0	0	0	0.44	0
Cluster-14949.55150	0	0.25	0.26	0.16	0.33	0.48	0.54	0.06	0.45	0.15	0.53	0.75	0.3	0.21	0.25	0.18	0.39	0.15	0.41	0.11	0.23	0	0.46	0.58	0.88	1.67	1.63	0.26	0.17	0.1	0.12	0.08	0.26	0.13	0.18	0.04
Cluster-14949.150549	0	0	3.04	0	24.81	0.94	1.41	0.32	0	0	19.88	11.09	2.28	1.03	2.54	0	1.36	0.44	7.12	0	1.31	0	0.24	0.78	0	17.19	0.54	16.21	0	0.97	7.36	6.91	5.23	10.95	0	0.87
Cluster-14949.112017	0	0.51	0	0	0	0	0.16	0	0	0.15	0	0	0.17	0	0	0	0	0	1.48	0	0	0	0	0.15	0.22	0.61	0.66	0.35	0.76	0.12	0.16	0.78	0	0	0	0
Cluster-14949.148848	0	0	0.05	0	0.19	0.25	0	0	0	0	0	0	0	0	0	0	0	0.09	0	0	0.18	0	0	0	0.23	0.58	0.24	0	0	0	0.2	0.17	0	0	0	0
Cluster-14949.47404	0	0	0	0	0	0.78	0.8	0.87	0.75	0.7	0.14	0.3	0	0	0	0.51	0	0.18	0	0	0	0.7	0.4	0	0.28	0.7	0.22	0.73	0.28	0.65	0	0.06	0.02	0	0.28	0.2
Cluster-14949.252061	0	0	0	0	0.02	0.02	0	0	0	0.37	0	0	0	0.11	0	0.2	0	0	0.28	0.19	0.05	0	0	0	0.04	0	0.42	0.13	0.25	0.22	0.18	0.44	0.23	0.68	0.31	0
Cluster-14949.192429	0.1	0.13	0	0.37	0.18	0.1	0	0.1	0.22	0	0.04	0	0	0	0	0	0.1	0	0	0	0.27	0	0	0	0	0	0	0.19	0	0.13	0.32	0.32	0.35	0.27	0	0.11
Cluster-14949.169444	0	0	0.81	0	3.82	0.9	0	0	0.33	0.28	2.66	1.36	0	0	0	0.49	0	0.13	0.74	0	0.5	0	0	0	0	0.94	0.2	4.21	0	0	0.77	0.83	0.27	0.93	0.54	0
Cluster-14949.261833	0.53	0.27	0.16	0.17	0.49	0.27	0.11	0.26	0.26	0.18	0.34	0.52	0.16	0.28	0.21	0	0.32	0.19	0.06	0	0	0	0	0	0	0.08	0.23	0	0.02	0.18	0.1	0.22	0.25	0.05	0.02	0.08
Cluster-14949.85994	0.53	0.09	0	0.47	0.37	0.26	0.21	0.2	0.39	0	0.27	0	0	0	0.25	0	0	0.2	0	0.16	0	0	0	0.42	0.25	0.26	0.2	0.14	0	0	0.22	0	0	0	0	0
Cluster-14949.264779	0.23	1.04	0	1.18	0	0.22	0.69	0.5	1.09	0.02	0	0.99	0.36	0.84	1.35	0.62	0.07	0.11	0	1.73	0.27	1.35	1.4	0.83	0.42	0	0.67	0	0.14	1.82	0.44	0	0.23	0.29	0.92	0.74
Cluster-14949.110297	0	1.6	0.08	2.46	2.5	2.56	2.36	2.52	5.17	7.44	0	3.71	2.75	3.62	2.77	1.92	2.57	2.36	0	2.22	1.62	3.14	2.06	1.61	1.13	3.65	1.3	1.6	2.4	1.17	0.39	0	0.23	1.34	2.19	1.95
Cluster-14949.197013	0.03	0.07	0.21	0.27	0	0.14	0	0.39	0.16	0.17	0	0.17	0.21	0.3	0	0.32	0	0	0	0	0	0	0.01	0	0	0.08	0.21	0.07	0	0	0.25	0.1	0.2	0.1	0.01	0.07
Cluster-14949.139560	0.27	0.35	0.41	0.36	0.16	0.73	0	0	0	0.78	0.88	0.72	0.26	0	0.06	0.19	0	0	0.67	0.43	0.2	0	0.02	0.15	0	1.18	0	1.68	0	0.23	1.41	0.87	0.65	1.09	0	0.48
Cluster-14949.35753	0.03	0.08	0	0	0.09	0.03	0.25	0.09	0.05	0.15	0.15	0.06	0.05	0	0.04	0.08	0.17	0.04	0.09	0	0.16	0	0.34	0.14	0.25	0.69	0.62	0.06	0.17	0.09	0.29	0	0	0	0.09	0.04
Cluster-14949.233893	0.15	0.26	0.59	0.28	0.64	0.26	0.45	0.28	0	0.35	1.04	0	0.33	1.56	0	0	0	0	0	0	0.19	0	0	0	0.33	0.91	0	0	0	0	1.01	1.48	0.34	0	0.66	0
Cluster-14949.195585	30.4	20.65	22.75	7.28	11.76	9.24	8.79	1.61	5.9	10.94	11.43	18.37	14.91	9.66	18.36	8.61	5.38	3.99	20.18	10.81	21.15	8.41	6.61	11.97	14.99	13.76	9.96	9.63	19.46	14.83	16.67	17.37	20.56	9.35	6.85	16.44
Cluster-14949.286619	0	0	0.2	0	0	0.16	0.84	0.22	0.21	0	0	0	0.04	0.34	0.09	0.05	0.36	0	0.46	0.25	0.24	0	0	0.5	0.25	0.11	0.31	0	0	0	0	0.6	0	0.23	0.24	0
Cluster-14949.163475	0.56	0	0	0.47	0.1	0	0.2	0	0	0	0	0	0	0	0	0	0.43	0	0	0	0	0.92	0.4	1.06	0	0	0.31	0	0	0	0	0	0	0	0	0.25
Cluster-14949.166535	0	0.59	1.3	1.77	0.2	0.55	1.94	1.44	2.52	0.82	0	0	0.31	3.61	1.75	0.68	0.93	1.22	1.4	0.62	0	3.29	0.94	3.03	1.18	0	0.87	0	0	0.14	0.2	0	0	0	1.4	0.67
Cluster-14949.243369	0.44	1.24	0	2.8	0	0	4.59	0.86	0.33	2.05	0	0	1.46	0.47	0.01	3.88	0	1.87	0.2	0.31	0.67	3.09	1.75	3.1	3.81	0	0.56	0	4.5	0	0	0	0	0	2.92	0
Cluster-14949.111171	0	1.23	0	0.76	2.16	0.68	0	0	1.04	0.75	0	1.18	1.58	0	0	0	0	1.39	0	0	0	1.41	0	0	0.78	1.41	1.25	0	0	0	0	1.36	0	0	0	0
Cluster-14949.161456	0	0.27	0.63	0	0.26	0	0	0	0	0.21	0	0.07	0	0.33	0	0	0.1	0	0.17	0	0	0	0	0	0	0	0	0	0	0	0.18	0.42	0.29	0	0	0
Cluster-14949.87682	0.16	0.21	0.53	0.84	12.75	0.42	0	0	0	0.4	9.65	3.8	0.22	0.45	0	0.47	0	0	4.34	0.2	0.9	0.2	0	0.22	0.27	14.01	0.22	11.45	0	0.17	7.18	4.17	2.3	3.43	0.21	0.14
Cluster-14949.222509	0.6	0.58	0.19	0	0.16	0.36	0.28	0	0.16	0.29	0.5	0.58	0	0.44	0.39	0.3	0.9	0.48	0.22	0.5	0.47	0	0.11	0.09	0.11	0.46	0.56	0.82	0.52	0.22	0.56	0.31	0.51	0.24	0.17	0.66
Cluster-14949.176904	1.45	0.79	0	0	0.1	2.55	0.69	4.36	1.03	1.62	1.34	0	0.74	1.46	3.67	2.8	2.47	3.45	0	2.64	1.02	2.24	0	2.41	0.98	0.77	0.72	0	1.13	2.17	0	0	0.59	0	0	0
Cluster-14949.176152	2.56	2.67	0.18	0	1.88	1.63	0	0.02	1.43	0	1.36	2.93	0	0	0.04	0.89	2.64	0.96	1.73	0.88	2.64	1.32	0	0	0	1.53	4.33	0	0	0	0	0	0.28	2.84	0.82	0
Cluster-14949.191892	1.86	2.91	1.69	1.1	1.01	2.49	3.09	3.87	1.12	2.08	0.43	1.29	0.47	2.26	0.66	1.29	3.91	2.18	0.21	1.55	1.21	2.47	2.79	2.09	1.52	1.01	2.26	0.68	2.19	1.07	0.77	0.26	1	1.72	5.97	2.54
Cluster-14949.127994	38.14	35.16	91.45	213.05	21.57	392.67	273.86	398.04	325.97	176.96	40.56	40.48	99.38	168.57	87.06	180.43	483.17	425.29	27.42	219.18	114.14	216.38	265.23	235.92	105.98	51.88	336.24	12.93	161.69	195.53	82.37	72.66	100.85	257.4	401.25	253.5
Cluster-14949.188092	44.3	34.81	78.95	29.77	62.38	29.25	30.59	17.33	19.88	99.33	104.16	107.55	72.28	33.45	55.38	33.08	24.75	15.89	72.93	55.59	61.11	39.28	42.42	26.83	38.78	77.03	23.48	65.76	82.54	99.18	98.29	113.56	110.1	45.36	41.68	37.32
Cluster-14949.153882	0.66	0.26	0.46	0.73	0	0.98	0.61	0.33	1.5	1.86	0	0.85	0.37	0.15	0.81	0.81	0.6	0.74	0.38	2.04	1.87	1.3	1.55	1.77	1.48	0.32	1.1	1.09	1.16	1.65	0.71	0.6	0.22	1.77	1.21	1.31
Cluster-14949.236778	0.81	0	0	0	0	0	0	0	0.71	0	0	0	0	0	0	0	0	0	2.06	0	1.38	0	0	0	0	0	0.84	0.37	0	0	1.1	2.01	0.34	1.96	0	0
Cluster-14949.133988	4.51	1.01	3.25	4.88	0	4.31	4.31	3.35	3.67	6.08	1.7	1.86	0	5.57	1.38	3.5	5.01	3.36	4.29	6.13	2.94	5.74	4.22	6.5	5.23	1.05	5	0.5	3	0.53	1.23	0	2.43	2.75	4.5	3.64
Cluster-14949.260780	0.52	0.63	0.95	0.22	1.11	0.8	0.84	0	0.6	0.24	0	0.34	0.55	0.58	1.02	0.1	0	0	0	0.19	0	0.16	0	0	0.6	0	0.75	1.23	0.09	0	0.39	0.74	0.77	0.51	0.87	0.69
Cluster-14949.217615	0	0.3	0.64	1.35	0.94	1.4	0	0.9	1.03	1.04	1.91	1.61	0.78	0.68	0.01	0.94	0.97	0.86	1.54	0	0	0	0.61	0.9	0	0	0	0.95	1.11	1.1	1.46	1.57	1.66	2.08	1.88	1.77
Cluster-14949.184777	0	0.73	0	0.25	0	0	1.36	0	0.27	0	0	0	0	0	1.83	0.18	0	0	0.19	1.39	0.97	0	0.4	0.34	0	0	0	0	0	1.52	0	1.18	0	0.51	1.09	1.27
Cluster-14949.76165	0.08	0	0	0	0	0.1	0.11	0	0.2	0.51	0	0	0.19	0.44	0	0.12	0.13	0	0.16	0.44	0.4	0	0	0.15	0	0	0	0	0	0	0	0	0	0	0.14	0
Cluster-14949.157464	3.39	1	3.66	2.34	5.42	3.68	0.72	0.84	0.69	0.98	4	1.97	0	4.31	0.12	0.63	3.51	1.05	4.13	3.14	2.87	2.97	4.78	3.8	2.1	5.39	10.37	2.7	0	1.2	0.67	1.41	0	3.4	0.31	3.02
Cluster-14949.296913	0.46	0.11	0.23	0	0.15	0	0	0.74	1.28	0.22	0	0.26	0.57	0.59	0	0	0.25	0.28	0.39	0.65	0.73	0	0.31	0.15	0	0	0.04	0.08	0	0.01	0	0.08	0.26	0.57	0	0.25
Cluster-14949.240678	0	0.22	0.29	0	0	0.41	0.39	0.34	0.18	0.13	0.12	0.42	0.22	0.25	0.26	0.07	0.14	0.11	0.23	0.4	0	0.57	0.26	0.35	0.17	0.18	0.29	0.17	0.11	0.12	0	0	0	0.55	0.79	0
Cluster-14949.119068	1.44	0	0.61	1.41	0.5	0.97	0.7	0	0.44	0.69	2.89	2.2	0.83	0.67	0.8	0.55	0	0	1.35	1.55	0.68	0.27	0.41	0	0	0.66	1.27	1.21	1.8	1.03	1.18	1.43	1.74	1.24	0.48	1.15
Cluster-14949.123042	0.89	0.95	0.42	1.12	11.86	0.95	0.52	2.09	0.86	1.25	7.61	3.56	0.92	1.38	0.28	0.99	1.03	3.81	2.65	0.5	1.49	1.34	1.5	1.1	1.89	7.74	1.35	17.14	1.09	1.5	5.41	5.29	3.23	4.59	0.65	1.23
Cluster-14949.222735	3.2	2.12	4.54	2.57	3.37	2.72	1.87	2.25	2.79	10.37	10.34	11.48	3.36	6.71	6.27	3.46	1.56	1.76	4.79	4.28	7.97	2.06	3.38	1.36	0.64	6.96	1.22	7.42	7.53	7.84	19.64	12.22	8.65	1.33	4.08	2.29
Cluster-14949.133695	28.03	19.37	36.84	63.31	8.16	98.24	91.65	90.12	76.57	50.94	9.84	10.71	49.37	44.18	27.03	50.21	139.59	95.86	13.97	68.58	37.08	76.43	58.97	83.38	51.43	12.81	104.26	1.86	37.57	38.05	15.98	14.81	27.51	56.37	103.27	92.74
Cluster-14949.250296	0.07	0.31	0.17	0	0	0.28	0	0.33	0.02	0	0.55	0	0.46	0.11	0.74	0.12	0.12	0.26	0	0	0.31	0	0.04	0	0	0.69	0.2	0.17	0.19	0.13	0.49	0.86	0.34	0.32	0	0.03
Cluster-14949.255890	0	0.47	0.57	0.97	0.33	1.19	0	0	0.82	0.41	0.45	0.93	0.98	0	0	0	0.88	0	0	0	0.89	0	0	0	0.99	0	0	0.4	0	0.47	0.47	0.52	1.01	1.18	0	0.47
Cluster-14949.185503	0	0	0	0.15	0.61	0	0.48	0.69	0.47	0.18	0.69	0	0	0	0	0.01	0.34	0.19	0	0.28	0.16	0	0.02	0	0	0.08	0	0.61	0	0.17	0.35	0.35	0.41	0	0.08	0.05
Cluster-14949.185502	0.09	0	0.08	0.09	0	0.16	0.11	0.1	0	0.24	0.05	0.1	0	0	0	0.11	0.16	0	0	0.61	0.07	0	0	0	0.1	0.16	0.09	0	0	0.1	0.15	0.11	0.1	0.32	0	0.24
Cluster-14949.155376	1.38	3.59	3.64	2.44	1.69	1.57	3.98	2.56	0.94	0.67	4.26	2.77	1.95	3.17	4.26	0.06	2.6	3.39	1.28	1.01	0.16	0.04	0.97	0	0	0	0.25	0.54	0.95	0.55	0	1.35	1.46	1.62	1.07	0.68
Cluster-14949.140325	1.04	0.93	1	1.15	0.63	0.72	1.97	1.65	1.89	1.56	0	2.02	0.76	0	1.86	1.99	1.6	0	0	0	0.64	0	2.83	1.02	0	1.77	1.34	3.76	2.24	2.18	0.63	0.72	0.55	3.21	0	1.23
Cluster-14949.208315	0	0	0	0.68	0	0	0.9	0	0	0	0.5	1.22	0	0.32	0	0.51	1.33	0.55	0	0.01	0	0.52	0	0.5	0.93	0.9	0.11	0.37	0.7	0.57	0.85	0	0	0.59	0.95	0.29
Cluster-14949.191773	0.18	0.11	0	1.21	0	0.46	0	0.75	3.95	0.47	0	2.11	2.06	2.3	2.46	2.16	0	2.06	1.84	1.84	2.45	3.12	2.04	1.96	0.38	1.03	0	0	1.2	2.63	0	0	1.06	1.15	2.02	2.97
Cluster-14949.144906	0.77	0.19	0.21	0.75	0.47	0.63	1.24	2.03	0.84	0.23	0.3	0.44	1.65	0.45	0.7	4.51	1.59	2.62	0.23	1.33	0.27	0.8	0	0.94	0.22	0	0	0	0.49	0.46	0.22	0	0	0.72	2.03	2.14
Cluster-14949.190587	0	0	0	0	0.53	0.26	0	0.19	0	0.12	0.14	0	0	0.11	0	0.48	0.75	0.05	0	0	0	0.12	0	0.29	0	0.46	0	0.35	0.41	0.35	0.33	0.19	0.21	0.36	0	0
Cluster-14949.234189	0	0.22	0	0.71	0	0.32	0	0.19	0.15	0.41	0.42	0.23	0.3	0	0.39	0	0.49	0.69	0	0	0	0.57	0.16	0.51	0.44	0.93	0.27	0.37	0.24	0.48	0	0.2	0	0.62	0.85	0.59
Cluster-14949.44193	0.08	0.16	0.12	0.29	0.26	0.21	0.52	0.69	0.48	0.16	0	0	0.27	1.28	1.22	0.25	0.28	0.4	0.07	0.29	0	0.77	0.22	0.77	0.06	0.55	0	0.12	0.26	0.29	0.06	0	0	0.18	0.43	0.2
Cluster-14949.145115	1.63	1.34	1.98	1.32	0.17	2.16	1.05	0.62	0.77	1.77	0.57	1.3	2.52	0.6	0	0.68	0.96	0.9	1.52	3.14	2.44	2.88	2.68	2.38	1.31	0.17	0.73	0	0	0	1.04	1.7	2.14	0.98	1.19	2.17
Cluster-14949.177968	1.04	0.88	2.4	0.51	2.49	0.89	1.28	0.11	1.07	1.74	3.61	2.77	0.83	0.84	2.56	1.79	1.52	0.68	2.92	0.45	1.79	1.15	0.94	0.51	0.56	2.69	1.71	3.85	0.56	0.69	2.55	2.73	1.99	1.52	1.5	1.44
Cluster-14949.202627	0.54	1.54	1.76	0	1.64	0	0	0	0	0	0.53	0.66	0.36	0	0.93	1.36	0	0	0	1.65	0.9	0.63	0.79	0.95	1.53	0.01	0.82	3.04	1.34	1.5	0	0	0	0	0	0
Cluster-14949.225317	0.84	0.78	0.79	0.22	0.31	1.22	0.49	0.57	0.64	1.54	0.48	0.67	0.78	0	0.21	0.43	1.1	0.42	0.39	0.61	0.49	0	0	0.4	0.23	0.13	0.8	0.29	0.75	0.16	0.67	0.52	0.62	0.88	0.52	0.45
Cluster-14949.213353	0	0.36	0	0	0	0	0	0	0.22	0	0	0	0.81	0	0.27	0	0	0	0	0	0.24	0	0	0	0	0	0	0	0	0.06	0.02	0	0	0.31	0.3	0.46
Cluster-14949.131946	1.76	0.3	0.75	0.71	3.35	1.09	0.18	1.62	0.51	1.08	3.58	2.2	0.86	0.86	1.45	0.15	0.8	2.21	1.57	1.76	1.51	0.79	0	0	0.84	2.25	0.68	2.53	0.44	1.11	2.77	2.04	1.19	1.65	0.55	0
Cluster-14949.131947	0.74	1.93	1.93	2.2	0.18	1.93	2.74	1.79	2.37	1.3	0	0.98	1.54	2.51	1.46	2.05	2.12	0.77	1.78	0.91	1	2.03	2.13	2.46	1.2	1.35	1.53	0.41	1.45	1.92	0	0.76	0.88	0.8	2.14	2.3
Cluster-14949.101860	8.42	6.42	14.94	16.85	24.75	30.68	18.08	29.76	21.26	9.15	11.02	7.75	10.91	12.57	7.22	20.56	27.48	21.71	6.3	17.29	11.06	13.17	12.77	15.85	6.3	6.99	21.67	3.79	3.86	5.24	4.63	3.24	4.16	14.35	9.9	7.08
Cluster-14949.158354	0.32	0.11	0.29	0.53	0.06	0.7	0.49	0.35	0.55	0.37	0.08	0	0.24	0.17	0	0.6	0.53	0.14	0.17	0.91	0.31	0.36	0.61	0.67	0	0.08	0.32	0.04	0.55	1.13	0.19	0	0	0.22	0.72	0.63
Cluster-14949.223674	0.22	0.34	0.15	0.6	2.42	0.27	0.73	0.64	0.35	0.08	1.66	0.53	0.34	0.55	0	0.45	0.53	0.33	1.62	0.38	0.66	0.14	0	0.21	0.2	1.02	0.57	2.05	0.1	0.21	0.73	0.45	0.76	0.28	0.24	0.5
Cluster-14949.217733	1.81	1.74	4.02	4.09	2.67	1.81	2.47	1.32	1.63	0.44	3.46	2	0	3.03	1.55	1.33	1.37	1.18	3.13	2.7	0.59	0.86	0.5	0.45	2.63	3.65	1.88	2.46	2.55	2.37	2.55	1.96	3.18	0.64	0.23	1.2
Cluster-14949.202355	102.12	95.45	103.03	129.98	39.64	248.8	144.94	201.35	156.48	113.48	50.56	55.02	147.46	88.84	73.65	142.5	239.17	186.21	41.09	158.13	100.39	196.35	101.68	157.02	90.05	46.74	190.05	20.4	42.24	86.67	59.44	65.1	49.96	105.32	112.63	148.25
Cluster-14949.189433	1.84	0	0.07	2.1	0.38	0.53	2.59	0	1.83	2.73	1.86	0.58	0.86	0.91	0	0	1.21	1.12	1.72	1.89	0.72	0.53	1.09	2.53	0.35	0.28	0.05	1.09	0	1.48	1.46	1.17	1.89	2.5	1.17	2.02
Cluster-14949.159764	0	0	1.01	0	0	0.44	0	0.84	0	0	0	0	0	0	0	0.37	0.26	0	0.49	0.22	0	0.33	0.64	0.95	0	0	0.47	0.27	0.25	0.11	0	0	0	1.71	0	0.91
Cluster-14949.118515	0.03	0.64	0	0	2.05	0	0	0	0	0	0.17	0.81	0	0	0	0	0	0	0.86	0	0.14	0	0	0	0	0.61	0.45	0.87	0	0	0.43	0.17	0.43	0.82	0	0.06
Cluster-14949.92199	2.74	1.1	2.86	1.63	1.23	0.26	1.58	0.63	1.89	1.97	0.64	2.42	3.51	1.94	2.38	3.06	0.51	0.21	3.29	2.67	3.41	1.54	1.71	1.71	2.23	2.83	2.77	1.9	2.42	2.04	4.86	5.12	3.27	1.05	1.33	2.53
Cluster-14949.147207	3.41	1.29	1.54	4.18	0.61	4.04	9.28	4.3	5.09	3.39	0.37	0.67	2.66	2.69	1.31	2.96	8	7.18	0.73	9.42	2.32	10.62	5.58	8.32	6.24	0.91	3.06	0.15	8.52	4.17	1.22	0.42	1.76	1.15	6.76	11.13
Cluster-14949.197865	5.77	5.57	4.5	3.62	2.79	2.52	1.92	1.83	2.25	8.18	7.77	9.37	5.58	3.7	5.05	2.73	2.26	2.94	5.87	3.34	4.47	2.27	2.51	2.09	2.83	3.27	1.59	7.81	9.03	9.35	6.31	6.13	6.52	2.18	3.65	3.3
Cluster-14949.125561	0.65	0.55	0.01	1.57	0.42	6.57	3.53	4.22	3.56	2.22	1.45	0.69	3.39	2.65	2.02	2.99	5.32	9.11	0.74	0.38	0	4.38	3.01	3.84	3.12	1.24	3.09	1.75	2.84	0.8	0.65	0.36	2.07	0.98	6.96	1.53
Cluster-14949.173753	0.39	0	0	0.22	0.11	0	0.38	0	0	0	0	0	0	0	0.12	0.34	0.09	0.27	0	0	0	0	0.1	0	0.38	0.63	0.22	0	0	0	0.22	0.24	0.1	0	0	0
Cluster-14949.84638	0.35	0.2	0.19	0.3	0.15	0	0.12	0.52	0.58	0	0.34	0.6	0.32	0.19	0.18	0.31	0.7	0.47	0.23	0.25	0.16	0.29	0	0.59	0.39	0.76	0.35	0.61	0.82	0.14	0.73	0	0.48	0	0	0
Cluster-14949.150759	0.13	0	0.07	0.22	0	0.13	0.09	0.36	0.27	0.29	0	0.28	0.18	0.01	0.31	0	0.24	0.52	0	0.14	0.46	0.44	0.28	0.51	0.13	0	0.09	0.03	0.1	0	0.05	0	0	0	0.08	0.21
Cluster-14949.302689	0.15	0	0.68	0	0.23	0.71	0.09	1.87	0.25	0.67	0.34	0.23	0.81	0.42	0.54	0.4	0.73	2.18	0.25	0	0.21	0.35	0.44	0	0	0.11	0	0.72	0.74	0.55	0.25	0.09	0.34	0.67	0.84	0.44
Cluster-14949.200846	1.36	1.21	1.17	1.32	0.24	2.81	1.26	2.09	1.67	1.7	0.23	0.44	1.55	1.32	0.84	1.64	2.71	2.05	0.29	1.63	0.88	2.07	1.29	2.5	0.9	0.31	1.82	0.09	0.44	0.84	0.35	0.68	0.41	0.74	1.19	0.76
Cluster-14949.200733	0	0.08	0.11	0	0	0.12	0.22	0.28	0.12	0.12	0	0	0.03	0.08	0	0	0	0.07	0	0.13	0	0.18	0.18	0.39	0	0.07	0	0	0	0.18	0	0	0	0	0.15	0.04
Cluster-14949.215449	1.23	0.82	0	0	0	0	1.74	0	1.47	0	0.37	1.42	0	0	0.98	0.67	0	0.14	0.66	0	0.23	0	0	0	0.24	0.61	0.3	0.98	0	0	0.45	0	0	0	0	0
Cluster-14949.106599	0	0	0	0	0.26	0	0	0	0.07	0	0	0	0	0	0	0	0.14	0	0.18	0	0	0.12	0	0.16	0.32	0.4	0.16	0	0	0	0	0	0.19	0	0	0
Cluster-14949.183554	2.13	2.28	0.6	1.66	18.6	1.18	0	0	0.96	0.26	5.84	7.45	1.78	2.19	3.07	1.05	0	0	8.05	1.29	1.8	0.85	1.59	0.94	4.06	8.5	1.99	48.27	2.68	1	4.91	4.71	3.65	3.2	0.77	2.85
Cluster-14949.219306	0.16	0.34	0.34	0.13	0.31	0.17	0.03	0.08	0.13	0.22	0.26	0.36	0.15	0.19	0.12	0.14	0.33	0.09	0.56	0.09	0.41	0.28	0.22	0.21	0.47	0.52	0.28	0.37	0.42	0.32	0.25	0.4	0.32	0.03	0.15	0.05
Cluster-14949.228660	0.59	0.35	0	0	0.99	0.29	0.4	0	0.33	0	2.64	0	0	0.36	0	0	1.3	0	0	0	0	0.38	0.64	0	0.32	0	0	2.26	0.81	1.31	0	1.15	0.31	0.33	0.34	0
Cluster-14949.260280	0.23	0.88	0.9	1.08	1.02	0.75	1.3	1.61	1.3	1.5	1.18	0.85	1.19	1.71	0.83	0.94	0.96	1.8	0.3	0	0.57	0.23	0.13	0	0.57	0	0.32	0.46	0.11	0.64	0.73	0.69	0.71	0.3	0.36	0
Cluster-14949.228943	0.2	0	0.74	0.27	0.46	0.2	0.83	0.21	1.39	1.28	0.64	1.3	0.75	0	1.38	0.58	0	0.21	0	0.48	0.68	0.37	0.22	1.01	0.45	1.87	0.75	1.24	0	0.4	0.95	0.27	0.22	0	0	0
Cluster-14949.225160	0	0.32	0	0.14	0.2	0.22	0	0	0.1	0.26	0.11	0.11	0.25	0	0.21	0.13	0.09	0	0	0	0	0	0	0	0.54	0.26	0	0	0	0.21	0.22	0.15	0.21	0	0.15	0.2
Cluster-14949.101108	0.12	0.24	0.19	0.34	0.43	0.25	0	0	0.07	0	0	0.29	0.32	0	0	0	0	0.2	0	0	0.2	0	0	0	0	0	0	0.77	0	0	0.29	0.38	0.23	0.15	0.13	0
Cluster-14949.162719	0.43	0	1.77	0.21	0	0	0	0	0.59	0	0.67	2.71	0.4	0	0	0	0.63	0.37	0	0.66	0.65	0	0	0	0	0	0	0	1.2	0.85	0.72	0.08	0.54	0.45	0	0.83
Cluster-14949.47332	3.25	2	8.98	5.57	3.72	5.81	5.23	10.05	7.25	2.6	6.77	6.11	1.43	3.74	6.31	6.95	16.3	10.91	1.93	2.67	1.83	1.32	3.01	2.9	1.69	3.35	2.86	4.1	3.91	4.73	1.55	0.76	2.23	9.72	9.46	6.07
Cluster-14949.324484	0	0	0	0	0	0.02	0.02	0	0	0	0	0	0.06	0	0	0	0	0	0.45	0.47	1.11	1.05	0.76	1.06	0.46	0.92	0.96	0	0.05	0	0.69	0.57	0.33	0.56	1.04	0.57
Cluster-14949.170098	3.77	3.31	2.12	8.14	1.46	2.38	0.69	4.37	6.61	5.37	2.74	0.97	0	2.49	0	5.05	5.26	3.95	2.63	2.14	6.67	5.85	4.03	7.17	2.66	3.05	6.39	0	0.11	3.13	0.52	1.44	2.64	8.46	7.25	3.27
Cluster-14949.299658	0	0.15	0.08	0.23	0	0.54	0.48	0	0.42	0.39	0.17	0.15	0.1	0.3	0.14	0	0	0.19	0.16	0.28	0.14	0	0	0	0.43	0.72	0.64	2.04	0.38	0	0.61	0.3	0.48	0.24	0	0.21
Cluster-14949.191768	2.05	0.51	1.14	0.7	0.22	2.2	1.92	0.41	2.68	0.95	0.4	0.5	1.69	1.42	1.08	1.04	2.02	0.9	0	1.88	0.94	1.9	2.14	1.95	1.33	0.24	1.7	0.14	1.2	0.19	0.09	0.39	0.18	0.54	1.24	1.07
Cluster-14949.198690	9.87	12.38	5.38	14.63	1.24	16.99	13.61	17.61	15.35	14.62	2.9	4.34	11.89	15.23	9.03	14.22	17.18	16.97	7.48	11.53	9.11	17.67	12.71	17.32	14.35	3.83	12.94	1.15	10.6	12.18	4.45	5.89	9.66	12.93	17	12.22
Cluster-14949.231723	0.32	0.05	0	0	0	0	0.09	0	0.1	0	0	0	0	0	0	0	0	0	0	0.15	0.16	0.21	0.04	0.28	0.02	0	0.34	0.46	0	0.16	0	0	0	0	0	0.22
Cluster-14949.57694	0.09	0.1	0.09	0	0.27	0	0.78	0.08	0.47	0.18	0.08	0.76	0.75	0.56	0.46	0.44	0.73	0.51	0.11	0	0.32	0.35	0.4	0.34	0.35	0.92	0.4	0.09	0.31	0	0	0.32	0.19	0	0	0
Cluster-14949.150201	0	8.16	7.68	21.43	1.96	0	0	0.01	0	0	3.95	9.96	11.72	5.12	7.39	0	16.06	0	5.05	8.25	0	11.2	0	14.44	8.13	2.27	15.56	2.54	7.83	0	0	0	0	6.35	0	8.05
Cluster-14949.179959	3.54	2.45	4.36	2.17	23.17	4.95	5.26	1.97	2.78	3.1	19.61	7.83	3.57	3.65	5.77	2.63	2.62	2.53	8.53	5.69	6.29	3.98	3.49	2.92	3.31	16.4	3.99	24.64	2.74	6.25	10.64	7.99	8.3	10.41	4.19	4.29
Cluster-14949.140756	0	0	0.14	0	0.07	0.03	0	0	0	0.04	0	0	0	0	0.12	0.23	0.05	0.04	0	0	0.05	0.3	0.19	0	0.11	0.11	0.17	0.04	0	0	0	0	0	0	0	0
Cluster-14949.179622	0	0.45	0	0.64	0	0.12	0.02	0	0.19	0.09	0.06	0.1	0.03	0.2	0.04	0.01	0.03	0	0.1	0.16	0.23	0.12	0.28	0.38	0.07	0.03	0	0.1	0.06	0.06	0	0	0	0	0	0.04
Cluster-14949.249499	0.77	2.38	2.12	0.81	2.76	0	3.77	0	0	0.98	9.39	2.78	0	0.63	1.73	0.24	0.71	3.09	0	0	0	0	0	0.17	0	0.9	0	6.64	1.79	2.04	0	0	0.22	0	0.7	0
Cluster-14949.210661	0	0	0	0	0.16	0	0	0	0	0	0.07	0	0	0.31	0	0	0	0	0	0	0	0.18	0.13	0.38	0.38	0	0	0	0.15	0	0	0	0	0	0	0.23
Cluster-14949.186324	4.27	5.82	4.06	10.97	0	8.1	13.95	19.4	22.27	9.46	2.16	4.4	9.99	3.2	3.47	12.57	15.12	11.77	2.15	6.54	1.73	8.1	10.63	8.29	2.95	0.07	5.93	0	0	0	1.28	3.13	0	9.75	13.65	9.62
Cluster-14949.271365	0	0.11	0	0	0	0	0.07	0.18	0.06	0.27	0.31	0.34	0	0.19	0	0.25	0	0.27	0.26	0.24	0	0	0	0.21	0	0	0	0.19	0	0.11	0.11	0	0.1	0.3	0.25	0.24
Cluster-14949.191945	2.64	0.26	1.02	0.12	1.09	1.08	0.13	0.87	0.43	0.59	1.24	1.49	0.23	0.36	0.38	0.24	0.4	0.16	0.89	1.68	0.56	0.25	0.4	0	0.88	0.77	0.69	2.42	0.95	0.31	2.13	1.05	1.44	0.47	0.11	0.78
Cluster-14949.236833	5.45	4.13	3.63	3.83	0	5.98	4.52	6.08	4.8	4.91	1.47	3.27	6.54	4.12	2.52	4.99	5.83	5.88	1.96	4.35	3.48	5.31	4	7.03	5.88	2.42	6.02	0	3.67	4.48	2.23	1.92	2.09	3.27	4.41	5.45
Cluster-14949.258213	0.96	0.93	2.19	3.28	12.2	2.32	1.91	3.97	1.41	4.29	11.25	4.41	5.31	5.42	0.7	2.16	2.85	2.61	4.46	3.67	3.91	3.32	2.71	3.37	2.22	12.43	3.84	15.76	1.13	4.91	7.8	10.69	5.72	2.72	3.79	1.75
Cluster-14949.125644	0	0.57	0.45	0	0.44	1.18	0.52	1.5	1.42	0.9	0	0.79	1.88	0	0.84	0.34	1.34	1.46	0	0	0	0	0.98	2.12	0.79	1.01	0.52	0.67	0.01	0.21	1.27	0	0.12	0	0	0
Cluster-14949.154677	2.98	1.87	0	1.42	5.84	0.54	0	0	0	1.95	8.21	6.07	0	0.4	1.81	0.07	0.02	0.57	7.24	0.05	1.64	0.3	0.57	0	1.21	2.98	0.87	10.01	0.41	1.9	1.54	3.72	2.86	3.32	0.85	0.93
Cluster-14949.154676	0	0.02	0	0	1.41	0	0	0	0	0	0	0.62	0.83	0	0	0	0	0	0	0	0	0	0	0.15	0.33	0.37	0.52	0	0.02	0	0	0	0	0	0	0
Cluster-14949.63416	0.75	0.79	0.36	0.94	0.05	1.76	0.63	0.53	2.15	1.38	0	0	1.18	0.21	0.7	0.73	1.9	1.93	0.08	0.5	1.05	1.48	2.69	2.88	2.38	0.8	3.27	0.03	0.7	0.89	0.57	0.68	0.41	1.19	1.25	2.43
Cluster-14949.174057	4.98	6.39	5.15	5.55	1.07	9.95	4.11	5.1	4.6	4.32	1.32	1.25	6.04	3.07	3.22	7.76	10.74	7.1	1.14	2.72	3.21	7.07	4.52	7.43	5.42	0.83	7.93	0.73	5.03	6.49	0.51	1.5	2.88	1.79	2.59	5.26
Cluster-14949.127370	2.07	2.37	3.18	12.35	1.29	31.17	19.49	33.57	26.79	9.68	2.71	1.15	6.03	10.43	1.59	14.24	45.01	25.02	1.59	21.11	10.37	25.66	19.96	24.39	7.88	4.59	38.19	1.3	8.48	9.83	6.76	2.58	2.42	23.59	38.61	27.03
Cluster-14949.180484	0.17	0.14	0.75	0.43	0.54	0.28	1.25	0.61	0.67	0	0	0.38	0.87	0	0.21	0.86	0.82	0.56	0.47	0.49	0.48	0.67	0.16	0.69	0.8	1.96	0	0	0	0	0.4	0	0	0.41	0.54	0.47
Cluster-14949.202328	0.22	0	0	0	0.15	0.16	0.24	0.23	0.09	0.11	0	0.18	0.4	0.14	0	0.12	0	0	0.49	0.17	0.23	0	0.08	0.16	0.1	0	0	0	0	0	0.12	0.24	0.11	0	0.13	0.66
Cluster-14949.67847	0.3	0.26	0.26	0.29	0.25	1.32	0.16	0	0.25	0.46	0.77	0.28	0.27	0	0	0	0	0	0.88	0	0.49	0	0	0	0.22	0.53	0.27	1.74	0	0	0.26	0.29	0.24	0.24	0	0
Cluster-14949.160663	0.31	0	0	0.39	0.05	0	0	0	0.05	0	0.08	0.31	0	1.45	0.12	0	0.02	0	1.14	0.26	0.91	0	0.25	0.8	0.16	0.06	0.2	0	0.04	0	0	0	0	0	0.02	0
Cluster-14949.216200	0.74	0.56	1.01	0.84	1.96	0.41	1.03	0.32	0.25	0.09	1.28	1.38	0.86	0.91	0.64	0.19	0.32	0.21	1.37	1.42	1.48	0.36	0.26	0	0.65	1.29	0.56	1.49	0.48	0.45	1.71	1.55	1.38	0.63	0.47	0.7
Cluster-14949.106582	1.65	1.81	2.69	2.38	5.13	4.41	2.83	3.79	2.39	0.53	0.98	1.52	1.06	2.5	0.48	2.34	3.57	2.64	1.14	1.77	0.84	0.71	2.16	1.4	0.98	0.96	2.74	0.15	0	0	0.19	0.31	0.32	1.18	0.64	0.63
Cluster-14949.106581	3.17	2.38	6.67	6.69	15.23	14.14	10.6	15.48	6.72	2.87	4.92	3.75	3.45	4.19	3.52	8.15	11.95	6.61	1.87	4.12	3.3	3.4	4.02	4.41	1.57	2.82	7.48	1.65	0.79	1.69	1.02	0.74	0.72	4.01	3.06	2.25
Cluster-14949.148906	2.16	0.76	1.47	1.17	0.58	1.12	0	2.84	1.08	2.1	0.91	0.14	2.42	0.92	0	1.49	0	0	1.08	1.11	0.14	0	2.38	1.77	0	0.66	0.74	0.53	1.26	0	0.95	0.91	0.53	1.93	1.81	1.35
Cluster-14949.173427	0.23	0.56	0.32	0	0.5	0.21	0.29	0	0.03	0.22	0.46	0.74	0.09	0	0.27	0	0	0	0	0	0	0	0.22	0.42	0.12	0.15	0.27	0.16	0.11	0	0.36	0.3	0.31	0	0	0
Cluster-14949.206743	0.97	0.82	0.08	0	0.23	0.92	0.79	0.87	0.68	0.74	0.5	0.36	0.83	0.95	0.62	0.43	1.15	1.62	0.54	0.85	0.46	1.2	1.05	1.26	0.72	0.54	1.24	0.22	0.35	0.43	0.01	0.76	0.12	0.85	0.51	0.97
Cluster-14949.101141	3.89	3.03	8.19	8.98	8.7	12.62	6.25	14.53	9.5	3.91	3.52	3.38	3.59	7.16	3.02	9.86	12.07	8.51	2.4	4.81	3.88	2.97	4.61	4.83	1.44	2.18	6.31	1.59	1.41	1.72	1.39	1.23	1.38	4.38	4.18	1.96
Cluster-14949.107444	0.23	0	0.27	0	6.52	0	0	0	0	0	4.04	1.8	0	0	0	0	0	0	1.49	0.26	0.27	0.25	0.27	0	0	1.21	0	6.9	0	0.23	3.38	1.99	1.2	0.96	0.47	0
Cluster-14949.186440	0.51	1.78	1.14	1.08	0.72	1.1	0.59	0.74	0.05	0.48	0.81	0.79	0.46	1.78	1.57	0.94	0.59	0.22	1.89	1.31	0.79	0	0	0	0.64	1.63	1.08	0.36	0.79	0.96	0.86	0.48	0.35	0.56	0.44	1.12
Cluster-14949.155409	0	0	0.1	0.2	0.26	0.3	0.1	0.13	0	0.19	0.56	0	0.38	0.11	0.26	0.24	0.26	0.56	0.66	0.32	0.21	0	0	0	0.26	0	0.21	1.53	0.28	0.1	1.05	0.31	0.33	0.22	0.28	0.15
Cluster-14949.236104	0.01	0	0	0	1.41	1.76	0	1.32	0	0	2.94	0	0	1.13	0	0	0	1.77	1.08	0.83	0.59	1.4	0	0	0.8	0	0.2	0	0	0.08	1.19	0	0	0	1.12	0
Cluster-14949.273864	0.54	0.15	0.33	0.29	0.43	0.43	0.33	0.44	0.22	0.25	0.41	0.4	0.22	0	0.26	0.49	0.47	0.26	0.08	0	0.66	0	0	0.04	0.58	0.61	0.03	0.58	0.27	0.29	0.3	0.44	0.54	0.35	0.31	0.41
Cluster-14949.179948	0.5	0	0.35	0.39	0.47	0.35	0.84	0.94	0.5	0.67	0	0	0.93	0.73	0.65	0.21	0.79	1.5	0.36	0.39	0.48	0.13	0.67	0.73	0.25	0.86	0	0	0.35	0.68	0	0	0	0.16	0.09	0.22
Cluster-14949.217805	0	1.24	0	2.11	0.31	3.97	2.06	4.12	4.08	1.75	0	1.81	1.78	1.49	0	4.81	3.1	6.71	1.41	5.48	1.65	4.45	2.87	3.46	0.91	0	1.3	0.31	6.11	7.15	0.48	0	1.86	2.4	12.41	4.53
Cluster-14949.218586	0.62	0	1.19	2.62	0.99	5.64	2.56	7.07	4.42	2.44	0.63	0.52	2.25	3.2	0.39	6.04	4.89	5.38	0.37	3.96	1.97	2.1	1.23	2.29	0	0.1	3.58	0.55	0.64	1.59	0.78	0	0.17	1.44	1.02	1.37
Cluster-14949.218588	5.4	20.24	4.51	10.59	7.46	6.31	4.95	7.11	5.51	20.41	32.81	11.35	6.65	19.83	11.14	5.05	7.44	1.69	16.94	4.59	6.45	7.16	24.91	9.27	16	35.9	8.86	41.73	36.61	37.42	11.19	17.38	11.7	16.71	12.5	7.57
Cluster-14949.154870	0.08	0	0.47	0.16	0	0.35	0.33	0	0	0.34	0.27	0.65	0	0.32	0.35	0.18	0.19	0	0.17	0	0	0	0	0	0.12	0	0.26	0.12	0	0.23	0.48	0.27	0.33	0	0.07	0.09
Cluster-14949.95252	0.49	2.27	1.6	0.16	0.3	1.72	2.68	0.32	0	1.96	0.41	2.99	1.22	0.59	2.02	0.53	1.25	4.11	0.64	1.78	2.47	2.1	1.76	1.11	0	2.04	0.74	4.25	2.45	3.71	0.44	0	0.09	0	3.2	0.64
Cluster-14949.82634	0.46	0.59	1.07	0	3.14	0.12	0	0	0.37	0.2	1.23	1.33	0	0	0.16	0.84	0.23	0	0.56	0	0.77	0	0	0	0	0.97	0.98	2.69	0	0	1.72	0.69	0.79	0.7	0.7	0
Cluster-14949.199888	2.84	3.46	11.92	0	8.44	3.66	0	0	0	7.37	2.29	19.47	0.14	0	2.98	3.89	0	0	19.85	15.88	15.22	8.97	8.56	4.26	6.25	22.18	5.47	19.92	13.61	18.85	14.65	19.51	17.27	8.59	10.65	8.22
Cluster-14949.199887	8.63	9.87	7.11	5.85	1.86	5.39	2.08	2.15	3.14	3.68	3.41	7.23	0.7	0.45	8.8	3.87	0.37	0	0.46	0.79	0.54	1.32	1.51	0.81	2.15	0.65	0.48	1.42	1.02	1.24	0	0	0.42	0.26	0.52	0.63
Cluster-14949.67662	0.21	0	0	0.04	0	0	0	0	0	0	0.09	0	0	0	0.02	0.2	0	0	0	1.19	0	0	0.21	0.01	2.07	0.44	2.73	0.5	0	0	0.43	0.42	0.02	0	0	0
Cluster-14949.212295	0.26	0.37	0.5	0.33	0.62	0.54	0.84	1.31	1.22	0.55	0	0.42	0.65	0.76	0.3	0.73	1.06	1.27	0	0.37	0.12	0.48	0.7	0.43	0.32	0.5	0	0	0.58	0	0	0	0.17	0	0.24	0
Cluster-14949.188284	3.25	1.73	5.48	2.57	5.02	0	3.12	0.15	1.91	0.69	3.9	7.55	0.5	1.15	2.48	0	0.71	1.14	1.7	3.87	5.54	1.79	1.06	0.92	1.89	4.71	1.2	9.48	1.68	3.95	5.84	4.38	3.42	4.53	1.16	2.2
Cluster-14949.245018	0.93	0.45	1.64	2.63	0	3.23	2.71	4.88	3.41	4.1	0	0	2	2.57	1.36	3.57	3.78	3.62	0	2.81	1.21	2.42	1.95	2.42	2.17	0	1.56	0	1.27	2.57	0	0	1.1	0.79	2.51	2.76
Cluster-14949.284679	0.46	0	0.48	0.01	0.77	0	0.52	0	0.26	0.21	0.51	0	0.9	0.87	1.04	0	0.33	0	0.82	0	0.7	0.33	0.01	0.52	0.39	0	0	1.53	0.26	0.63	0.92	1.09	1.46	0	0	0
Cluster-14949.188734	0	0	0	0	0	0	0	0	0	0	0	0	0	0	0	0	0	0	0.66	0.88	0.46	0.01	0.02	0	0	0.42	0.56	1.21	0.15	0.47	0.79	0.69	0.37	0.88	0.58	0.48
Cluster-14949.164952	0	0	0	0	0	0	0.21	0	0	0	0.11	0.15	0.14	0	0	0.17	0.22	0.14	0	0	0	0.4	0	0	0.14	0.26	0.43	0	0	0	0	0	0.15	0	0	0
Cluster-14949.197802	0	0	0	0	0	0	0	0	0	0	0	0	0	0	0	0	0	0	9.33	2.81	4.02	4.61	1.13	2.76	2.21	0	1.35	0	0	0	0	4.72	0	8.81	2.59	0
Cluster-14949.237356	0	0	0	0.82	0.15	0.71	0.95	1.33	1.19	1.02	0.08	0.76	0	0.95	0	0	0.76	0	1.05	0.83	0.21	0	0.69	0.87	0	0	0.8	0	0	0	0	0	0.73	0.46	0.9	0
Cluster-14949.93961	0.58	0	0	1.05	0.98	0.54	0	2.04	2.04	1.29	0.51	0.79	2.34	2.23	2.39	1	1.23	1.77	1.07	1.47	1.36	1.31	2.01	1.33	1.49	1.12	1.65	0	0.09	0.23	1.58	2.49	0.61	2.59	1.28	2.38
Cluster-14949.63735	0.27	0.15	0	0	0.19	0.14	0	0.31	0	0	0.35	0	0	0.3	0.03	0.16	0	0	0.15	0	0	0.12	0.34	0.28	0.22	0.28	0.08	0.48	0.05	0.29	0	0	0	0	0.07	0
Cluster-14949.196950	0.15	0.1	0.39	0.14	0.07	0.85	0.25	0.49	0	0	0	0.38	0.39	0.73	0	0.08	0.05	0	0	0.12	0	0	0.52	0.36	0.44	0.35	0.53	0	0.25	0.06	0.45	0	0	0.04	0	0
Cluster-14949.78457	0	0	0	0.61	0.36	0.7	0	0	0	0	0.7	0	0.61	0	0	0	0.59	0.93	0.54	0	0	0.5	0	0.29	0.58	0.84	0.93	1	0	0.32	0	0	0.34	0	0	0
Cluster-14949.248451	0	0.19	0.14	0	0.05	0	0	0	0	0.07	0	0	0	0	0	0	0	0	0	0	0	0	0	0	0	0	0.5	0	0	0	0.46	0.33	0.25	0.24	0.17	0.37
Cluster-14949.146189	0.81	0.2	1.21	1.41	2.41	0.2	0.08	0.27	0.45	0.07	0.49	2.13	1.21	0.36	0.74	0.36	0.17	0.36	1.86	1.05	2.61	0	0.36	0.31	0.13	0.41	0.74	6.12	0.95	1.55	1.98	2.01	1.54	0.34	1.67	1.12
Cluster-14949.198275	0.1	0	0.15	0	0	0	0.46	0	0	0.13	0	0	0	0	0	0	0	0	0	0	0	0.09	0	0	0	0	0.02	0	0.06	0.38	0	0	0	0.38	0.8	0.56
Cluster-14949.72558	0.45	0.37	1.17	3.68	5.99	7.07	6.66	11.73	6.92	2.33	1.84	0.53	3.72	3.91	1.52	7.31	9.45	11.44	0.47	1.75	1.2	5.56	2.86	6.66	2.41	1.52	5.89	0.6	0.58	0.78	0.49	1.33	1.01	5.34	3.96	2.01
Cluster-14949.194937	0.08	0.34	0.09	0.2	0.03	0.28	0.18	0.1	0.52	0.01	0.04	0.05	0.31	0.24	0	0.19	0.45	0	0	0	0	0.28	0.23	0.36	0.08	0.19	0.29	0.2	0.12	0.14	0.31	0.12	0.18	0.13	0.22	0.1
Cluster-14949.75825	0.3	0.16	0.59	1.07	2.22	3.23	0.92	2.71	1.61	0.3	0.3	0.28	0.46	0.69	0.14	0.61	1.99	1.01	0	0.78	0.21	0.4	0.44	0.62	0	0.19	2.15	0	0	0.03	0	0.08	0	0.51	0.35	0.13
Cluster-14949.267329	0.13	0.34	0.15	0.15	0.24	0.31	0.14	0.61	0.22	0.43	0.17	0.1	0.73	0.59	0.2	0.3	0.11	0	0.08	0.36	0.1	0.57	0.23	0.61	0.08	0.05	0.22	0.06	0.12	0.26	0.04	0.12	0.06	0.2	0	0.11
Cluster-14949.135362	0.03	1.67	0.21	1.06	0	0	0	0	0.36	1.9	0	1.18	0.62	3.45	1.24	0.45	0	0	0.79	0	0.97	0.33	4.05	0	1.88	1.84	1.08	0.18	3.02	0.68	0	0.65	0.76	0	0	0.44
Cluster-14949.140258	0.77	0	0	0	0.12	0.13	0.24	0.62	1.04	0.47	0.21	0	0.28	0	0.42	0	0.57	0.76	0.3	0.38	0.22	0.57	0.2	0.64	0.75	0	0.92	0	0.35	0.33	0	0	0	0.51	0.69	0
Cluster-14949.99502	1.1	0.34	0	0.71	0	0.5	1.23	0	0	0	0.15	0	0	0	0	0	0.4	0	0.38	0	0	0.27	0.17	0.25	0	0	0	0.68	0	0	0	0	0	0	0.15	0
Cluster-14949.174393	0.42	2	0.84	0.87	6.48	0.16	0	0.43	0	0.11	4.76	2.04	0.24	0.77	1.04	0.58	0.51	0.85	0	0	0	0	0.51	0	0.92	4.25	0.72	4.24	0.23	0	1.99	1.5	1.03	0.62	0.63	0
Cluster-14949.169345	0	2.63	1.57	0	0	4.18	3.9	0	3	0	0	3.32	1.49	0	2.66	1.31	0	0	0	0	4.77	0	4.55	1.15	0	0	1.58	1.62	0	0	4.69	1.3	0	2.68	2.9	2.18
Cluster-14949.139219	1.37	0.24	0.99	0.26	0.34	0	0	0	0.23	0.09	0.35	0.62	0	0	0.28	0.07	0.39	0	0.98	0	0.58	0	0	0	0	0.45	0.2	0.6	0.37	0.57	0.34	0.35	0.55	0.15	0	0.21
Cluster-14949.215871	1.21	0.75	1.05	0	1.13	0	2	0.65	0.71	0.4	0.82	0	0.78	0.47	1.69	0	0.81	0	0.4	1.46	1.12	1.52	0	0.77	0.9	1.61	1.93	0.61	0	0	0.58	0.81	0	0	0	0
Cluster-14949.224445	0	0.18	0	0	0.09	0.05	0.2	0.06	0.12	0.06	0.09	0	0.23	0.16	0	0.1	0.08	0.11	0.09	0.16	0.14	0	0	0	0.11	0.11	0.59	0.12	0	0.28	0.67	0.34	0.34	0.08	0	0.06
Cluster-14949.228895	0.23	0.27	0.08	0.24	0.05	0.34	0.19	0	0	0.1	0.04	0.08	0	0.31	0.18	0.03	0	0	0.21	0.24	0.47	0.03	0	0	0.58	0.09	0.26	0.02	0.16	0.12	0.2	0.36	0.3	0.23	0	0
Cluster-14949.239297	0.37	0.45	0.51	0	0.26	0.41	0.13	0.18	0.28	0.23	0.87	0.39	0.37	0.15	0	0	0.54	0	0.31	0.23	0	0	0.15	0.22	0	0	0	0.09	0	0.13	0	0.51	0.28	0.48	0.41	0.29
Cluster-14949.237634	0	0	0	0	0	0	0.55	0	0.27	0	0	0	0	0.22	0.2	0.21	0.38	0	0	0	0.69	0	0	0	0	0.41	0	0	0.35	0	0.24	0.2	0.41	0	0	0.18
Cluster-14949.185855	39.09	86.14	25.25	28.43	4.18	27.41	30.61	7.13	15.6	16.19	15.1	12.88	10.79	17.22	27.73	9.24	12.33	1.74	14.82	11.22	16.3	28.43	29.09	23.64	67.56	10.27	25	2.24	26.76	16.18	5.27	6.69	15.79	9.62	8.73	32.73
Cluster-14949.147549	9.61	10.27	7.95	13.44	1.11	16.78	16.75	28.46	22.95	20.35	2.29	2.82	11.35	11.32	6.05	13.36	28.65	21.82	5.47	17.56	10.04	23.53	12.13	24.79	18.66	1.3	17.42	0.36	7.62	10.94	3.2	5.16	6.02	10.59	18.35	13.52
Cluster-14949.36620	0.29	0.55	0.93	4.59	1.06	1.2	1.58	1.95	1.26	2.07	1.26	8.69	0.32	1.04	2.11	1.95	0.73	11.35	0.81	0.52	0.72	0.62	1	0.99	0.95	3.91	0	6.4	8.31	7.08	2.07	1.62	1.11	0.34	1.83	0.73
Cluster-14949.221943	1.31	1.43	0.99	2.07	0.06	3.03	1.79	2.62	1.93	1.72	0	0.37	0.94	1.44	0.94	1.51	3.29	2.57	0.33	1.68	0.95	2.37	1.1	2.1	1.22	0.3	2.07	0.01	0.44	0.78	0.28	0.59	0.52	0.74	1.27	1.22
Cluster-14949.221948	0.77	0.78	0.66	1.16	0.09	1.46	0.84	1.49	1.23	1.56	0.06	0.44	0.92	0.93	0.34	1.18	1.84	1.6	0.3	1.09	0.63	1.27	0.58	1.03	0.59	0.15	1.19	0.07	0.44	0.43	0.18	0.24	0.27	0.39	0.47	0.69
Cluster-14949.146224	8.41	2.05	6.59	5.6	2.33	1.81	1.79	2.62	6.22	23.86	17.08	33.2	8.44	21.14	7.1	9.18	7.53	3.1	5.7	7.82	11.25	2.2	5.64	2.27	1	14.9	1.77	5.44	12.17	16.14	18.26	12.45	11.84	0.43	5.11	1.69
Cluster-14949.222873	0.59	0	0	0	0	0.65	1	0.31	0	0	0.27	0	1.01	1.24	0.98	0.71	0	1.12	0.62	0	3.12	1.17	0.87	2.24	0	0.24	0	0	4.04	0	0	0	0	0.3	1.57	0
Cluster-14949.230296	1.08	1.13	2.67	0.38	3.1	1.34	0.87	0.76	0.51	0.57	3.45	4.79	1.28	2.51	0.9	0.57	0.36	1.39	3.47	0.34	1.46	0.21	1.26	0.35	1.07	3.48	0.79	3.1	0.35	0.75	2.58	2.16	2.46	2.4	0.33	0.56
Cluster-14949.210519	1.31	2.21	0.62	2.21	0.27	2.71	3.2	3.67	2.9	1.84	0.5	1.01	0.87	3.13	1.18	2.34	3.29	2.09	0.89	1.78	1.22	2.67	2.33	3.65	3.54	0.4	2.04	0.37	1.85	2.03	0.13	1.05	1.19	1.53	1.85	2.5
Cluster-14949.183291	0.38	0	0	0	0	0	0.06	0	0	0.27	0	0.08	0	0.07	0	0	0	0	0	0.11	0.22	0.2	0.46	0.24	0	0.49	0	0	0.08	0.2	0	0	0	0.62	0.1	0
Cluster-14949.155378	0	0	0	0	2.73	0	0	0	0.72	0.41	0	0	0	0	0	1.55	0	0	0.87	0	0.79	1.17	0	0.68	1.32	1.01	0.54	0.89	0	0.46	0.7	0.07	0.01	0	0	0
Cluster-14949.224941	0.11	0.06	0	0.11	1.02	0	0.35	0	0	0.4	0.69	1.09	0.71	0.52	0.76	0.13	0.68	0	0.39	0.4	0.76	0.35	0	0	0.08	0.13	1.21	1.3	0.21	0	0.77	0.7	1.06	0.2	0.88	0.14
Cluster-14949.143293	0.78	0.96	0	0.28	0.18	0	0	0	0	0	0	0.22	0.15	0.18	0.57	0	0.11	0	0.77	0.13	0.17	0	0	1.47	0	0	0	0.52	0.38	0.15	0	0.18	0.25	0.12	0.54	0.4
Cluster-14949.242470	2.85	1.19	4.14	5.17	0	7.18	7.56	8.28	4.3	4.34	0.68	2.83	5.86	0.5	0	9.35	12.3	13.27	0	6.28	0	3.25	3.37	7.48	6.4	1.33	1.74	0.29	3.34	4.21	0.46	0	0	0	13.52	7.63
Cluster-14949.199295	5.93	7.16	24.72	18.17	0	34.07	26.55	25.15	26.01	17.8	0	0	17.3	33.02	16.6	16.24	25.63	19.58	0	35.12	15.4	17.15	14.69	29.75	19.44	0	27.78	0	8.66	2.7	1.08	1.45	5.28	7.86	15.62	15.9
Cluster-14949.284318	0	0	0	0	0	0	0	0	0	0	0.18	0	0.07	0	0	0.19	0.2	0	0	0	0	0	0	0	0.15	0.26	0	0	0	0	0.52	0.25	0.2	0	0	0
Cluster-14949.248269	0.31	0.72	0.56	0	1.53	1.9	1.7	0	1.28	0.31	0.32	0.59	0.78	0.39	0.38	0	0.63	0	1.32	0.32	0.31	0	0	0	0.66	0.97	0.39	0	0	0	1.3	0	0	0	0	0
Cluster-14949.233715	0	0	0	0.28	0.55	0.43	0.64	0.27	0.62	0	0.11	0.24	1.03	0.48	0	0.57	0.19	0.75	0	0	0	0	0	0	0.27	0.35	0.2	0.34	0	0.07	0.75	0.37	0.25	0	0	0.32
Cluster-14949.112933	32.62	12.35	35.53	13.53	8.53	18.08	19.78	12.06	11.32	57.28	90.65	94.9	18.1	18.39	12.47	14.49	23.27	9.08	45.37	33.86	49.6	3.64	13.1	7.27	7.63	12.89	10.03	69.38	136.59	126.37	24.26	18.63	23	7.92	12.61	4.34
Cluster-14949.206616	17.63	6.45	15.57	38.62	3.91	73.86	60.03	80.55	54.17	32.35	3.77	9.42	27.41	29.91	17.38	41.02	97.38	82.66	10.85	53.73	28.24	53.77	50.34	69.82	25.06	10.25	78.18	4.16	31.99	42.28	21.26	16.43	17.27	62.01	89	52.73
Cluster-14949.144096	0.37	0	0	0.03	0.19	0.35	0.92	0.47	0.55	0.22	1.27	0.48	0	0.85	0	0.15	0.35	1.37	0	0.6	0.23	0	0.37	0.58	0	0.01	0	1.31	0.35	0.09	1.54	0.34	0.12	0.36	1.29	0.5
Cluster-14949.168248	0.38	0.31	0.59	0.39	0.83	0	0.03	0.39	0	0.37	0.57	0.17	0.03	0	0.68	0	0.91	0.29	0.12	0.58	0.32	0.15	0	0	0.92	0.63	0.8	1.09	0.14	0.98	0.77	0.97	0.32	0.65	1.13	0.16
Cluster-14949.144945	5.55	5.28	5.64	4.88	7.19	1.7	2.83	0.7	3.61	3.6	6.61	2.87	11.19	4.34	5.75	5.59	1.96	1.39	8.67	5.75	5.11	7.46	6.76	3.82	15.43	16.06	6.58	11.45	4.64	4.11	13.54	19.11	21.2	1.98	3.7	5.35
Cluster-14949.144949	2.04	0.64	1.53	2.34	5.87	1	1.84	0.61	0.56	2.34	0.11	3.42	2.18	1.83	2.51	1.8	1.01	0.44	2.53	3.09	2.81	1.15	1.45	1.35	3.58	4.06	0.74	5.25	2.08	2.94	4.78	4.35	2.79	3.22	3.98	1.5
Cluster-14949.260879	0	0.35	0.42	0.34	0	0.27	0.2	0.27	0.42	0.35	0.71	0.6	0.66	0.24	0.43	0.39	0.56	0	0.32	0.36	0.09	0.56	0.64	0.6	0.21	0.37	0.65	0.61	0.34	0.73	0.36	0.67	0.48	0	0	0
Cluster-14949.242568	0	0.62	0	0.85	0.7	0	0.61	0.98	0	0.89	1.62	0	0	0	0	0.82	0	0	0	0.07	0.59	0	0	0	0.48	1.7	1.03	0.79	0.24	0.21	0.12	0.98	0.69	1	0	0
Cluster-14949.152973	0	0.28	0.33	0.11	0.34	0.39	0.22	0.08	0.27	0.4	0.44	0	0.36	0.21	0.14	0.25	0	0.5	0.01	0.25	0.05	0	0	0.03	0	0	0.16	0	0.11	0.16	0.33	0.33	0.12	0.19	0.12	0.14
Cluster-14949.119142	0.47	0	0.24	0	0	0.11	0.78	0	0.08	0.59	0.14	0	0.15	0.6	0.48	0	0.56	0	0	0.28	0.65	0.17	0	0.84	0	0	0	0	0	0.52	0	0.07	0.1	0.19	0.21	0.31
Cluster-14949.258986	0	0.74	0	0	2.68	0	0	0	0	0.48	0.71	0.35	0.44	0	0.32	0	0.48	1.18	0.8	0	0.47	0.28	0.65	0	0.28	1.92	0	3.18	0	0	2.78	2.28	1.6	1.9	0.3	0
Cluster-14949.208573	0.72	0.72	0.57	0.22	0.5	0.25	0	1.06	0.71	0.68	0	0.65	0.8	0.67	0.95	0.26	1.29	1.24	0	0.58	0.2	0.39	0.53	0.47	1.05	0.64	0.78	0.08	0.7	0.14	0	0.11	0.02	0.85	0	0.37
Cluster-14949.239517	0.3	0.75	0.67	0.32	0.26	0	0.42	0	0.14	0.18	0	0	0	0.03	0	0	1.03	0.73	1	0.54	0.79	0.88	0.36	0.69	1.05	0.53	0.59	0	0.79	0.58	0	0	0	0	0.09	0.2
Cluster-14949.168335	0.2	0	0.13	0.29	2.88	0.14	0	0.63	0.63	0.1	5.2	0.69	0.36	0.39	0.58	0.56	0.12	0.77	1.04	0	0.23	0.26	0	0	0.85	3.12	1.13	10.65	0	0.83	1.9	1.25	0.67	0.95	0.53	0.39
Cluster-14949.215358	1.31	0.41	0	0.59	0.89	0.61	0.16	0.52	0.08	0.23	0.26	0.89	0.85	0.71	0.45	0.45	0.49	0.87	0.52	0.35	0	0.41	0	0.24	0.36	0.52	0.87	0.16	0	0.33	0.79	0.96	0.63	0.86	0.9	0.2
Cluster-14949.172664	0	0.08	0	0.1	0	0.08	0.09	0	0.2	0	0.08	0.07	0.07	0.17	0	0	0.14	0.13	0.11	0.04	0.19	0.11	0	0.16	0.05	0.26	0.22	0	0.07	0.1	0	0.19	0.07	0	0	0
Cluster-14949.256922	0.38	0.58	0.2	0.27	0	0.19	0	0.28	0	0	0.23	0	0.43	0	0.28	0	0.47	0.25	0.04	0.52	0	0.54	0.01	0.18	0.31	0.25	0.63	0.08	0.03	0	0.15	0.37	0.28	0	0	0
Cluster-14949.125290	0	0	0	0	0	0	0	0	0	0	0	0	0	0	0	1.48	0	0	3.32	1.03	4.04	0	0	0	0.81	3.03	2.47	1.63	1.3	0.57	3.8	0.71	3.17	1.26	0	0.06
Cluster-14949.255988	2.94	0	0	3.02	0	5.05	0.52	8.25	5.73	5.42	0	0	0.99	0	1.23	4.32	4.23	5.24	0	4.96	0	3.4	3.46	3.39	2.76	0	3.54	0	0.81	1.36	0	0	0	0.46	4.97	5.22
Cluster-14949.145803	0.2	0.7	0.84	1.62	0.02	2.21	0.92	2.59	2.13	1.07	0.08	0	2.73	2.64	0.31	0.96	3.11	2.86	0.53	1.89	0.95	2.68	1.27	2.13	0.91	0.17	1.39	0.06	1.37	1.31	0.18	0.29	0.4	0.97	1.6	0.95
Cluster-14949.44256	0.35	0.15	0.92	0.51	1.88	1.99	1.28	2.9	0.99	0.38	0.45	0.64	0.63	0.17	0.32	1.63	2.18	2.77	0	0.92	0.66	0.57	0.4	1.1	0	0	1.35	0.3	0.06	0.11	0.01	0	0	0.71	0.29	0.05
Cluster-14949.157439	21.93	17.02	6.19	20.47	0.53	5.04	2.65	2.31	2.67	4.95	1.31	1.47	3.49	7.33	7.89	1.34	2.89	2.39	11.16	4.51	3.94	8.35	11.73	13.92	18.31	1.24	5.68	0.95	10.26	4.93	1.55	3.59	4.03	3.4	2.77	6.11
Cluster-14949.267274	0.19	0.52	0	0	1.07	0	1.84	0.94	0.92	0.55	1.16	0.29	0.74	1.05	0.65	0.81	0.79	0.3	0.67	0.67	0.24	0.48	0	0.28	0	0.95	0	0	0	0	0	1.62	0.13	1.36	0.42	0.62
Cluster-14949.196885	36.48	29.06	42.51	10.35	18.07	21.24	26.8	12.51	9.75	22.74	33.93	48.52	34.77	20.64	33.85	16.16	10.65	18.8	37.81	21	29.5	14.34	20.09	7.58	18.9	38.05	23.5	1.63	32.88	36.15	39.77	45.03	37.94	34.34	15.67	20.39
Cluster-14949.221398	0	0	0.23	0.94	0.27	0	0	0	0.78	1.4	0	0.62	0	0	0	0.63	0	0.77	0	0.79	0	0	0	0.49	1.58	0.79	0	1.02	0.5	0.19	1.76	0.95	1.43	0	0.5	0.2
Cluster-14949.186897	9.31	8.51	10.4	2.87	9.46	3.99	6.68	3.77	3.89	3.5	13.19	15.95	7.25	5.37	8.06	2.47	3.01	4.54	14.78	5.87	8.04	2.65	7.13	4.01	5.13	13.88	7.19	8.6	2.02	9.87	16.59	15.99	11.57	7.92	6.58	1.54
Cluster-14949.156838	0.2	0	0.04	0.22	0	0.18	0	0	0.06	0	0	0.27	0.4	0.19	0.4	0	0.07	0	0	0	0	0	0	0	0.36	0	0.19	0.26	0.49	0.27	0.14	0	0.37	0.26	0.28	0.37
Cluster-14949.222868	0	0	0.53	0	0	0	0.39	0.13	0	0.17	0.37	0.1	0	0	0.09	0	0	0	0.42	0.25	0.24	0.28	0.27	0	0	0.32	0	0	0	0	0.1	0.15	0	0.03	0	0
Cluster-14949.220257	0	0	0.47	0.17	0	0	0.18	0	0.15	0	0	0.33	0	0	0	0.37	0.29	0	0.52	0	0	0	0	0	0	0	0.16	0	0	0	0.54	0.17	0.25	0	0	0
Cluster-14949.129117	0	0.03	0.02	0	0.08	0.13	0	0.18	0.09	0.03	0	0.06	0.05	0.07	0.07	0	0.54	0.31	0.13	0	0	0.14	0.13	0.19	0	0	0	0	0.09	0.02	0	0	0	0	0	0
Cluster-14949.217022	0.09	0	0.37	0	0.19	0.3	2.2	0.71	0.53	0.28	0.3	0	0	1.46	0	0.26	1.1	0.24	0.28	0.46	0.49	0	0.56	1.89	0.23	0.45	0.79	0.28	0.91	0.87	0.35	0.78	0	0	0	0
Cluster-14949.160689	0	0.22	0.28	0.18	0	0.09	0.16	0.21	0.17	0.17	0	0	0.23	0.35	0	0.28	0.2	0	0	0	0	0.16	0.1	0.25	0	0	0	0	0.16	0.05	0	0	0	0.26	0.2	0.24
Cluster-14949.205292	0.08	0.13	0.15	0.28	0.21	0	0.1	0.25	0.12	0	0.07	0.77	0.66	0	0.25	0.03	0	0	0	0	0.25	0	0	0	0	0.39	0	0.41	0	0	0.08	0.16	0.26	0.34	0	0.61
Cluster-14949.192310	0.15	0	0.89	0.57	0.33	0.59	1.3	1.35	0.17	0.3	0.5	0.19	1.03	1.09	0.79	0.42	0.65	1.08	0	0	0.17	0.19	0.16	0.18	0.16	0	0.55	0.83	0.61	0.82	0	0.77	0	0.67	0.34	0.17
Cluster-14949.76246	0.22	0.24	0	0	0	0	0	0.54	0	0.04	0	0	0.36	0	0	0	0	0	0.23	0.21	0	0.13	0	0.66	0.35	0.37	0.35	0	0	0.07	0.15	0	0	0	0	0
Cluster-14949.184140	2.11	0.19	1.07	0.14	0.81	0.8	1.55	0.43	0.64	0	0.41	1.63	0.55	0	0	0.71	1.15	0.74	0	2	0.16	0	0.1	0.24	1.03	0.55	1.55	0.06	0.07	0.54	0	0	0	0	0.15	0.13
Cluster-14949.127429	1.44	0.1	0	3.28	0	3.79	3.26	4.53	3.54	7.77	0.74	0.02	1.11	2.99	3.77	3.05	5.53	0.29	0.71	1.51	1.79	2.22	4.98	2.49	0.46	0.94	1.03	0	3.6	4.7	0	0	2.49	2.8	3.99	2.28
Cluster-14949.241286	0.75	0.69	0	0.42	0	1.02	0	0.48	0.44	0.82	0.64	0.85	0.47	0.25	0.73	0.61	0	0.07	0	0.05	1.27	0.32	0.93	0	0.56	0.72	0.66	0.6	0	0	0.34	0.72	0	0	0	0.07
Cluster-14949.192984	1.01	0.44	0.81	0.48	0.11	1.65	0	1.74	1.51	0.68	0.29	0	1.52	0.5	0.54	0.48	1.03	1.4	0.77	1.23	1.11	1.06	0.82	1.44	1.03	0.32	1.43	0.08	0	0.05	0	0.82	0.26	0.6	1.21	0.43
Cluster-14949.171119	0.7	0	0	0.54	2.89	1.27	0.81	0.33	0.56	0.87	2.75	1.13	0.27	0	0.7	0.89	1.41	1.87	1.43	1.13	0.71	0.28	0	0.3	1.22	2.07	1.04	2.07	0.41	0.26	1.39	0.91	1.25	1.38	0.8	0.75
Cluster-14949.126620	1.73	1.75	0	0.94	12.04	0	0.91	2.05	0.56	0.19	10.28	4.36	1.31	2.33	0	0	0.84	2.5	3.81	0.51	4.77	0	1.34	1.44	1.36	8.6	0.29	10.29	0	0.79	2.72	4.87	4.09	3.97	2.04	0
Cluster-14949.258725	4.25	4.04	3.65	6.58	3.11	4.62	5.17	6.83	4.65	4.69	2.57	2.73	2.4	5.75	4.92	4.41	6.2	5.44	0	1.53	1	1.53	1.75	2.44	1.38	0.2	0	0	3.63	0.56	0	0	0.52	0.5	1.52	0.38
Cluster-14949.239381	0	0	0.43	0.22	0.38	0.13	0	0	0.36	0.03	0	0	0	0	0	0	0	0	0.28	0.14	0.29	0.25	0.54	0.65	0	0	0	0	0	0.43	0	0	0	0.09	0.08	0
Cluster-14949.194360	0	0	0.43	0	0	0	0	0	2.48	0	0	0	0	0.54	0.87	0.69	0.45	0.6	0.6	0	0	0	0	0	0.83	1.84	0.51	0	0	0	0.46	2.31	1.19	2.18	0	0
Cluster-14949.237765	1.78	2.07	1.95	3.4	1.02	5.69	7.28	6.6	6.37	5.35	1.59	1.79	3.68	5.56	3.29	5.87	8.3	9.16	1.68	4.55	2.9	8.59	4.29	7.6	3.59	1.74	7.67	0.38	2.12	3.14	1.36	2.09	2.65	3.68	5.11	5.15
Cluster-14949.186210	26.38	6.56	23.95	6.5	8.52	4.58	10.74	4.08	2.95	43.58	78.41	39.25	20.88	13.08	8.56	6.78	6.78	2.83	54.53	19.48	34.77	6.34	15.14	7.53	5.31	10.87	3.19	42.18	42.98	37.15	36.6	28.44	43.32	5.66	12.81	3.4
Cluster-14949.200552	0.22	0	0.33	0.5	0	0.2	0	0	0	0	0	0	0	0	0.26	0	0.13	0.2	0	0.38	0.32	0	0	0	0	0	0	0.15	0.25	0.08	0.18	0.55	0.33	0	0	0
Cluster-14949.215361	0.38	1.01	0.69	0.24	0.67	1.11	1.33	0.59	0.63	0.7	0.35	0	1.09	0.71	0.82	0.47	1.54	0.46	0.15	0.88	1.37	2.06	1.4	1.63	1.42	0.7	1.59	0.49	0.71	0.67	0.16	0.92	0.47	0.03	0.62	1.55
Cluster-14949.251724	0	0	0	0.35	0	0.79	1	0	0.57	0	0	0	0	0.74	0	0	0	0.27	0.45	0.25	0	0.5	0.67	0.5	0.19	0	0	0	0	0	0	0	0	0	0.4	0
Cluster-14949.176898	0.3	0.29	0	0	0	0	0	0	0	0.17	0	0	0.02	0	0.17	0	0.11	0	0.14	0.04	0.06	0	0	0	0.39	0	0.22	0.07	0	0	0.31	0.28	0.58	0.04	0.22	0.46
Cluster-14949.161942	0.49	0.48	0.74	0	0.56	0.38	0.35	0.36	0.22	0.49	0.56	0.78	0.68	0.6	0.29	0.1	0.5	0.48	0.46	0.74	0.39	0.86	0.65	1.32	0.49	0.87	0.13	0.7	0.34	0.27	0.37	0.11	0.03	0.66	0.22	0.64
Cluster-14949.172699	1.1	0.65	0.79	2.8	4.2	0	1.05	0	0	2.18	0.25	1.97	1.84	1.06	0.53	0.19	1.76	0	1.39	0	0	0	0	0.84	0.57	0.03	0.02	2.49	0	0	2.38	1.5	3.5	1.71	0	0.62
Cluster-14949.271329	0.9	0.38	0.62	0	0.51	0.31	0	0.12	0.28	0	1.83	0.36	0.38	0	0	0.24	0.42	0.12	0.19	0	0.06	0	0.4	0.24	0.67	1.16	0	0.71	0.67	0.53	0.01	0.32	0.03	0.36	0.34	0.63
Cluster-14949.233027	28.51	23.14	49.39	56.26	65.01	74.17	54.21	84.47	74.8	27.85	31.62	24.13	37.33	48.75	22.06	53.91	77.49	50.79	17.04	47.75	35.93	37.19	41.61	41	17.24	24.84	62.34	11.27	9.8	14.13	14.62	15.38	16.63	45.8	30.87	24.65
Cluster-14949.246419	0.23	0	0.24	0.16	0	0.11	0	0.23	0	0.06	0	0.11	0	0	0	0	0.04	0	0.2	0.11	0.13	0.02	0.23	0.06	0.07	0	0.14	0	0	0	0	0	0.05	0	0	0.05
Cluster-14949.190325	5.81	5.29	2.37	0	2.26	0	8.09	11.59	5.48	0	0.83	3.26	4.71	0	0	7.4	0	3.33	3.18	6.95	0	0	6.2	5.46	3.3	0	6.08	0	9.02	0	0	0	0	6.3	0	9.3
Cluster-14949.304358	4.07	3.98	7.68	11.82	0.47	11.35	17.12	21.3	16.38	12.34	1.13	2.77	9.14	9.98	6.51	18.11	18.04	12.91	2.59	13.44	9.35	20.26	12.49	16.4	9.79	1.18	12.92	0	8.11	10.03	1.97	4.3	8.3	7.88	13.9	13.88
Cluster-14949.238448	0	0	0	0	0	0	0	0	0	0	0.02	0	0	0	0	0.22	0	0.06	0	0	0	0.23	0	0	0	0	0	0.1	0	0	0.05	0.07	0	0.17	0.16	0.32
Cluster-14949.227217	0.02	1.2	1.11	1.31	0	1.67	0	0	0	0	0.22	1.56	0.85	0	0.78	0	0.67	0	0.73	2.13	0	0	1.67	1.54	1.25	3.16	3.05	4.74	0	1.26	1.82	1.09	0.34	0	0.38	0
Cluster-14949.254798	0	0.24	0	0.11	0	0	0.21	0	0.15	0.32	0	0.58	0.1	0	0	0.07	0.28	0	0	0	0	0.27	0	0.18	0.06	0.37	0	0.21	0.06	0.22	0	0	0.23	0.01	0	0.07
Cluster-14949.234434	9.54	10.01	14.17	41.66	16.21	46.53	28.86	71.63	39.68	25.51	7.3	10.52	22.45	28.9	14.86	30.6	42.59	68	6.81	21.29	17.5	26.29	21.24	30.54	10.99	10.63	26.92	4.55	10.29	9.46	7.41	6.61	10.71	19.26	25.92	15.19
Cluster-14949.217015	0	0	0.1	0.22	0	0	0.2	0.28	0	0	0	0	0.14	0.5	0.29	0.06	0.12	0	0.13	0	0.13	0.76	0.36	0.48	0	0.12	0.17	0	0.31	0	0.16	0.08	0	0.42	0.26	0.39
Cluster-14949.162666	3.53	3.97	3.89	7.99	0.93	5.36	7.33	12.25	7.1	4.06	1.34	0.9	4.81	6.71	3.65	4.38	8.91	5.22	2.66	2.37	2.3	4.37	3.37	4.45	3.39	1	3.4	0.88	2.73	2.34	1.1	0.8	2.02	2.55	5.06	4.04
Cluster-14949.275499	0.24	0.46	0.41	0.1	0.12	0.28	0.32	0.36	0	0.18	0.29	0.5	0.16	0.42	0.26	0.17	0.19	0.41	0.38	0.2	0.35	0.09	0	0.49	0.05	0.18	0.41	0	0	0.06	0	0.25	0.06	0.13	0	0.08
Cluster-14949.102181	0.51	0	0.18	0	2.01	0.24	0.46	0	0.86	0	0.35	0	0.01	0.27	0	0.02	0.71	0	0.08	0.8	0	0.03	0.31	0	0	0	0.08	0.82	0.16	0.09	0.97	0.46	0.09	0.82	0.29	0.45
Cluster-14949.162672	3.95	4.4	1.46	4.17	0	1.84	2.66	1.64	2.32	0.93	0	1.69	1.32	1.73	2.59	2.11	1.81	2.14	2.03	1.9	1.39	2.78	2.75	2.44	4.9	0	2.72	0	1.3	1.04	0.62	1.41	0.64	1.62	1.11	2.47
Cluster-14949.195192	3.02	0.28	0.83	0.6	4.64	1.82	1.36	1.62	1.27	0.66	1.47	1.46	2.42	1.14	2.26	0.73	1.95	1.18	0.28	1	0.24	0.58	0.56	0.72	1.41	1	1.23	3.15	0.35	1.09	0	0	0	1.53	0	0
Cluster-14949.195672	28.16	15.02	36.25	32.89	23.18	22.62	21.85	26.03	27.14	50.6	36.25	52.74	54.13	26.14	26.13	47.81	26.16	19.98	25.31	27.62	27.64	26.86	29.31	14.19	26.37	22.22	11.68	20.87	55.81	55.64	41.54	48.21	53.05	14.72	24.99	23.7
Cluster-14949.144853	0.09	0.59	0	0	0	0	0	0	0.61	0	0	0	0	0	0	0	0.1	0	0.18	0	0	0	0.05	0	0	0	0	0.02	0.66	0.15	0.07	0	0.15	0.31	0.67	0.21
Cluster-14949.239568	26.77	18.09	54.33	51.56	86.87	138.51	80.64	119.44	62.74	52.11	42.13	50.86	58.55	26.24	21.49	68.94	116.06	82.85	10.27	70.89	38.19	67.94	48.62	53.55	18.92	25.46	87.89	13.06	7.75	28.43	23.97	18.88	11.45	43.74	31.1	42.28
Cluster-14949.210987	0	0.03	0	0.45	0.13	0.52	0	0.02	0	0.97	0	0.34	0	1.71	0.46	0	0	0.49	0.73	0	0	0	1.77	0	0	0	0	0.27	0	0	0.23	0.65	0.39	1.03	1.36	0.94
Cluster-14949.272932	0	0	0	0.22	0	0.37	0.12	0.02	0.31	0	0	0	0.33	0	0	0	0	0	0	0	0	0	0.32	0	0	0.52	0	0.44	0.08	0	0.87	1.31	0.76	0	0	0.45
Cluster-14949.190890	3.66	1.75	3.57	2.83	38.25	3.15	4.7	4.32	2.2	3.92	26.31	12.12	8.96	4.13	7.37	7.2	5.44	8.55	1.54	2.52	5.34	3.82	3.64	2.01	4.43	19.44	4.38	64.57	2.83	4.19	15.97	20.09	8.85	1.65	3.63	4.37
Cluster-14949.184888	0	0	0	0	0	1.66	1.65	0	0	0	0	8.94	0	1.99	0	0	0	2.08	7.95	2.32	4.46	0	0	0	0	0	0	0	0	0	0	0	0	0	3.62	2.31
Cluster-14949.204578	9.07	6.04	13.91	1.15	8.62	2.01	3.52	1.04	1.18	0.9	8.1	7.29	1.93	0	5.15	0.17	2.28	0.58	10.46	7.33	12.77	3.87	0.89	3.43	2.24	9.01	0	23.27	8.04	8.9	9.34	7.61	10.94	9.91	4	2.63
Cluster-14949.79492	1.36	1.36	2.78	2.36	8.84	10.03	5.5	13.17	5.14	2.1	2.57	1.64	2.55	2.43	1.22	4.54	9.5	6.58	0.99	3.92	2.33	2.17	2.53	2.75	0.93	2.13	8.84	1.56	0.43	0.97	0.77	0.63	0.33	2.43	2	1.81
Cluster-14949.209561	46.16	4.93	41.52	14.94	5.7	7.55	15.03	9.65	7.46	131.96	79.98	71.85	86.64	30.57	35.07	15.25	5.87	2.03	76.02	50.85	46.93	19.55	13.91	8.81	18.67	10.79	12.55	29.91	76.96	107.14	77.45	49.78	61.46	14.55	28.63	17.3
Cluster-14949.180670	19.91	22.41	23.2	63.49	4.26	81.43	81.61	86.78	75.13	33.96	5.35	8.67	33.19	41.71	26.58	54.92	106.6	88.6	9.14	43.16	18.32	72.78	45.3	60.57	63.58	13.44	74.08	2.81	33.33	25.99	15.59	11.36	21.47	53.51	80.07	66.7
Cluster-14949.158381	0.8	0.29	1.24	1.8	1.29	1.34	1.76	2.89	3.49	0.85	0.27	1.08	2.13	1.33	0.71	1.3	1.89	3.55	1.54	2.02	1.43	1.42	1.58	2.21	1.72	1.89	1.2	0.46	0	0.28	2.28	1.29	1.43	4.02	3.54	3.79
Cluster-14949.272786	0	0	0	0	0	0	0	0	0	0.03	0	0	0	0.08	0	0	0.09	0	0.13	0	0	0	0	0.11	0	0	0	0	0	0	0	0	0	0.66	0.26	0.29
Cluster-14949.233758	0	0.35	0	0	0	0.3	0	0	0.36	0	0	0	0	0	0.43	0	0	0	0.86	0.74	1.49	0	0.69	0	0.31	0	0	0	0	0	0	0	1.01	0.35	0	1.11
Cluster-14949.211425	1.27	0.01	1.68	0.2	1.07	0.98	0.52	0.22	0.51	0.34	0.08	0.84	0.56	0.81	0.74	0.27	0.72	0.24	1.19	1.13	0.82	0.6	0.18	0.01	0.88	1.22	0.96	1.72	0.05	0.28	1.46	1.36	0.9	0.86	0.1	0.32
Cluster-14949.232648	0.42	0.15	0	0	0.07	0.13	0.15	0.29	0	0	0.32	0	0.7	0	0.32	0	0	0	0	0	0	0.35	0.13	0.33	0.29	0.12	0.3	0.23	0	0	0	0	0	0.53	0.09	0
Cluster-14949.206533	0	0	0	0.17	0	0	0	0.13	0	0	0	0.03	0	0.24	0	0.17	0.42	0.08	0.38	0.16	0.09	0.29	0	0	0	0	0	0.22	0	0.06	0	0	0	0.22	0.32	0.35
Cluster-14949.236181	0.25	0	0.47	0	0.34	1.21	0	0.18	0.66	0	0.14	0	0.37	0.3	0	0.16	0.47	0.15	0	0	0.29	0.64	0.31	0.5	0	0.13	0.82	0.3	0	0.16	0	0.1	0	0.19	0.47	0.31
Cluster-14949.200877	2.28	3	1.03	2.69	0.54	3.67	2.88	3.19	2.66	3.41	0.38	1.4	4.17	2.55	1.7	2.53	4.89	3.61	1.74	4.77	1.2	5.2	3.16	4.72	4.78	0.24	4.64	0.14	2.48	1.47	1.32	1.76	1.78	3.16	3.55	2.35
Cluster-14949.127092	0.65	0	0	0	0	0.19	0	0	0.3	0.44	1.05	0	0.33	0	0.66	0.22	0.45	0	0	0	0	0.39	0.08	0	0	0	0	0	1	0	1.54	0	0	1.1	0.33	0.7
Cluster-14949.207232	0	0.36	0.18	0.23	0	1.48	0	1.12	1.45	0	0.38	0.31	0.62	0.4	0.3	0	1.28	1.53	0.76	0.35	0.39	2.07	0.75	0.81	0.71	0.25	0.59	0	0	0	2.21	0.12	0	1.18	0.71	1.17
Cluster-14949.250982	8.84	8.56	0.87	11.07	0.67	3.69	2.06	1.43	2.45	5.87	1.07	0.49	4	1.62	5.09	3.47	1.68	0.53	1.01	1.97	0	15.33	6.44	8.85	9.34	0	4.36	0.32	11.64	6.24	0.22	0.78	1.8	0.34	1.37	5.41
Cluster-14949.187373	0.64	0.21	0.41	0.43	0.14	0.53	0.32	0.43	0.43	0.53	0.25	0.63	0.57	0.26	0.57	0.36	0.2	0.63	0.81	0.41	0.73	0.29	0	0.17	0.27	0.29	0.35	0.43	0.76	1.16	0.74	0.58	0.87	0.69	0.85	0.74
Cluster-14949.215596	0.02	0	0	0	0	0	0.15	0.25	0.17	0	0	0.25	0	0	0.33	0.41	0.32	0	0	0.31	0	0	0	0	0	0	0	0.12	0.11	0	0	0	0	0.2	0.46	0.26
Cluster-14949.172754	0.59	0	3.26	1.84	41.15	4.13	2.16	1.2	0.82	6	82.17	8.41	0.45	2.99	3.03	0.76	1.07	0.66	21.57	2.65	2.33	1.66	3.21	0.79	0.9	32.73	3.54	95.59	2.31	3.99	25.69	22.54	9.57	1.18	1.61	0
Cluster-14949.190201	0.68	0.99	2	0.19	6.66	0.64	0	0.28	0.17	0	5.88	2.82	0	0.48	0.64	0	0	0.85	11.99	0	0	0.17	0	0	0.16	9.54	0.24	8.49	0.47	0	4.37	3.74	0.58	1.24	0.27	0
Cluster-14949.165078	0.73	0.85	0.77	0.6	0.43	0.82	2.9	1.03	2.9	1.33	0.63	0.74	0	1.54	0.94	0.51	0	1.87	0.59	0.66	1.78	1.6	0.78	0.22	1.86	0.9	2.09	0	0.35	0	0	0	0	0	2.31	1.63
Cluster-14949.217001	0	0	0	0	0	0	0	0	0	0	0.16	0	0	0	0	0	0	0	0.34	0	0	0.21	0	0	0.35	0.19	0.19	0.12	0	0.17	0	0	0.17	0	0	0
Cluster-14949.271113	0.06	0.4	0	0.14	0.47	0.17	0.17	0.98	0.25	0.18	0.11	0	0.27	0.61	0	0.11	0.66	0	0.23	0.15	0.58	0	0.3	0	0.54	0.22	0.47	0.12	0.16	0.09	0.01	0	0.3	0	0	0
Cluster-14949.180107	0	2.16	0	1.01	0	0.06	0.03	0.41	0.9	1.17	0	0	0	0	0.62	0.97	1.44	1.76	0	0.98	0.19	1.87	1.77	1.51	0.23	0.32	1.44	0	0	0.17	0	0.17	0	0.43	0.88	1.27
Cluster-14949.97987	0	0	0	0.22	0	0	0.21	0	0	0	0.36	0.29	0.25	0	0.06	0	0	0	0	0	0.09	0	0	0	0	0	0	0	0	0.19	0.15	0	0.02	0.4	0.14	0.48
Cluster-14949.184120	5.45	4.23	0.24	5.56	0	3.05	0.63	1.28	3.32	6.14	0.31	0	2.29	3.27	2.87	1.26	0.56	1.16	0.25	1.73	0.51	5.31	3.6	6.17	3.53	0.18	1.99	0	6.49	4.81	0	1.39	2.25	0.06	1.11	3.36
Cluster-14949.45881	0.1	0	0	0	0.28	0.32	0.2	0	0.13	0.11	0.23	0.07	0.23	0	0.12	0.13	0.35	0.03	0.17	0.04	0	0.06	0	0	0.21	0.07	0.35	0.12	0.02	0.1	0.38	0.24	0.3	0.23	0	0.1
Cluster-14949.229759	0	0	0	0.11	1.39	0.05	0.17	0.3	0.09	0.13	1.35	0	0	0.08	0.14	0.15	0.05	0.17	0	0.21	0.2	0.06	0	0	0	0.88	0	3.61	0	0.05	0.3	0.25	0.35	0.28	0.18	0.11
Cluster-14949.224760	0	0	0	0	0	0	0	0	0.08	0	0.19	0	0.21	0	0.05	0	0	0	0.23	0.57	0.35	0	0.27	0	0	0	0	0	0	0	0	0.33	0	0	0	0
Cluster-14949.187158	22.71	20.86	15.05	13.36	4.67	8.98	10.85	3.99	6.91	17.71	15.44	20.82	8.13	11.96	18.14	7.55	5.41	2.97	16.69	10.63	15.08	6.62	25.15	13.61	15.51	16.88	11.33	6.63	30.03	34.08	6.88	9.66	13.03	3.03	5.62	6.12
Cluster-14949.255253	1.88	3.05	2.99	5.51	0.94	1.96	5.32	6.06	5.46	1.96	0.26	2.28	0	4.4	2.45	5.38	5.77	0	2.31	1.7	0	4.42	4.38	2.28	2.99	0.99	4.42	0.57	1.57	4.42	0	1	0	0.64	2.23	0
Cluster-14949.195294	4.67	2.11	0.88	1.62	0.39	0	0.67	0.49	0.73	1.72	0	0.86	0.36	1.14	0.92	0.57	0.23	0.29	1.3	1.8	1.28	0.84	0.66	0.43	1.18	0.1	0.36	0	1.74	2.06	0.2	0	0	0.31	0.47	0.26
Cluster-14949.191271	27.26	27.04	20.91	30.99	3.09	36.99	33.93	42.52	32.38	32.06	5.72	9.25	22.56	25.24	19.19	25.07	40.52	30.43	10.96	27.67	13.98	31.27	19.12	30.07	24.01	5.3	31.01	1.83	16.45	19.46	6.72	12.53	12.94	17.76	21.5	27.29
Cluster-14949.210268	4.29	4.87	1.92	9.42	1.04	12.89	10.88	14.81	14.52	6.52	0.97	2.92	6.74	9.19	4.94	8.77	16.24	11.96	1.62	3.92	2.91	10.31	6.97	12.45	9.95	2.75	12.88	0.8	2.19	4.98	3.87	3.02	3.79	6.17	10.32	11.39
Cluster-14949.173009	257	63.4	170.24	68.35	35.61	76.65	79.4	47.78	42.26	428	318.24	403.19	226.18	162.08	129.59	145.45	82.88	18.38	342.11	200.45	202.79	69.31	110.42	42.21	51.93	49.25	45.13	114.4	370.33	438.88	260.86	183.78	272.29	61.01	123.62	64.81
Cluster-14949.222987	0.75	2.28	3.2	3.36	2.38	6.52	4.2	2.99	4.8	1.68	2.25	1.29	3.23	0	1.33	2.95	6.68	2.79	1.12	2.75	2.55	2.21	1.65	2.76	1.68	1.34	4.89	0.58	1.09	0.82	0.39	0	0.67	2.51	3.66	2.13
Cluster-14949.291206	0.22	0	0	0	2.04	0.34	0	0.33	0.51	0.01	2.1	0	0.33	1.77	0	0.39	0.59	0	1.14	0.94	0.24	0.34	0.64	0	0.2	0	0	0.84	0.24	0.72	0.65	1.31	0	1.36	0.59	1.26
Cluster-14949.193175	11.87	6.5	7.37	4.4	1.43	1.14	0.72	0.44	0.72	2.15	2.81	7.39	0.82	2.02	2.13	0.8	0.65	0.54	7.43	4.4	5.62	0.58	2.27	1.15	2.43	2.2	1.73	5.3	6.1	8.49	0.74	1.62	2.06	0.26	0.59	1.02
Cluster-14949.152893	0	0	0	0	11.34	0	0	0	0	0	9.91	0	0	0	0	0	0	0	2.8	0.86	0	0	0	0	0	4.98	0	10.41	0	0	3.66	1.75	1.26	0.84	0	0
Cluster-14949.188090	60.42	37.32	91.73	66.99	90.68	49.95	54.21	44.63	48.05	115.17	110.78	125.23	126.12	51.44	74.84	83.68	51.43	31.4	91.67	63.12	57.79	66.91	73.1	36.04	68.41	97.26	32.41	84.77	107.45	106.98	104.8	143.04	143.98	54.06	56.66	52.66
Cluster-14949.187926	0	0	2.36	0	28.04	0	0	0	0	1.31	17.57	4.02	0	2.18	1.75	0	0.78	0	6.84	0	3.46	0	0.87	0.01	1.2	14.1	0	22.6	0	0.46	9.53	6.06	7.54	2.96	0	2.98
Cluster-14949.239641	0.28	0.19	0.22	0	0.51	0	0.47	0.22	0.27	0	0.31	0.01	0.12	0.15	0.1	0	0.1	0.26	0	0.11	0	0	0	0	0	0	0	0.29	0.17	0	0.23	0.3	0.1	0.21	0	0
Cluster-14949.232650	0.55	0.64	0	0.22	0.15	0.66	0.36	0	0	1.18	0.11	0.16	0	0.38	0	0.19	0.69	0.31	0	0	0	0	1.08	0.1	0	0	0	0.23	0.44	0.33	0.24	0.41	0	0.83	0.3	0
Cluster-14949.102254	0	0.28	1.42	0.53	0.15	0.31	0.98	1.23	0.83	1.28	0	0	0	2.14	0	0.61	0.15	0	0	0.24	0	0	0.14	0.61	0	0	0	0	0.78	0.15	0	0	0	1.75	1.75	1.29
Cluster-14949.67470	7.41	3.27	0.84	2.16	1.65	0.28	0	1.17	3.01	10.48	7.34	10.91	4.39	3.7	6.43	7.52	2.94	1.03	2.67	2.82	12.09	5.74	1.61	2.12	2.76	6.8	0.36	3.48	12.95	9.53	26.23	19.86	13.94	0.79	2.83	4.09
Cluster-14949.163131	0	0	0.57	0.21	7.6	0.42	0	0.31	0.12	0.3	10.56	4.11	0	1.23	0	1.23	0.14	0.39	3.82	0	0.72	0.54	0.68	0.52	0.38	9.78	0.56	8.19	0	0.83	3.25	3.62	1.88	0.17	0	0.55
Cluster-14949.219416	0.34	1.24	0.2	0.26	1.16	0.5	0.52	0.24	0.06	0.37	1.89	1.56	0.01	0.23	0.73	0.46	0	0	1.06	0.15	0.95	0.27	0.19	0.38	0.92	1.24	0.9	2.06	0.34	0.49	1.58	0.98	0.96	0.41	0.99	0.42
Cluster-14949.167373	0.1	0	0.45	0.25	0	0	0.12	0.09	0	0	0	0	0	0.17	0	0.24	0.11	0.43	0.23	0.2	0.47	0.55	0.1	0.4	0.2	0.47	0.22	0	0	0	0	0	0	0.51	0.37	0
Cluster-14949.221618	0	0	0	0.74	0.4	0.65	1.2	0.51	0	0.81	2.64	0	0.66	2.12	0.62	0.45	0.28	0.55	1.92	1	0	0.16	0	0.29	0.14	1.24	0	4.76	2.08	2.47	1.32	1.49	0.71	0.48	0.27	0
Cluster-14949.152166	10.49	11.49	25.85	48.87	5.77	102.8	71.84	94.7	75.02	62.21	7.87	12.02	31.12	50.44	24.3	37.61	117.04	105.2	8.89	65.73	33.28	56.74	69.12	64.22	29.39	14.72	90.35	3.06	49.37	65.37	21.45	15.96	24.1	73.82	121.99	77.95
Cluster-14949.206432	0	0	0.09	0.09	0	0.11	0	0	0.09	0	0	0	0.05	0	0	0.15	0.24	0	0	0	0.07	0	0	0	0	0	0	0	0	0	0.21	0.07	0	0.29	0.38	0.24
Cluster-14949.115257	0.99	0	0.42	0.5	0	2.46	0	2.42	0.56	0.62	0	2.2	0.65	0	2.51	0	0	0	2.1	0	0.75	0	0	0	0.01	0	2.72	0.52	2.38	3.05	1.58	0.25	1.79	0	0	0
Cluster-14949.222201	0.68	0.6	0.15	0	1.16	0	0.01	0	0.13	0.28	0.75	0.71	0.42	0.1	0.22	0.07	0.21	0.42	0.54	0.49	0.95	0.21	0	0	0.21	1.53	1.32	2.82	0.58	0.49	0.99	0.99	0.51	0.57	0.53	0.1
Cluster-14949.183837	0	0.03	0.09	0.05	1.06	0	0.14	0.33	0	0.27	0.91	1.04	0.62	0.08	0	0.14	0.05	0.27	0	0.1	0.46	0	0.11	0	0.02	0	0	1.37	0	0	0.47	0.28	0.32	0.06	0.33	0
Cluster-14949.111058	5.33	5.18	6.42	16.17	3.55	16.77	20.07	26.03	16.41	12.44	3.45	5.63	10	13.58	7.49	13.33	17.13	21.14	3.5	13.09	7.85	20.49	14.21	20.4	13.95	6.83	18.24	1.73	11.04	10.89	5.56	6.54	8.81	12.31	18.8	13.86
Cluster-14949.225270	0	0	0	0.18	4.72	0	0.24	0	0	0	5.07	1.35	0	0.39	0	0	0.11	0	1.26	0	0.04	0	0.07	0	0.33	2.84	0	10.62	0.3	0.13	1.59	2.16	0.49	1.26	0.42	0
Cluster-14949.282474	0.93	0.42	0.37	0.62	0.6	0.92	0.76	1.12	0.77	1.04	0	0.81	1.85	2.19	0.66	0.76	1.72	0.84	0.98	1	1.62	0	1.38	2.39	0.09	0.35	0.79	0.46	1.34	1.17	0.95	0.57	1.14	2.76	3.08	2.35
Cluster-14949.186157	3.3	2.14	6.11	0.72	8.96	6.79	8.26	6.82	4.46	4.79	6.81	8.07	8.66	8.66	8.52	4.52	4.79	7.58	7.05	6.43	3.93	0.93	3.75	0.93	4.86	6.54	1.54	9.5	7.96	6	7.66	6.52	5.75	0.01	2.82	3.78
Cluster-14949.113980	0.33	0.49	0.2	0.39	0	0.44	0.37	0.93	0.67	0.5	0	0	0.46	0.43	0.25	0.12	0.78	0	0	0	0.22	0.31	0.61	0.5	0.33	0	0.46	0	0	0.06	0	0	0.06	0	0.46	0
Cluster-14949.243155	0	0	0	0	0.29	0.12	0.26	0	0.01	0.17	0.35	0	0	0.11	0.06	0	0.34	0.29	0.22	0.32	0.23	0.49	0.41	0.08	0.27	0.19	0.01	0.14	0	0.24	0	0	0	0.19	0.12	0.15
Cluster-14949.198039	0	0.11	0	0.25	0.35	1.07	0	0	0.11	0.21	0.83	0	0.23	0.52	0.29	0.45	0.21	0.88	0.16	0	0.42	0.51	0.21	0.16	0	0	0	0.66	0	0	0	0.14	0.11	0.09	0.18	0.2
Cluster-14949.216632	0.52	0.83	0.82	0.65	1.54	1.26	0.41	1.07	0.65	0.8	1.6	0.97	1.07	1.21	0.33	0.49	0.92	0.27	0.78	0	0.05	0.06	0.09	0.29	0	1.08	0.3	1.28	0.6	0.6	1.05	0.68	0.66	0.07	0.57	0.7
Cluster-14949.94532	1.28	0.97	0.89	1.45	0.35	0.79	0.83	0.27	0.64	0.29	0	0.72	1.15	0.7	1.07	0.32	0.64	0.7	0.71	0.83	0.85	0.46	0.4	0	1.47	1.71	1.28	0.3	0	0.89	2.06	2.02	1.14	0	0	1.37
Cluster-14949.224721	0	0	0	0	0	0	2.27	0	0	2.45	0	0	0	0	0	0.75	0	0	0	0	0	3.08	4.26	0.68	0	0	1.15	0	0	0	0	0	0	0	0	2.95
Cluster-14949.170374	0	0	0	0.68	0.15	0	0	0	0.63	3.93	2.08	0.34	1.87	0	0	0	0	0	1.72	3.62	2.08	0	0	0	0	0	1.28	0	0	0	0	0	0.5	0	0.51	1.09
Cluster-14949.196707	2.41	0	0	0	0	0	3.68	0	2.84	0	3.19	1.42	1.31	0.91	0	1.25	0	0	7.01	0	0	0	0	0	0	0.96	0	0	0	0	2.77	1.92	1.41	0	0	0
Cluster-14949.199226	0	6.93	19.04	0	55.57	9.18	17.09	0	0	0	48.88	30.66	43.54	17.61	38.54	8.2	0	14.5	38.88	1.31	27.78	11.53	15.03	3.11	16.55	60.33	30.03	33.88	0.72	0	55.72	35.73	60.91	34.62	14.18	22.76
Cluster-14949.184690	18.57	17.35	22.53	32.58	14.29	50.22	55.05	60.3	42.16	32.19	15.38	18.76	24.06	27.85	24.05	35.38	62.25	54.07	9.04	30.65	21.74	34.93	23.56	31.43	22.79	12.53	35.04	6.07	15.71	23.45	9.37	11.5	13.37	26.86	40.67	28.63
Cluster-14949.95430	0	0	3.49	1.81	0.99	0	0	0.44	2.18	2.23	3.04	3.64	0	1.95	0	0	0	0	3.35	4.61	8.33	0	0.98	1.25	0.07	2.45	0	7.97	0	2.28	6.3	4.65	3.8	3.93	3.49	0
Cluster-14949.135977	0.51	0.23	0.11	0	0.23	0	0	0	0.32	0.14	0.28	0.14	0.6	0.08	0.23	0.01	0.02	0.2	3.41	4.94	4.12	2.23	2.59	1.98	2.14	3.42	3.13	2.23	2.85	1.68	10.78	6.99	7.45	2.5	2.14	5.07
Cluster-14949.153912	1.66	1.26	1.41	1.11	1.18	2.51	1.77	1.52	1.18	0.61	0.58	1.02	1.14	0.59	1	1.16	1.53	1.14	0.37	0.98	1.1	2.01	1.09	1.73	1.02	0.42	2.3	0.14	0.12	0.47	0.37	0.33	0.24	0.66	0.88	0.88
Cluster-14949.241446	2.34	3.24	0.68	2.98	0.49	1.25	1.68	0.31	1.63	1.71	0.34	0.64	1.12	2.39	1.13	1.03	0.44	0.39	1.17	0.61	0.64	2.79	2.38	3.31	4.29	0.51	1.97	0.19	2.01	1.34	0.25	0.98	1.4	0.27	0.39	0.65
Cluster-14949.150874	0.64	0	0	0.23	0	0.04	0.12	0	0.04	0.13	0	0	0.24	0	0.12	0	0.13	0	0	0	0	0	0.17	0	0	0.19	0.22	0	0.5	0	0.6	0.33	0.61	0.16	0.17	0.22
Cluster-14949.162882	1.04	2.2	0.81	0	1.48	1.19	0	0	0	0	0	1.41	0	0	0	0	1.03	2.16	5.66	0	2.09	2.8	0.88	2.01	0	2.62	0	0	0	0.98	0	0	0	0.72	0	0
Cluster-14949.54309	0.29	0.37	0.25	0.67	0.01	0	0	0	0.12	0.65	0	0	0.02	0	0.71	0.4	0.01	0.43	0.38	0.2	0	0	0	0	0.1	0	0	0.3	0	0.32	0.16	0.26	0.44	0.22	0.07	0.6
Cluster-14949.289672	3.74	0.89	14.23	6.4	10.09	6.77	14.47	6.61	5.37	10.55	11.75	26.63	4.6	5.69	11.39	3.58	3.12	19.64	3.56	8.17	15.68	1.7	3.98	3.54	1.59	3.06	4.59	5.53	2.21	9.42	9.17	8.47	8.85	6.5	23.13	11.02
Cluster-14949.237061	0.37	1.22	0	0.8	0.37	0.82	0.99	0.73	0.52	1.01	0.17	0.71	0.69	0.72	0.87	0.57	1.31	1.2	0	0.14	0.51	0.67	0.74	0.77	1	0.85	0.7	0	0.56	0.12	0	0.25	0.21	0.53	0.53	0.3
Cluster-14949.198345	5.81	18.58	11.66	70.91	0	71.34	80.67	120.21	77.16	31.12	0	0	38.45	34.38	9.72	48.98	119.8	97.03	0	46.92	10.58	82.96	53.22	63.34	53.12	0	65.99	0	21.87	26.42	2.45	0	19.89	33.55	74.13	85.82
Cluster-14949.151562	0	0.35	0	0.04	0.69	0.28	0.31	0.42	0.29	1.07	0	0	0.88	0.3	0	0.45	0	0.33	0	0.44	0.7	0.42	1.03	0.39	0	0	0	0.4	0.29	0	0	0.34	0.61	0.57	0.3	0.12
Cluster-14949.136143	0.34	0	0.43	0.15	0.15	0.52	0.18	0.63	0.85	0.19	0	0.16	0.41	0.32	0.62	0.58	0.45	0.66	0.48	0.25	0.25	0.42	0.85	0.22	0	0.2	0	0	0	0	0	0.11	0.48	0.39	0.55	0.59
Cluster-14949.232843	0	0	0.42	0.45	0.51	0	0.51	0.72	0.75	0.28	0.51	0.32	0	0	0.58	0.93	0	1	0.14	0	0	0.38	0.27	0.14	0	0.08	0	0.58	0.77	0.51	0	0.34	0.52	0.98	0.46	0.76
Cluster-14949.247413	0.13	0.13	0.3	0	0	0.02	0.17	0	0.15	0.31	0.07	0.25	0	0	0.16	0.07	0	0.16	0.28	0.24	0.48	0.24	0	0	0.28	0	0.22	0	0	0	0	0	0.19	0	0	0
Cluster-14949.214851	0.69	2.03	3.06	0.5	8.72	2.74	2.07	0	1.61	1.07	7.58	7.13	0.85	4.76	1.76	1.09	0.18	0	5.01	1.57	4.7	1.04	2.09	0.48	0.8	7.59	3.64	8.53	1.32	0.31	5.22	5.79	2.86	3.49	0.64	1.29
Cluster-14949.124666	2.46	4.8	0	1.66	8.82	0	2.4	2.77	2.78	2.8	3.81	1.76	8.26	1.2	3.08	1.99	0	1.57	3.75	3.9	4.53	2.26	0.83	1.44	4.24	1.08	0	10.42	0	0.09	8.04	5.88	6.04	0	3.03	8.3
