# Supplementary material for: Transcriptome analysis of two cultivars of tobacco in response to Cucumber mosaic virus infection
Source: Sci Rep. 2019 Feb 28;9:3124. doi: 10.1038/s41598-019-39734-w (PMC6395745; doi:10.1038/s41598-019-39734-w)
Supplement: Supplementary file 6 — Supplementary Table 5 [file 41598_2019_39734_MOESM6_ESM.xlsx]

## Sheet: Sheet1
Supplementary Table 5 The expression and annotation of 20 commnon DEGs in both tobacco cultivars at different time points (NB for NC82; TB for Taiyan8)
	Unigenes	NR ID	NR Description	NB1		NB3		NB5		TB1		TB3		TB5
				log2FoldChange	padj	log2FoldChange	padj	log2FoldChange	padj	log2FoldChange	padj	log2FoldChange	padj	log2FoldChange	padj
N_up_vs_T_up	Cluster-14949.276023	XP_009622478.1	PREDICTED: ubiquitin carboxyl-terminal hydrolase 24 [Nicotiana tomentosiformis]	1.9957	0.024063	0.32678	1	0.47753	1	1.075	1	Inf	1.0999e-19	0.38193	1
	Cluster-14949.150796	XP_006340706.1	PREDICTED: probable serine/threonine-protein kinase abkC-like [Solanum tuberosum]	3.5816	0.00012081	-0.084675	1	4.6469	1	-1.4556	1	Inf	5.9804e-05	Inf	0.16375
	Cluster-14949.206851	XP_009631856.1	PREDICTED: protease Do-like 2, chloroplastic isoform X1 [Nicotiana tomentosiformis]	Inf	7.4195e-05	-2.8385	1	Inf	1	Inf	0.00085894	-0.81211	1	0.68075	1
	Cluster-14949.129915	XP_009775871.1	PREDICTED: uncharacterized protein LOC104225716 isoform X1 [Nicotiana sylvestris]	Inf	0.015824	Inf	1	0.25946	1	1.8706	1	0.26546	1	Inf	0.024898
	Cluster-14949.152099	XP_009608978.1	PREDICTED: GDSL esterase/lipase At5g03980-like [Nicotiana tomentosiformis]	2.6185	0.00019521	-0.69242	1	0.85858	1	0.35561	1	0.66903	1	2.6593	0.007871
	Cluster-14949.192240	XP_009770351.1	PREDICTED: histidine kinase 4 isoform X1 [Nicotiana sylvestris]	2.7322	0.042184	-0.10991	1	-1.5389	1	1.791	0.99201	1.1073	1	2.9769	0.024671
	Cluster-14949.235126	XP_009760580.1	PREDICTED: uncharacterized protein LOC104212908 isoform X1 [Nicotiana sylvestris]>gi|698527474|ref|XP_009760581.1| PREDICTED: uncharacterized protein LOC104212908 isoform X1 [Nicotiana sylvestris]	Inf	3.9677e-08	0.47705	1	1.5993	1	-3.3394	1	-0.39308	1	Inf	0.003823
	Cluster-14949.164184	XP_009799764.1	PREDICTED: probable receptor-like serine/threonine-protein kinase At5g57670 isoform X2 [Nicotiana sylvestris]>gi|698509064|ref|XP_009799765.1| PREDICTED: probable receptor-like serine/threonine-protein kinase At5g57670 isoform X3 [Nicotiana sylvestris]	2.5372	0.11665	0.050165	1	4.9652	0.014228	-1.525	1	5.8592	4.5537e-06	-0.0016557	1
	Cluster-14949.126314	XP_009769471.1	PREDICTED: G-type lectin S-receptor-like serine/threonine-protein kinase SD3-1 [Nicotiana sylvestris]>gi|698551929|ref|XP_009769472.1| PREDICTED: G-type lectin S-receptor-like serine/threonine-protein kinase SD3-1 [Nicotiana sylvestris]	2.6433	0.021422	-0.33201	1	1.2417	1	0.17469	1	Inf	0.00017181	2.1234	0.86531
N_down_vs_T_down	Cluster-14949.112731	XP_009611658.1	PREDICTED: hydrophobic protein RCI2B-like [Nicotiana tomentosiformis]	-2.5948	3.5818e-06	0.13491	1	0.32379	1	-2.5754	0.0035634	-0.82511	0.76872	-0.25404	1
	Cluster-14949.92671	XP_009794991.1	PREDICTED: dihydropyrimidinase [Nicotiana sylvestris]	-Inf	0.025126	0.3628	1	1.0965	1	-0.46228	1	-4.2987	0.0081997	-0.52185	1
	Cluster-14949.169593	XP_009764784.1	PREDICTED: non-specific lipid-transfer protein 2-like [Nicotiana sylvestris]	-1.6252	0.025676	-2.325	1	0.073003	1	-0.30858	1	-2.1907	0.0001931	-0.39857	1
	Cluster-14949.166438	XP_009622478.1	PREDICTED: ubiquitin carboxyl-terminal hydrolase 24 [Nicotiana tomentosiformis]	-Inf	1.491e-15	NA	NA	-Inf	1	-0.96761	1	-Inf	5.8827e-17	-Inf	1
N_up_vs_T_down	Cluster-14949.112502	BAD93690.1	glycosyltransferase [Nicotiana tabacum]	-3.658	1	3.5977	0.016718	0.019283	1	NA	NA	-Inf	4.7574e-10	-1.1897	1
	Cluster-14949.239111	XP_009590313.1	PREDICTED: uncharacterized protein LOC104087518 [Nicotiana tomentosiformis]>gi|697163005|ref|XP_009590314.1| PREDICTED: uncharacterized protein LOC104087518 [Nicotiana tomentosiformis]>gi|697163007|ref|XP_009590315.1| PREDICTED: uncharacterized protein LOC104087518 [Nicotiana tomentosiformis]>gi|697163009|ref|XP_009590316.1| PREDICTED: uncharacterized protein LOC104087518 [Nicotiana tomentosiform…	2.0914	1	0.072836	1	2.3901	0.044773	0.8677	1	-Inf	1.3561e-06	0.54387	1
N_down_vs_T_up	Cluster-14949.87764	XP_009626087.1	PREDICTED: elicitor-responsive protein 1 isoform X1 [Nicotiana tomentosiformis]	-Inf	0.024363	0.68625	1	-0.107	1	-2.4088	1	0.49007	1	5.8704	0.049096
	Cluster-14949.237075	XP_009604959.1	PREDICTED: uncharacterized protein LOC104099616 [Nicotiana tomentosiformis]	-Inf	1	-Inf	0.00013581	0.88097	1	-0.58104	1	1.0889	1	Inf	2.4993e-09
	Cluster-14949.271942	XP_009778221.1	PREDICTED: ammonium transporter 2 [Nicotiana sylvestris]	-Inf	0.00019704	-0.42812	1	-0.54986	1	Inf	0.024692	1.1606	1	2.3155	1
	Cluster-14949.227738	AFU52665.1	putative PD beta-1,3-glucanase 1 [Solanum tuberosum]	0.67283	1	-Inf	3.1507e-19	-Inf	1	0.093524	1	-2.1354	1	Inf	3.1806e-20
	Cluster-14949.40413	XP_009791623.1	PREDICTED: peroxisomal (S)-2-hydroxy-acid oxidase-like isoform X2 [Nicotiana sylvestris]>gi|698490245|ref|XP_009791624.1| PREDICTED: peroxisomal (S)-2-hydroxy-acid oxidase-like isoform X2 [Nicotiana sylvestris]	-1.255	1	-0.7737	1	-Inf	9.8314e-07	0.16191	1	3.6684	0.00029869	0.14007	1
Inf: the gene was not expressed in the mock-inoculated plant at the same time point.
-Inf: the gene was not expressed in the CMV-inoculated plant at the same time point.
Note: The numbers indicate log2fold change of differentially expressed genes.
