# Supplementary material for: Transcriptome analysis of two cultivars of tobacco in response to Cucumber mosaic virus infection
Source: Sci Rep. 2019 Feb 28;9:3124. doi: 10.1038/s41598-019-39734-w (PMC6395745; doi:10.1038/s41598-019-39734-w)
Supplement: Supplementary file 7 — Supplementary Table 6 [file 41598_2019_39734_MOESM7_ESM.xlsx]

## Sheet: sheet1
Supplementary Table 6 GO enrichment for differentially expressed genes in NC82 and Taiyan8
	Category	GO term	GO name	p-Value	Corrected_pValue	DEG_item	DEG_list	Gene name
NC82	biological processes	GO:0006730	one-carbon metabolic process	1.8713e-09	1.014e-05	10	707	Cluster-14949.147661,Cluster-14949.191106,Cluster-14949.146168,Cluster-14949.192321,Cluster-14949.243088,Cluster-14949.202370,Cluster-14949.194054,Cluster-14949.197349,Cluster-14949.151147,Cluster-14949.192349
		GO:0015979	photosynthesis	5.0431e-07	0.00091095	25	707	Cluster-14949.187670,Cluster-14949.140251,Cluster-14949.194914,Cluster-14949.186389,Cluster-14949.192377,Cluster-14949.192049,Cluster-14949.191218,Cluster-14949.192862,Cluster-14949.148912,Cluster-14949.195954,Cluster-14949.225528,Cluster-14949.192037,Cluster-14949.92937,Cluster-14949.192611,Cluster-14949.107584,Cluster-14949.191817,Cluster-14949.192050,Cluster-14949.260663,Cluster-14949.193959,C…
	molecular function	GO:0004089	carbonate dehydratase activity	2.795e-08	7.5729e-05	7	707	Cluster-14949.197349,Cluster-14949.243088,Cluster-14949.192321,Cluster-14949.192349,Cluster-14949.194054,Cluster-14949.202370,Cluster-14949.191106
	cellular component	GO:0009521	photosystem	1.5611e-05	0.021149	18	707	Cluster-14949.192037,Cluster-14949.195954,Cluster-14949.192049,Cluster-14949.191218,Cluster-14949.186389,Cluster-14949.192377,Cluster-14949.187670,Cluster-14949.194914,Cluster-14949.191410,Cluster-14949.190134,Cluster-14949.193726,Cluster-14949.260663,Cluster-14949.193284,Cluster-14949.187389,Cluster-14949.191817,Cluster-14949.192050,Cluster-14949.92937,Cluster-14949.107584
Taiyan8	biological processes	GO:0015947	methane metabolic process	8.43e-06	0.011256	9	559	Cluster-14949.176868,Cluster-14949.199692,Cluster-14949.193860,Cluster-14949.192310,Cluster-14949.196191,Cluster-14949.224979,Cluster-14949.188090,Cluster-14949.188092,Cluster-14949.195672
		GO:0043446	cellular alkane metabolic process	8.43e-06	0.011256	9	559	Cluster-14949.196191,Cluster-14949.224979,Cluster-14949.188090,Cluster-14949.188092,Cluster-14949.195672,Cluster-14949.176868,Cluster-14949.199692,Cluster-14949.193860,Cluster-14949.192310
	molecular function	GO:0004096	catalase activity	1.33e-06	0.0071861	5	559	Cluster-14949.176868,Cluster-14949.192310,Cluster-14949.188090,Cluster-14949.188092,Cluster-14949.195672
		GO:0003824	catalytic activity	9.98e-06	0.011256	331	559	Cluster-14949.114009,Cluster-14949.171309,Cluster-14949.167333,Cluster-14949.60793,Cluster-14949.172754,Cluster-14949.184777,Cluster-14949.284780,Cluster-14949.111973,Cluster-14949.172664,Cluster-14949.195192,Cluster-14949.199692,Cluster-14949.227738,Cluster-14949.199295,Cluster-14949.139219,Cluster-14949.96608,Cluster-14949.147955,Cluster-14949.238448,Cluster-14949.159493,Cluster-14949.302689,Cl…
		GO:0046406	magnesium protoporphyrin IX methyltransferase activity	1.04e-05	0.011256	3	559	Cluster-14949.197213,Cluster-14949.194004,Cluster-14949.195585
