# Supplementary material for: Transcriptome analysis of two cultivars of tobacco in response to Cucumber mosaic virus infection
Source: Sci Rep. 2019 Feb 28;9:3124. doi: 10.1038/s41598-019-39734-w (PMC6395745; doi:10.1038/s41598-019-39734-w)
Supplement: Supplementary file 8 — Supplementary Table 7 [file 41598_2019_39734_MOESM8_ESM.xlsx]

## Sheet: NB.DEG_enriched_KEGG_pathway_to
Supplementary Table 7 Numbers of DEGs of top 20 metabolism pathways by KEGG enrichment analysis in NC82 and Taiyan8
Pathway ID	pathway_term	NC82		Taiyan8
		P-value	gene_number	P-value	gene_number
ko04075	Plant hormone signal transduction	0.0748751	14	0.662498	7
ko00630	Glyoxylate and dicarboxylate metabolism	0.0761616	7	0.0014206	10
ko00940	Phenylpropanoid biosynthesis	0.201677	7	0.0231657	9
ko00620	Pyruvate metabolism	0.201677	7	0.226663	6
ko00230	Purine metabolism	0.644395	7	0.214978	9
ko00860	Porphyrin and chlorophyll metabolism	0.0192799	6	0.0023849	7
ko03013	RNA transport	0.796831	6	0.511216	7
ko04141	Protein processing in endoplasmic reticulum	0.920169	6	0.917438	5
ko04146	Peroxisome	0.579422	5	0.0343124	9
ko00240	Pyrimidine metabolism	0.706486	5	0.249544	7
ko00196	Photosynthesis - antenna proteins	1.09839e-29	26
ko00195	Photosynthesis	1.16635e-07	13
ko00010	Glycolysis / Gluconeogenesis	0.0931768	11
ko00480	Glutathione metabolism	0.00332354	10
ko00270	Cysteine and methionine metabolism	0.0624731	9
ko03015	mRNA surveillance pathway	0.216692	8
ko00910	Nitrogen metabolism	0.000493316	7
ko00564	Glycerophospholipid metabolism	0.295218	6
ko00051	Fructose and mannose metabolism	0.242641	5
ko00280	Valine, leucine and isoleucine degradation	0.298102	5
ko03008	Ribosome biogenesis in eukaryotes			0.0695072	7
ko04144	Endocytosis			0.675932	6
ko03040	Spliceosome			0.73252	6
ko00500	Starch and sucrose metabolism			0.745665	6
ko00380	Tryptophan metabolism			0.00647934	5
ko00710	Carbon fixation in photosynthetic organisms			0.239895	5
ko00190	Oxidative phosphorylation			0.601597	5
ko04626	Plant-pathogen interaction			0.651857	5
ko03010	Ribosome			0.958274	5
ko00511	Other glycan degradation			0.0200652	4
