# Supplementary material for: Transcriptome analysis of two cultivars of tobacco in response to Cucumber mosaic virus infection
Source: Sci Rep. 2019 Feb 28;9:3124. doi: 10.1038/s41598-019-39734-w (PMC6395745; doi:10.1038/s41598-019-39734-w)
Supplement: Supplementary file 9 — Supplementary Table 8 [file 41598_2019_39734_MOESM9_ESM.xlsx]

## Sheet: Sheet1
Supplementary Table 8 DEGs involved in photosynthesis, reactive oxygen scavenging, signal transduction, and plant-pathogen interaction in NC82 and Taiyan8
Group	gene_id	NR description	KO description	NB1		NB3		NB5		TB1		TB3		TB5
				log2FoldChange	padj	log2FoldChange	padj	log2FoldChange	padj	log2FoldChange	padj	log2FoldChange	padj	log2FoldChange	padj
Photosynthesis related genes	Cluster-14949.191936	PREDICTED: chlorophyll a-b binding protein 6A, chloroplastic-like [Nicotiana sylvestris]	light-harvesting complex I chlorophyll a/b binding protein 1	2.8476	8.6562e-06	-0.1255	1	-0.17143	1	0.53547	1	-1.6491	0.098786	1.4036	1
	Cluster-14949.192766	PREDICTED: chlorophyll a-b binding protein 50, chloroplastic-like [Nicotiana sylvestris]	light-harvesting complex II chlorophyll a/b binding protein 1	2.181	0.00093152	-0.093955	1	0.7202	1	0.016085	1	0.15582	1	0.5979	1
	Cluster-14949.191097	PREDICTED: chlorophyll a-b binding protein 50, chloroplastic-like [Nicotiana sylvestris]	light-harvesting complex II chlorophyll a/b binding protein 1	1.8203	0.0018296	-0.39052	1	0.47353	1	-0.35774	1	-0.068728	1	0.24348	1
	Cluster-14949.191603	PREDICTED: chlorophyll a-b binding protein 21, chloroplastic-like [Nicotiana tomentosiformis]	light-harvesting complex II chlorophyll a/b binding protein 1	1.8117	0.006585	-0.38276	1	0.49023	1	-0.39882	1	0.18802	1	0.3133	1
	Cluster-14949.191929	photosystem I light-harvesting chlorophyll a/b-binding protein [Nicotiana tabacum]	light-harvesting complex I chlorophyll a/b binding protein 1	1.4141	0.044779	-0.30052	1	0.11838	1	0.051926	1	-0.32207	1	0.39047	1
	Cluster-14949.191683	Major Cab protein [Petunia x hybrida]	light-harvesting complex II chlorophyll a/b binding protein 1	1.46	0.039071	0.85072	1	0.41636	1	-0.26266	1	-0.36393	1	0.83967	1
	Cluster-14949.192403	PREDICTED: chlorophyll a-b binding protein 7, chloroplastic-like, partial [Nicotiana tomentosiformis]	light-harvesting complex II chlorophyll a/b binding protein 1	2.5191	0.012135	-0.81925	1	0.81107	1	-0.65742	1	0.12922	1	0.75432	1
	Cluster-14949.191955	PREDICTED: chlorophyll a-b binding protein 50, chloroplastic-like [Nicotiana tomentosiformis]	light-harvesting complex II chlorophyll a/b binding protein 1	1.7869	0.002958	0.11978	1	0.65007	1	-0.3862	1	0.27261	1	0.12773	1
	Cluster-14949.206698	PREDICTED: chlorophyll a-b binding protein, chloroplastic [Nicotiana sylvestris]	light-harvesting complex I chlorophyll a/b binding protein 2	1.5197	0.02802	-0.3238	1	0.29169	1	-0.089911	1	-0.17417	1	-0.010248	1
	Cluster-14949.193870	PREDICTED: chlorophyll a-b binding protein, chloroplastic [Nicotiana sylvestris]>gi|698567424|ref|XP_009773771.1| PREDICTED: chlorophyll a-b binding protein, chloroplastic [Nicotiana sylvestris]	light-harvesting complex I chlorophyll a/b binding protein 2	1.4209	0.042705	-0.26876	1	0.090941	1	0.25429	1	-0.34252	1	0.46248	1
	Cluster-14949.190712	PREDICTED: chlorophyll a-b binding protein, chloroplastic [Nicotiana sylvestris]>gi|698567424|ref|XP_009773771.1| PREDICTED: chlorophyll a-b binding protein, chloroplastic [Nicotiana sylvestris]	light-harvesting complex I chlorophyll a/b binding protein 2	1.4608	0.033133	-0.47064	1	0.19249	1	0.37582	1	-0.34128	1	0.33778	1
	Cluster-14949.192178	PREDICTED: chlorophyll a-b binding protein, chloroplastic [Nicotiana sylvestris]>gi|698567424|ref|XP_009773771.1| PREDICTED: chlorophyll a-b binding protein, chloroplastic [Nicotiana sylvestris]	light-harvesting complex I chlorophyll a/b binding protein 2	1.5948	0.012081	-0.33981	1	0.10245	1	0.11515	1	0.065939	1	0.17918	1
	Cluster-14949.191312	PREDICTED: chlorophyll a-b binding protein, chloroplastic [Nicotiana sylvestris]>gi|698567424|ref|XP_009773771.1| PREDICTED: chlorophyll a-b binding protein, chloroplastic [Nicotiana sylvestris]	light-harvesting complex I chlorophyll a/b binding protein 2	1.4078	0.044999	-0.39947	1	0.0075015	1	0.33541	1	-0.27293	1	0.35185	1
	Cluster-14949.191878	PREDICTED: chlorophyll a-b binding protein 13, chloroplastic-like [Nicotiana sylvestris]	light-harvesting complex II chlorophyll a/b binding protein 3	2.5375	0.012786	-0.072699	1	1.4286	1	-0.55105	1	-0.11597	1	1.2582	1
	Cluster-14949.192433	PREDICTED: chlorophyll a-b binding protein 13, chloroplastic [Nicotiana tomentosiformis]>gi|698501244|ref|XP_009796328.1| PREDICTED: chlorophyll a-b binding protein 13, chloroplastic [Nicotiana sylvestris]>gi|671775148|gb|AII99807.1| chlorophyll a-b binding protein 13, chloroplastic-like protein [Nicotiana tabacum]	light-harvesting complex II chlorophyll a/b binding protein 3	1.4292	0.042797	-0.48458	1	0.18931	1	-0.084171	1	-0.32291	1	0.13336	1
	Cluster-14949.193169	PREDICTED: chlorophyll a-b binding protein 13, chloroplastic-like [Nicotiana sylvestris]	light-harvesting complex II chlorophyll a/b binding protein 3	1.6068	0.025638	-0.56804	1	0.27758	1	-0.10103	1	-0.36564	1	0.32961	1
	Cluster-14949.192317	PREDICTED: chlorophyll a-b binding protein CP29.1, chloroplastic-like [Nicotiana sylvestris]	light-harvesting complex II chlorophyll a/b binding protein 4	1.4042	0.049415	-0.31178	1	0.045179	1	0.19735	1	-0.14654	1	0.29825	1
	Cluster-14949.193893	PREDICTED: chlorophyll a-b binding protein P4, chloroplastic-like [Nicotiana tomentosiformis]	light-harvesting complex I chlorophyll a/b binding protein 4	1.488	0.039199	-0.23184	1	0.52363	1	0.0051552	1	-0.88845	1	0.88676	1
	Cluster-14949.219630	PREDICTED: chlorophyll a-b binding protein P4, chloroplastic-like [Nicotiana tomentosiformis]	light-harvesting complex I chlorophyll a/b binding protein 4	1.7963	0.008716	-0.85267	1	0.42074	1	-0.13774	1	0.34723	1	0.05483	1
	Cluster-14949.191867	PREDICTED: chlorophyll a-b binding protein P4, chloroplastic-like [Nicotiana tomentosiformis]	light-harvesting complex I chlorophyll a/b binding protein 4	1.7385	0.02743	-0.40177	1	0.50831	1	-0.062527	1	-0.32541	1	0.41666	1
	Cluster-14949.195840	PREDICTED: chlorophyll a-b binding protein 4, chloroplastic-like [Nicotiana sylvestris]	light-harvesting complex I chlorophyll a/b binding protein 4	2.0906	0.00041961	-0.48319	1	0.42155	1	-0.25637	1	0.14814	1	0.25908	1
	Cluster-14949.194204	PREDICTED: chlorophyll a-b binding protein P4, chloroplastic [Nicotiana sylvestris]	light-harvesting complex I chlorophyll a/b binding protein 5	1.7728	0.034211	-0.65775	1	0.038413	1	0.13723	1	0.14166	1	0.23931	1
	Cluster-14949.192988	PREDICTED: chlorophyll a-b binding protein CP24 10A, chloroplastic [Nicotiana tomentosiformis]	light-harvesting complex II chlorophyll a/b binding protein 6	1.4124	0.044072	-0.41361	1	0.31422	1	0.1156	1	-0.5697	1	0.63188	1
	Cluster-14949.193945	PREDICTED: chlorophyll a-b binding protein CP24 10A, chloroplastic [Nicotiana sylvestris]	light-harvesting complex II chlorophyll a/b binding protein 6	1.4011	0.045037	-0.28522	1	0.13817	1	-0.18938	1	-0.46766	1	0.70167	1
	Cluster-14949.192611	PREDICTED: chlorophyll a-b binding protein CP24 10A, chloroplastic-like [Nicotiana sylvestris]>gi|110377772|gb|ABG73416.1| chloroplast pigment-binding protein CP24 [Nicotiana tabacum]	light-harvesting complex II chlorophyll a/b binding protein 6	1.4723	0.028951	-0.41814	1	0.34043	1	0.033952	1	-0.53948	1	0.55141	1
	Cluster-14949.192862	PREDICTED: chlorophyll a-b binding protein CP24 10A, chloroplastic-like [Nicotiana sylvestris]>gi|110377772|gb|ABG73416.1| chloroplast pigment-binding protein CP24 [Nicotiana tabacum]	light-harvesting complex II chlorophyll a/b binding protein 6	1.5288	0.020181	-0.60883	1	0.41717	1	-0.076894	1	-0.32271	1	0.4171	1
	Cluster-14949.192037	PREDICTED: photosystem I reaction center subunit III, chloroplastic-like [Nicotiana sylvestris]	photosystem I subunit III	1.5223	0.019333	-0.51722	1	0.38713	1	0.39897	1	-0.68613	1	0.78584	1
	Cluster-14949.192049	PREDICTED: rop guanine nucleotide exchange factor 12-like isoform X1 [Nicotiana tomentosiformis]>gi|697143059|ref|XP_009625637.1| PREDICTED: rop guanine nucleotide exchange factor 12-like isoform X2 [Nicotiana tomentosiformis]	photosystem I subunit VI	1.4282	0.041947	-0.34639	1	0.19486	1	0.23978	1	-0.48577	1	0.47979	1
	Cluster-14949.191218	PREDICTED: photosystem I reaction center subunit VI-2, chloroplastic-like [Nicotiana tomentosiformis]	photosystem I subunit VI	1.7135	0.0053254	-0.66817	1	0.45273	1	0.21915	1	-0.10471	1	0.25123	1
	Cluster-14949.195954	PREDICTED: probable LRR receptor-like serine/threonine-protein kinase At3g47570 [Nicotiana tomentosiformis]	photosystem I subunit V	1.4334	0.040498	-0.51357	1	0.14515	1	0.20616	1	-0.44715	1	0.26194	1
	Cluster-14949.193726	PREDICTED: probable LRR receptor-like serine/threonine-protein kinase At3g47570-like [Solanum tuberosum]	photosystem I subunit V	2.0664	0.00023886	0.9318	1	0.88194	1	-0.096469	1	0.5402	1	1.3324	1
	Cluster-14949.191410	PREDICTED: oxygen-evolving enhancer protein 1, chloroplastic-like [Nicotiana tomentosiformis]	photosystem II oxygen-evolving enhancer protein 1	1.5325	0.024066	-0.28533	1	0.54825	1	-0.23516	1	0.079413	1	0.058991	1
	Cluster-14949.192377	PREDICTED: oxygen-evolving enhancer protein 1, chloroplastic [Nicotiana sylvestris]>gi|30013657|gb|AAP03871.1| oxygen evolving complex 33 kDa photosystem II protein [Nicotiana tabacum]	photosystem II oxygen-evolving enhancer protein 1	1.426	0.045693	-0.27322	1	-0.11629	1	0.065695	1	-0.084704	1	0.1615	1
	Cluster-14949.194914	PREDICTED: oxygen-evolving enhancer protein 1, chloroplastic-like [Nicotiana sylvestris]	photosystem II oxygen-evolving enhancer protein 1	1.4326	0.049396	-0.49084	1	0.31925	1	0.084941	1	-0.010274	1	0.019678	1
	Cluster-14949.191817	PREDICTED: oxygen-evolving enhancer protein 2-1, chloroplastic [Nicotiana tomentosiformis]>gi|52000814|sp|Q7DM39.2|PSBP1_TOBAC RecName: Full=Oxygen-evolving enhancer protein 2-1, chloroplastic; Short=OEE2; AltName: Full=23 kDa subunit of oxygen evolving system of photosystem II; AltName: Full=23 kDa thylakoid membrane protein; AltName: Full=OEC 23 kDa subunit; Flags: Precursor [Nicotiana tabacum]	photosystem II oxygen-evolving enhancer protein 2	1.4001	0.048863	-0.30981	1	0.18114	1	0.11923	1	-0.20144	1	0.44107	1
	Cluster-14949.193284	PREDICTED: oxygen-evolving enhancer protein 2-3, chloroplastic [Nicotiana tomentosiformis]>gi|52000782|sp|Q04127.1|PSBP3_TOBAC RecName: Full=Oxygen-evolving enhancer protein 2-3, chloroplastic; Short=OEE2; AltName: Full=23 kDa subunit of oxygen evolving system of photosystem II; AltName: Full=23 kDa thylakoid membrane protein; AltName: Full=OEC 23 kDa subunit; Flags: Precursor [Nicotiana tabacum]…	photosystem II oxygen-evolving enhancer protein 2	1.4347	0.042622	-0.42716	1	0.10409	1	0.036392	1	-0.070668	1	0.30611	1
	Cluster-14949.190134	PREDICTED: oxygen-evolving enhancer protein 2-1, chloroplastic [Nicotiana sylvestris]>gi|384038827|gb|AFH58004.1| chloroplast PsbP4 precursor [Nicotiana benthamiana]	photosystem II oxygen-evolving enhancer protein 2	1.6287	0.0086774	-0.54643	1	0.18125	1	0.42976	1	-0.33499	1	0.45074	1
	Cluster-14949.187389	PREDICTED: photosystem II repair protein PSB27-H1, chloroplastic [Nicotiana sylvestris]	photosystem II Psb27 protein	1.6124	0.011325	-0.20817	1	0.28857	1	0.11462	1	-0.46365	1	0.67227	1
	Cluster-14949.193959	PREDICTED: photosystem II repair protein PSB27-H1, chloroplastic [Nicotiana tomentosiformis]	photosystem II Psb27 protein	1.4493	0.033015	-0.26028	1	0.29794	1	0.022887	1	-0.52219	1	0.73674	1
	Cluster-14949.150508	PREDICTED: chlorophyllase-2, chloroplastic-like [Nicotiana sylvestris]	chlorophyllase	Inf	0.0049434	1.5903	1	-1.7959	1	0.72333	1	Inf	1	0.8642	1
	Cluster-14949.181306	PREDICTED: magnesium-chelatase subunit ChlI, chloroplastic isoform X1 [Nicotiana tomentosiformis]	magnesium chelatase subunit I	3.1729	0.043974	2.5004	1	-0.91663	1	-1.9238	1	-2.2027	1	0.42493	1
	Cluster-14949.191447	PREDICTED: magnesium-chelatase subunit ChlI, chloroplastic isoform X1 [Nicotiana tomentosiformis]	magnesium chelatase subunit I	Inf	1.2722e-07	0.12043	1	-0.32933	1	-0.76853	1	-0.56867	1	0.53954	1
	Cluster-14949.194191	unnamed protein product [Coffea canephora]	magnesium chelatase subunit H	1.9561	0.042844	-0.24213	1	0.53925	1	-0.96176	1	0.74017	1	0.32762	1
	Cluster-14949.202236	PREDICTED: uroporphyrinogen decarboxylase, chloroplastic [Nicotiana sylvestris]	uroporphyrinogen decarboxylase	1.4733	0.035897	-0.013591	1	0.50953	1	0.043795	1	-0.024932	1	0.25693	1
	Cluster-14949.184324	PREDICTED: chlorophyllase-2, chloroplastic [Nicotiana tomentosiformis]	chlorophyllase	1.5975	1	-Inf	1	Inf	0.00010537	1.2316	1	1.1825	1	-0.041931	1
	Cluster-14949.123042	putative chlorophyll b reductase [Nicotiana tabacum]	chlorophyll(ide) b reductase	-2.2224	1	2.4478	1	-0.7028	1	-2.0154	1	-1.8851	0.027586	0.75177	1
	Cluster-14949.194004	PREDICTED: magnesium protoporphyrin IX methyltransferase, chloroplastic [Nicotiana tomentosiformis]>gi|697158017|ref|XP_009587758.1| PREDICTED: magnesium protoporphyrin IX methyltransferase, chloroplastic [Nicotiana tomentosiformis]>gi|697158019|ref|XP_009587759.1| PREDICTED: magnesium protoporphyrin IX methyltransferase, chloroplastic [Nicotiana tomentosiformis]>gi|7839365|gb|AAF70243.1|AF213968…	magnesium-protoporphyrin O-methyltransferase	0.44265	1	0.21795	1	0.097092	1	-0.077051	1	-1.4087	0.012577	1.1675	1
	Cluster-14949.197213	PREDICTED: magnesium protoporphyrin IX methyltransferase, chloroplastic [Nicotiana sylvestris]>gi|698565432|ref|XP_009773259.1| PREDICTED: magnesium protoporphyrin IX methyltransferase, chloroplastic [Nicotiana sylvestris]>gi|698565436|ref|XP_009773260.1| PREDICTED: magnesium protoporphyrin IX methyltransferase, chloroplastic [Nicotiana sylvestris]>gi|698565439|ref|XP_009773261.1| PREDICTED: magn…	magnesium-protoporphyrin O-methyltransferase	2.0797	0.075719	0.86515	1	0.22331	1	0.40858	1	3.6812	0.017048	0.5349	1
	Cluster-14949.195585	PREDICTED: magnesium protoporphyrin IX methyltransferase, chloroplastic [Nicotiana sylvestris]>gi|698565432|ref|XP_009773259.1| PREDICTED: magnesium protoporphyrin IX methyltransferase, chloroplastic [Nicotiana sylvestris]>gi|698565436|ref|XP_009773260.1| PREDICTED: magnesium protoporphyrin IX methyltransferase, chloroplastic [Nicotiana sylvestris]>gi|698565439|ref|XP_009773261.1| PREDICTED: magn…	magnesium-protoporphyrin O-methyltransferase	1.0522	0.36659	-0.66293	1	-0.15468	1	0.11781	1	-1.1245	0.044174	0.22399	1
	Cluster-14949.228722	protoporphyrinogen oxidase PX-1 [Nicotiana tabacum]	oxygen-dependent protoporphyrinogen oxidase	2.2297	0.14282	-0.5791	1	0.39079	1	-0.57012	1	1.7138	0.041941	-1.0786	1
	Cluster-14949.201442	PREDICTED: magnesium-chelatase subunit ChlD, chloroplastic [Solanum lycopersicum]	magnesium chelatase subunit D	NA	NA	Inf	1	NA	NA	-Inf	0.00010537	NA	NA	1.2396	1
	Cluster-14949.197626	PREDICTED: magnesium-chelatase subunit ChlI, chloroplastic isoform X1 [Nicotiana tomentosiformis]	magnesium chelatase subunit I	-1.5169	1	-2.8139	1	NA	NA	Inf	0.034518	-0.7896	1	0.59457	1
	Cluster-14949.270583	PREDICTED: malate dehydrogenase, cytoplasmic-like isoform X2 [Nicotiana tomentosiformis]>gi|698464732|ref|XP_009782505.1| PREDICTED: malate dehydrogenase, cytoplasmic-like isoform X2 [Nicotiana sylvestris]	malate dehydrogenase	1.1074	1	Inf	0.022555	1.1313	1	0.88312	1	1.6069	1	-2.2653	1
	Cluster-14949.145840	PREDICTED: triosephosphate isomerase, chloroplastic-like [Nicotiana tomentosiformis]	triosephosphate isomerase (TIM)	2.0002	0.0034223	-0.61321	1	-0.0096652	1	0.072123	1	0.52073	1	0.17822	1
	Cluster-14949.199709	PREDICTED: fructose-bisphosphate aldolase, cytoplasmic isozyme 1 [Nicotiana sylvestris]	fructose-bisphosphate aldolase, class I	1.4764	0.049021	-0.62895	1	0.48951	1	-0.65613	1	-0.51915	1	0.15508	1
	Cluster-14949.216338	PREDICTED: alanine aminotransferase 2-like [Nicotiana sylvestris]	alanine transaminase	Inf	0.0095693	1.6514	1	-4.1752	1	0.078318	1	-1.7274	1	0.33255	1
	Cluster-14949.186780	PREDICTED: glutamate--glyoxylate aminotransferase 2 [Nicotiana sylvestris]	glutamate--glyoxylate aminotransferase	-0.027272	1	-0.81692	1	0.068008	1	0.32276	1	-1.2379	0.034564	-0.50498	1
	Cluster-14949.186620	PREDICTED: pyruvate, phosphate dikinase, chloroplastic isoform X2 [Nicotiana sylvestris]	pyruvate, orthophosphate dikinase	-2.0839	1	-1.7375	1	-0.86237	1	-1.4629	1	-Inf	0.025967	1.3064	1
	Cluster-14949.150201	PREDICTED: phosphoenolpyruvate carboxylase [Nicotiana tomentosiformis]	phosphoenolpyruvate carboxylase	0.35126	1	0.0097193	1	-Inf	1	0.19816	1	Inf	0.035504	0.83496	1
	Cluster-14949.179959	NAD-dependent malic enzyme 62 kDa isoform, mitochondrial [Solanum tuberosum]>gi|585451|sp|P37221.1|MAOM_SOLTU RecName: Full=NAD-dependent malic enzyme 62 kDa isoform, mitochondrial; Short=NAD-ME; Flags: Precursor>gi|438249|emb|CAA80559.1| malate dehydrogenase [Solanum tuberosum]	malate dehydrogenase (decarboxylating)	-1.3165	1	1.1301	1	0.38629	1	-0.6582	1	-1.4683	0.0065762	0.31114	1
	Cluster-14949.262106	PREDICTED: NADP-dependent malic enzyme-like isoform X1 [Nicotiana sylvestris]	malate dehydrogenase (oxaloacetate-decarboxylating)(NADP+)	0.72072	1	1.733	1	-0.83747	1	-0.42315	1	4.4502	0.044258	-0.4832	1
ROS scavenging	Cluster-14949.192899	RecName: Full=Catalase isozyme 2 [Nicotiana plumbaginifolia]>gi|536785|emb|CAA85425.1| catalase [Nicotiana plumbaginifolia]	catalase	-Inf	0.0045346	0.84964	1	1.2783	1	-0.54905	1	-1.4474	1	-0.93221	1
	Cluster-14949.188092	PREDICTED: catalase-2 [Tarenaya hassleriana]	catalase	-0.76769	1	-0.45641	1	-0.12834	1	-0.46966	1	-1.6515	1.9258e-05	0.14612	1
	Cluster-14949.188090	PREDICTED: catalase-2 [Tarenaya hassleriana]	catalase	-0.68308	1	-0.30681	1	-0.20381	1	-0.5824	1	-1.2357	0.01894	0.26285	1
	Cluster-14949.192310	RecName: Full=Catalase isozyme 2 [Nicotiana plumbaginifolia]>gi|536785|emb|CAA85425.1| catalase [Nicotiana plumbaginifolia]	catalase	0.31564	1	-0.95213	1	0.44056	1	-3.8695	0.0012801	-0.5535	1	-0.7243	1
	Cluster-14949.176868	unnamed protein product [Coffea canephora]	catalase	-0.52815	1	-0.75279	1	1.0047	1	-0.24513	1	-1.6442	2.9003e-05	-0.21429	1
	Cluster-14949.195672	PREDICTED: catalase-2 [Tarenaya hassleriana]	catalase	-0.61252	1	-0.42811	1	-0.34843	1	-0.83779	1	-1.1048	0.041823	-0.090462	1
	Cluster-14949.210862	PREDICTED: dof zinc finger protein DOF5.4-like [Nicotiana tomentosiformis]	glutathione S-transferase	-1.0734	1	3.6187	0.010111	-0.72312	1	-0.9922	1	-0.50059	1	0.24692	1
	Cluster-14949.291264	PREDICTED: probable glutathione S-transferase parA [Prunus mume]	glutathione S-transferase	-2.4261	0.0028625	0.74754	1	-0.45094	1	-0.93491	1	-0.69338	1	-0.47859	1
	Cluster-14949.283776	PREDICTED: glutathione S-transferase T1-like [Nicotiana sylvestris]	glutathione S-transferase	-1.8259	0.011932	0.34304	1	0.022516	1	-0.68824	1	-0.20802	1	-0.33375	1
	Cluster-14949.148884	PREDICTED: glutathione S-transferase U17-like [Nicotiana tomentosiformis]	glutathione S-transferase	-3.6904	0.030187	-0.83689	1	-0.60099	1	-2.1673	1	3.2758	1	1.8406	1
	Cluster-14949.219182	PREDICTED: glutathione reductase, cytosolic-like isoform X1 [Solanum tuberosum]>gi|565389225|ref|XP_006360360.1| PREDICTED: glutathione reductase, cytosolic-like isoform X2 [Solanum tuberosum]	glutathione reductase (NADPH)	-4.4294	0.0090666	-1.2245	1	0.99476	1	1.8888	1	-2.3086	1	0.57384	1
	Cluster-14949.67749	PREDICTED: probable glutathione S-transferase parA [Nicotiana sylvestris]	glutathione S-transferase	-2.5053	0.00019521	0.31097	1	-0.49837	1	-1.819	1	-0.85601	1	0.39474	1
	Cluster-14949.163090	PREDICTED: glutathione S-transferase T1-like [Nicotiana sylvestris]	glutathione S-transferase	-1.6584	0.020922	-0.11009	1	-0.11757	1	-0.28246	1	0.094951	1	-0.52946	1
	Cluster-14949.205288	PREDICTED: thylakoid lumenal 29 kDa protein, chloroplastic [Nicotiana sylvestris]	L-ascorbate peroxidase	Inf	0.0035425	-3.4443	1	3.7304	1	1.57	1	-1.4078	1	0.32101	1
	Cluster-14949.248064	PREDICTED: putative L-ascorbate peroxidase 6 [Nicotiana tomentosiformis]	L-ascorbate peroxidase	-Inf	1	-0.27725	1	-Inf	0.019003	1.688	1	1.8315	1	-3.1732	1
	Cluster-14949.215218	PREDICTED: L-ascorbate peroxidase 1, cytosolic [Nicotiana tomentosiformis]	L-ascorbate peroxidase	-Inf	0.0047641	1.3938	1	0.44472	1	0.42268	1	0.71835	1	0.32393	1
	Cluster-14949.111223	PREDICTED: glutathione S-transferase T1-like [Nicotiana tomentosiformis]	glutathione S-transferase	-0.53678	1	-0.3855	1	0.2612	1	-1.2327	1	-0.49404	1	Inf	0.014956
	Cluster-14949.108564	PREDICTED: glutathione S-transferase T1-like [Nicotiana tomentosiformis]	glutathione S-transferase	NA	NA	NA	NA	-0.045045	1	Inf	1	Inf	1	-Inf	0.0025939
	Cluster-14949.257222	PREDICTED: aldehyde dehydrogenase family 7 member B4 [Nicotiana tomentosiformis]>gi|697122355|ref|XP_009615164.1| PREDICTED: aldehyde dehydrogenase family 7 member B4 [Nicotiana tomentosiformis]	aldehyde dehydrogenase family 7 member A1	-3.4078	0.0027976	-0.32221	1	-0.55831	1	0.91784	1	-0.42186	1	1.3908	1
	Cluster-14949.211425	PREDICTED: probable monodehydroascorbate reductase, cytoplasmic isoform 2 [Nicotiana sylvestris]	monodehydroascorbate reductase (NADH)	1.3772	1	0.025197	1	0.077885	1	0.71948	1	-2.331	0.015937	1.2614	1
	Cluster-14949.182762	PREDICTED: probable monodehydroascorbate reductase, cytoplasmic isoform 2 [Nicotiana sylvestris]	monodehydroascorbate reductase (NADH)	0.54833	1	1.1154	1	2.6926	1	-0.060672	1	-2.9986	0.020896	0.99261	1
Plant hormone signal transduction	Cluster-14949.215380	PREDICTED: probable protein phosphatase 2C 50 isoform X2 [Nicotiana tomentosiformis]	protein phosphatase 2C	-2.1561	0.0067181	-0.062568	1	-0.22103	1	0.65924	1	-0.51961	1	-0.13084	1
	Cluster-14949.247853	PREDICTED: probable protein phosphatase 2C 50 isoform X2 [Nicotiana tomentosiformis]	protein phosphatase 2C	-Inf	0.0082359	-0.6575	1	-0.50735	1	-0.88102	1	-0.6626	1	-0.7624	1
	Cluster-14949.223654	PREDICTED: auxin-induced protein 15A-like [Nicotiana sylvestris]	SAUR family protein	3.1918	0.00078039	0.41871	1	0.37728	1	-0.080511	1	0.81636	1	1.2216	1
	Cluster-14949.219801	PREDICTED: auxin-induced protein 15A-like [Nicotiana sylvestris]	SAUR family protein	2.7398	0.019997	-0.7263	1	0.21829	1	0.12833	1	0.59745	1	0.4563	1
	Cluster-14949.259881	PREDICTED: uncharacterized protein LOC104223639 isoform X1 [Nicotiana sylvestris]	auxin response factor	3.9356	5.5319e-05	-0.90841	1	-1.0346	1	-0.21258	1	-0.3569	1	2.337	1
	Cluster-14949.193636	PREDICTED: auxin transporter-like protein 2 [Nicotiana tomentosiformis]>gi|697095222|ref|XP_009610290.1| PREDICTED: auxin transporter-like protein 2 [Nicotiana tomentosiformis]	auxin influx carrier (AUX1 LAX family)	2.0317	0.011325	-0.46706	1	0.72256	1	0.93539	1	0.32603	1	0.55244	1
	Cluster-14949.223969	PREDICTED: indole-3-acetic acid-amido synthetase GH3.6-like [Nicotiana tomentosiformis]	auxin responsive GH3 gene family	-2.8098	0.027683	0.35885	1	-0.10179	1	0.3065	1	-0.039908	1	-0.29649	1
	Cluster-14949.176700	PREDICTED: indole-3-acetic acid-amido synthetase GH3.6-like [Nicotiana sylvestris]	auxin responsive GH3 gene family	5.9414	0.01052	1.5704	1	Inf	1	0.89734	1	0.7794	1	0.95796	1
	Cluster-14949.236418	TGACG-sequence-specific DNA-binding protein TGA-2.1 [Solanum lycopersicum]	transcription factor TGA	-Inf	0.039387	1.8457	1	-1.0217	1	-1.3657	1	-0.44239	1	-0.83409	1
	Cluster-14949.279157	PREDICTED: gibberellin receptor GID1B-like [Nicotiana sylvestris]	gibberellin receptor GID1	-2.8197	0.024066	1.0533	1	-0.26455	1	-0.23824	1	0.37798	1	-0.69018	1
	Cluster-14949.247577	PREDICTED: ethylene response sensor 1 [Nicotiana sylvestris]>gi|698497532|ref|XP_009794738.1| PREDICTED: ethylene response sensor 1 [Nicotiana sylvestris]	ethylene receptor	-3.2344	0.010371	0.0099592	1	-0.30508	1	-1.3441	1	-0.71812	1	-1.4764	1
	Cluster-14949.19202	PREDICTED: histidine-containing phosphotransfer protein 1-like [Nicotiana sylvestris]	histidine-containing phosphotransfer peotein	-3.2802	0.014189	-0.76398	1	-0.036394	1	0.13233	1	-0.48688	1	-0.251	1
	Cluster-14949.220247	PREDICTED: histidine kinase 4 [Nicotiana tomentosiformis]	arabidopsis histidine kinase 2/3/4 (cytokinin receptor)	2.0078	0.035316	-1.0586	1	-0.055705	1	1.1575	1	-0.041177	1	1.1878	1
	Cluster-14949.192240	PREDICTED: histidine kinase 4 isoform X1 [Nicotiana sylvestris]	arabidopsis histidine kinase 2/3/4 (cytokinin receptor)	2.7322	0.042184	-0.10991	1	-1.5389	1	1.791	0.99201	1.1073	1	2.9769	0.024671
	Cluster-14949.147042	PREDICTED: histidine kinase 3 isoform X2 [Nicotiana sylvestris]	arabidopsis histidine kinase 2/3/4 (cytokinin receptor)	-1.2534	1	1.2601	1	0.56382	1	-0.76493	1	-2.4028	0.00073324	1.7071	1
	Cluster-14949.146189	PREDICTED: regulatory protein NPR3-like [Nicotiana tomentosiformis]	regulatory protein NPR1	-0.1268	1	0.76332	1	-0.13172	1	-0.60501	1	-3.0996	4.6527e-08	-1.3366	1
	Cluster-14949.255988	PREDICTED: ethylene-insensitive protein 2 [Nicotiana sylvestris]>gi|698475868|ref|XP_009785290.1| PREDICTED: ethylene-insensitive protein 2 [Nicotiana sylvestris]>gi|698475871|ref|XP_009785291.1| PREDICTED: ethylene-insensitive protein 2 [Nicotiana sylvestris]	ethylene-insensitive protein 2	-0.64998	1	1.7247	1	0.09809	1	1.141	1	Inf	2.0023e-07	-0.81347	1
	Cluster-14949.284939	PREDICTED: ABSCISIC ACID-INSENSITIVE 5-like protein 5 [Nicotiana sylvestris]	ABA responsive element binding factor	-Inf	1	Inf	1	Inf	1	NA	NA	-Inf	0.039824	-0.97015	1
	Cluster-14949.206275	PREDICTED: ABSCISIC ACID-INSENSITIVE 5-like protein 6 [Nicotiana sylvestris]	ABA responsive element binding factor	-0.90474	1	0.55127	1	-0.46225	1	0.070152	1	-0.15431	1	3.8151	0.0097994
	Cluster-14949.239641	PREDICTED: auxin response factor 9-like [Nicotiana sylvestris]	auxin response factor	1.3783	1	0.41441	1	1.5372	1	-2.0955	1	-Inf	0.020842	-Inf	1
Plant-pathogen interaction	Cluster-14949.133279	PREDICTED: cyclic nucleotide-gated ion channel 1-like [Nicotiana tomentosiformis]>gi|697183124|ref|XP_009600582.1| PREDICTED: cyclic nucleotide-gated ion channel 1-like [Nicotiana tomentosiformis]	cyclic nucleotide gated channel, other eukaryote	-0.033297	1	1.023	1	Inf	0.03119	-0.91288	1	-1.2152	1	-0.0024176	1
	Cluster-14949.249451	PREDICTED: probable LRR receptor-like serine/threonine-protein kinase At3g47570 isoform X1 [Nicotiana sylvestris]	LRR receptor-like serine/threonine-protein kinase FLS2	-3.1036	1	1.4132	1	Inf	0.0014806	-2.1334	1	-Inf	0.061386	-0.80035	1
	Cluster-14949.113980	PREDICTED: probable cyclic nucleotide-gated ion channel 20, chloroplastic [Nicotiana tomentosiformis]>gi|697157090|ref|XP_009587297.1| PREDICTED: probable cyclic nucleotide-gated ion channel 20, chloroplastic [Nicotiana tomentosiformis]	cyclic nucleotide gated channel, other eukaryote	1.2459	1	-0.4149	1	1.2183	1	1.7028	1	4.3681	0.0043698	0.80923	1
	Cluster-14949.184690	PREDICTED: respiratory burst oxidase homolog protein C [Nicotiana tomentosiformis]	respiratory burst oxidase	0.025797	1	0.34831	1	0.10119	1	0.34672	1	1.2842	0.0085877	-0.46915	1
	Cluster-14949.205754	PREDICTED: respiratory burst oxidase homolog protein C [Nicotiana sylvestris]>gi|20805911|gb|AAM28891.1| NADPH oxidase [Nicotiana tabacum]>gi|125971776|gb|ABN58915.1| rbohD [Nicotiana tabacum]	respiratory burst oxidase	0.48377	1	0.25111	1	-0.052108	1	0.48168	1	1.2808	0.0087974	-0.16187	1
	Cluster-14949.119142	PREDICTED: RPM1-interacting protein 4-like isoform X2 [Nicotiana sylvestris]	RPM1-interacting protein 4	0.18442	1	-3.5426	0.90429	0.70598	1	0.78743	1	2.3623	1	-Inf	0.02845
	Cluster-14949.287620	PREDICTED: pathogenesis-related genes transcriptional activator PTI5-like [Nicotiana sylvestris]	pathogenesis-related genes transcriptional activator PTI5	-1.5462	1	-0.73057	1	0.34805	1	-0.85244	1	1.8519	1	3.9193	0.011181
