# Supplementary material for: Transcriptome analysis of two cultivars of tobacco in response to Cucumber mosaic virus infection
Source: Sci Rep. 2019 Feb 28;9:3124. doi: 10.1038/s41598-019-39734-w (PMC6395745; doi:10.1038/s41598-019-39734-w)
Supplement: Supplementary file 10 — Supplementary Table 9 [file 41598_2019_39734_MOESM10_ESM.xlsx]

## Sheet: Sheet1
Supplementary Table 9. Specific primers of differential gene sequences for qRT-PCR
	Gene	Primers
1	Cluster-14949.87764-F	CAAATATAGTGTGGTGGGCAG
2	Cluster-14949.87764-R	TTCTTAGGGGTGAAAGTGAGG
3	Cluster-14949.40413-F	GACTGGATCTTGGAAAGATGGA
4	Cluster-14949.40413-R	GTAGGATTGGCAGGTGGGTTAT
5	Cluster-14949.133279-F	TTGCTGGCTTGGTGCTATTTT
6	Cluster-14949.133279-R	CCACTGCTCTGCATCTCGTCT
7	Cluster-14949.192403-F	CAAGGTGAAGGAGATAAAAAAT
8	Cluster-14949.192403-R	ACGAAGAATCCAAACATAGAGA
9	Cluster-14949.191603-F	TGGCTCTTTCTTCCCCTTCTT
10	Cluster-14949.191603-R	GGTTTGGCGACAGTTTTTCTC
11	Cluster-14949.188090-F	GGAGGAGCAAATCATAGCCACG
12	Cluster-14949.188090-R	CAAGTTTTAGTCACATCAAGCGG
13	Cluster-14949.195672-F	AATGTGCACTGGCAAACGAGA
14	Cluster-14949.195672-R	TCCACCCACCGACGAATAAAG
15	Cluster-14949.193636-F	CATAAACGATAATTTGGACAAG
16	Cluster-14949.193636-R	GTGGAAAGAAGGAATGAAGAC
17	Cluster-14949.146189-F	ATCGGGTATGTATTGATGTTT
18	Cluster-14949.146189-R	CCACTCTATTTTCCAGGTAGT
19	Cluster-14949.205754-F	TGCCTTTTGGTACTCTCACC
20	Cluster-14949.205754-R	AATGCCCTAATCAACCTTTC
21	Cluster-14949.119142-F	GATTCGGGGAGTGGGATGA
22	Cluster-14949.119142-R	TCTTGCCTTTGTGGGTTGTAA
23	Cluster-14949.287620-F	TTTACCCCAAAGAAACCAAC
24	Cluster-14949.287620-R	TGTCTAGCCGAATCACGAAT
25	EF1αF	TGAGATGCACCACGAAGCTC
26	EF1αR	CCAACATTGTCACCAGGAAGTG
